# Supplementary material for: Identification of Differentially Expressed Human Endogenous Retrovirus Families in Human Leukemia and Lymphoma Cell Lines and Stem Cells
Source: Front Oncol. 2021 Apr 29;11:637981. doi: 10.3389/fonc.2021.637981 (PMC8117144; doi:10.3389/fonc.2021.637981)
Supplement: Supplementary file 1 [file DataSheet_1.zip]

Archive with 8 entries (7 files):
- 637981_Data_Sheet_1/
- 637981_Data_Sheet_1/Engel et al_Supplementary_Material.docx
- 637981_Data_Sheet_1/Supplementary Figure SFig. 1.tif
- 637981_Data_Sheet_1/Supplementary Table STab. 1.xlsx
- 637981_Data_Sheet_1/Supplementary Table STab. 2.xlsx
- 637981_Data_Sheet_1/Supplementary Table STab. 3.xlsx
- 637981_Data_Sheet_1/Viruses21.fasta
- 637981_Data_Sheet_1/Viruses21.gtf
