# Supplementary material for: Identification of Differentially Expressed Human Endogenous Retrovirus Families in Human Leukemia and Lymphoma Cell Lines and Stem Cells
Source: Front Oncol. 2021 Apr 29;11:637981. doi: 10.3389/fonc.2021.637981 (PMC8117144; doi:10.3389/fonc.2021.637981)
Supplement: Supplementary file 1 [file DataSheet_1.zip › 637981_Data_Sheet_1/Supplementary Table STab. 1.xlsx]

## Sheet: Tabelle1
	Supplementary Table STab. 1. Names, accession numbers and references of sequences assembled in the synthetic virus metagenome
	official name of endogenous retrovirus or exogenous virus in the NCBI nucleotide database	length in bp	accession number/location	reference	color code for HERV families
1	ERVK-1 (1p31.1)	6387	JN675007.1	Subramanian et al., 2011	HERVK family
2	Bovine_retrovirus_CH15	7470	NC_029852.1		HERVFRD family
3	ERVK-2 (3p25.3)	7527	DQ112099.1	Romano et al., 2006	ERV3 (HERVR) family
4	Simian_SRV-1_type_D_retrovirus	8120	M11841_1		HERVW family
5	ERVK-3 (3q13.2)	9109	JN675022.1	Subramanian et al., 2011	HERVE family
6	Desmodus_rotundus_endogenous_retrovirus_isolate_QR09	8256	MH648003.1		HERVH family
7	ERVK-4 (1p31)	7010	DQ112097.1	Romano et al., 2006	HERV-like
8	Black_Syrian_hamster_retrovirus_strain_BSHRV/2013/HUN	8784	MK304634.1		HERVPABLB family
9	ERVK-5 (3q12.3)	9123	JN675021.1	Subramanian et al., 2011	HERVFC family
10	Maize-associated_retrovirus_1	9075	MF415876_1		HERVT family
11	ERVK-6 (7p22.1)	9472	AF164614.1	Barbulescu et al., 1999	HERVF family
12	Squirrel_monkey_retrovirus	8787	MK561030		HERVV family
13	ERVK-7 (1q22)	9180	JN675014.1	Subramanian et al., 2011	HERVMER family
14	Feline_leukemia_virus	8448	NC_001940.1		ERV9 family
15	ERVK-8 (8p23.1c)	9528	JN675051.1	Subramanian et al., 2011	Bornavirus-like family (EBLN)
16	Human_T-cell_lymphotropic_virus_1	8507	AF033817_1
17	ERVK-9 (6q14.1)	9420	JN675041.1	Subramanian et al., 2011
18	XMRV_Xenotropic_MuLV_related_virus_VP62	8185	DQ399707_1
19	ERVK-10 (5q33.3)	9180	JN675037.1	Subramanian et al., 2011
20	Rat_retrovirus_SC1	5978	AY009092.1
21	ERVK-11 (3q27.2)	9180	JN675025.1	Subramanian et al., 2011
22	Jaagsiekte_sheep_retrovirus	7462	NC_001494.1
23	ERVK-12 (4q32.3)	7225	DQ112093.1	Romano et al., 2006
24	DG-75_Murine_leukemia_virus	8207	AF221065
25	ERVK-13 (3q24)	3918	JN675024.1	Subramanian et al., 2011
26	Human_papillomavirus_type_92	7461	NC_004500
27	ERVK-14 (7q22.2)	4884	JN675046.1	Subramanian et al., 2011
28	Atlantic_salmon_swim_bladder_sarcoma_virus	10305	NC_007654.1
29	ERVK-15 (7q34)	4901	JN675047.1	Subramanian et al., 2011
30	Xenopus_laevis_endogenous_retrovirus_Xen1	10207	NC_010955.1
31	ERVK-16 (10p14)	10102	DQ112100	Romano et al., 2006
32	Puma_lentivirus_14	9100	NC_038669.1
33	ERVK-17 (10q24.2)	7147	JN675060.1	Subramanian et al., 2011
34	Murine_AIDS_virus-related_provirus	4765	S80082.1
35	ERVK-18 (1q23.3)	9232	JN675013.1	Subramanian et al., 2011
36	Human_immunodeficiency_virus_1	9181	NC_001802.1
37	ERVK-19 (19q11)	8551	JN675080.1	Subramanian et al., 2011
38	Hepatitis_B_virus_(HBV)_strain_ayw	3182	NC_003977.2
39	ERVK-20 (11q23.3)	9792	DQ112095.1	Romano et al., 2006
40	Hepatitis_C_virus_genotype_1	9646	NC_004102
41	ERVK-21 (12q14.1)	9456	JN675068.1	Subramanian et al., 2011
42	Human_immunodeficiency_virus_2	10359	NC_001722.1
43	ERVK-22 (19p13.3)	2543	JN675079.1	Subramanian et al., 2011
44	Human_T-lymphotropic_virus_2	8952	NC_001488.1
45	ERVK-23 (21q21.1)	8303	JN675086.1	Subramanian et al., 2011
46	Avian_carcinoma_virus	2630	NC_001402.1
47	ERVK-24 (22q11.21)	9179	AF164609.1	Barbulescu et al., 1999
48	Human_herpesvirus_8_strain_GK18/ORF57	1546	NC_009333.1 (82169..83713); ID: 4961525
49	ERVK-25 (11q22.1)	9464	JN675064.1	Subramanian et al., 2011
50	Fujinami_sarcoma_virus	4788	NC_001403.1
51	1p34.3_endogenous_virus_HERV-K	2164	JN675008.1	Subramanian et al., 2011
52	Avian_Retrovirus_IC10	4213	X13744.1
53	1p36.21a_endogenous_virus_HERV-K	5819	JN675009.1	Subramanian et al., 2011
54	Ovine_enzootic_nasal_tumour_virus	7434	NC_007015.1
55	1p36.21b_endogenous_virus_HERV-K	9428	JN675010.1	Subramanian et al., 2011
56	Simian_retrovirus_8_strain_SRV8-SUZ-2012	8126	NC_031326.1
57	1p36.21c_endogenous_virus_HERV-K	9102	JN675011.1	Subramanian et al., 2011
58	Simian_T-lymphotropic_virus_2	8855	NC_001815.1
59	1q21.3_endogenous_virus_HERV-K	3091	JN675012.1	Subramanian et al., 2011
60	Simian_T-lymphotropic_virus_3	8918	NC_003323.1
61	1q24_endogenous_virus_HERV-K	5657	DQ112143.1	Subramanian et al., 2011
62	Human_T-lymphotropic_virus_4	8791	NC_011800.1
63	1q32.2_endogenous_virus_HERV-K	4213	JN675016.1	Subramanian et al., 2011
64	Walleye_epidermal_hyperplasia_virus_type_1	12999	AF133051.1
65	1q43_endogenous_virus_HERV-K	2177	JN675017.1	Subramanian et al., 2011
66	Walleye_epidermal_hyperplasia_virus_type_2	13125	AF133052.1
67	2q21.1_endogenous_virus_HERV-K	3081	NC_001885.3	Subramanian et al., 2011
68	Gibbon_ape_leukemia_virus	8088	NC_001885.3
69	3p12.3_endogenous_virus_HERV-K	8686	JN675019.1	Subramanian et al., 2011
70	Citrus_blight-associated_pararetrovirus_isolate_CBaPRV-LC	7253	MN814438.1
71	4p16.1a_endogenous_virus_HERV-K	9561	JN675026.1	Subramanian et al., 2011
72	Megaderma_lyra_retrovirus_isolate_MlRV_Pol	2291	JQ951956.1
73	4p16.1b_endogenous_virus_HERV-K	9063	JN675027.1	Subramanian et al., 2011
74	Rhinolophus_ferrumequinum_retrovirus_isolate_RfRV	8389	JQ303225.1
75	4p16.3a_endogenous_virus_HERV-K	4303	JN675028.1	Subramanian et al., 2011
76	Chimpanzee_type_C_endogenous_retrovirus	2580	JC208343.1
77	4p16.3b_endogenous_virus_HERV-K	9581	JN675029.1	Subramanian et al., 2011
78	Melomys_woolly_monkey_virus_isolate_WD279	5488	KX059700.1
79	4q13.2_endogenous_virus_HERV-K	5505	JN675030.1	Subramanian et al., 2011
80	Moloney_murine_sarcoma_virus	5833	NC_001502.1
81	4q32.1_endogenous_virus_HERV-K	2234	JN675031.1	Subramanian et al., 2011
82	AKV_murine_leukemia_virus	8374	J01998
83	4q35.2_endogenous_virus_HERV-K	6919	JN675033.1	Subramanian et al., 2011
84	Friend_mink_cell_focus-forming_virus	3019	AF133256
85	5p12_endogenous_virus_HERV-K	9133	JN675034.1	Subramanian et al., 2011
86	Friend_murine_leukemia_virus	8359	LC229035
87	5p13.3_endogenous_virus_HERV-K	9445	JN675035.1	Subramanian et al., 2011
88	Moloney_murine_leukemia_virus	8332	NC_001501
89	5q33.2_endogenous_virus_HERV-K	8702	JN675036.1	Subramanian et al., 2011
90	Amphotropic_murine_leukemia_virus_strain_1313	8217	AF411814
91	6p11.2_endogenous_virus_HERV-K	5636	JN675038.1	Subramanian et al., 2011
92	Ecotropic_murine_leukemia_virus	8275	KJ668270
93	6p21.1_endogenous_virus_HERV-K	9555	JN675039.1	Subramanian et al., 2011
94	Mink_cell_focus-forming_virus_MCF-MuLV_env	2408	K02725
95	6p22.1_endogenous_virus_HERV-K	9337	JN675040.1	Subramanian et al., 2011
96	Mouse_endogenous_murine_leukemia_virus_clone_MMX-CZ3	1393	AF017530
97	6q25.1_endogenous_virus_HERV-K	2825	JN675042.1	Subramanian et al., 2011
98	Murine_leukemia_virus_CasE1	8203	KU324802
99	7q11.21_endogenous_virus_HERV-K	2696	JN675045.1	Subramanian et al., 2011
100	Murine_type_C_retrovirus	8135	NC_001702
101	8p22_endogenous_virus_HERV-K	7419	JN675048.1	Subramanian et al., 2011
102	Mus_dunni_endogenous_virus	8655	AF053745
103	8p23.1b_endogenous_virus_HERV-K	9522	JN675050.1	Subramanian et al., 2011
104	N-tropic_ecotropic_endogenous_retrovirus_env_&_gag	1119	M64447
105	8p23.1c_endogenous_virus_HERV-K	9528	JN675051.1	Subramanian et al., 2011
106	Polytropic_murine_leukemia_virus	8203	KJ668271
107	8p23.1d_endogenous_virus_HERV-K	9516	JN675052.1	Subramanian et al., 2011
108	Rauscher_murine_leukemia_virus	8282	RMU94692
109	8q11.1_endogenous_virus_HERV-K	7938	JN675053.1	Subramanian et al., 2011
110	Xenotropic_murine_leukemia_virus_isolate_AKR6	8203	MH450110
111	8q24.3a_endogenous_virus_HERV-K	3054	KY484771	Subramanian et al., 2011
112	Porcine_endogenous_retrovirus_A	8673	KY484771
113	8q24.3b_endogenous_virus_HERV-K	7564	JN675055.1	Subramanian et al., 2011
114	Porcine_endogenous_retrovirus_B	8704	AY099324
115	9q34.3_endogenous_virus_HERV-K	9463	JN675056.1	Subramanian et al., 2011
116	Reticuloendotheliosis_virus_strain_HA9901	8295	NC_006934
117	9q34.11_endogenous_virus_HERV-K	7089	JN675057.1	Subramanian et al., 2011
118	Duck_infectious_anemia_virus_strain_ATCC-VR775	8447	KF313137
119	10p12.1_endogenous_virus_HERV-K	9181	JN675058.1	Subramanian et al., 2011
120	Echidna_ERV_strain_PZ-33382	6437	KF313136
121	11p15.4_endogenous_virus_HERV-K	9554	JN675061.1	Subramanian et al., 2011
122	Galidia_ERV_strain_AMNH-110064_KF313135	8539	KF313135
123	11q12.1_endogenous_virus_HERV-K	5614	JN675062.1	Subramanian et al., 2011
124	Snyder-Theilen_feline_sarcoma_virus	4901	NC_043382
125	11q12.3_endogenous_virus_HERV-K	9504	JN675063.1	Subramanian et al., 2011
126	Rhinella_marina_endogenous_retrovirus	10209	MG981046.1
127	12p11.1_endogenous_virus_HERV-K	9157	JN675066.1	Subramanian et al., 2011
128	Baboon_endogenous_virus_strain_M7	8507	NC_022517
129	12q13.2_endogenous_virus_HERV-K	9180	JN675067.1	Subramanian et al., 2011
130	Flying-fox_retrovirus_isolate_FFRV1	7912	MK040728
131	12q24.11_endogenous_virus_HERV-K	1485	JN675069.1	Subramanian et al., 2011
132	XMRV-like_mouse_endogenous_retrovirus_mERV-XL	8193	JF714652
133	12q24.33_endogenous_virus_HERV-K	5618	JN675070.1	Subramanian et al., 2011
134	Mus_musculus_mobilized_endogenous_polytropic_provirus	8183	NC_029853
135	14q11.2_endogenous_virus_HERV-K	5595	JN675071.1	Subramanian et al., 2011
136	Rat_leukemia_virus	8107	M77194
137	14q32.33_endogenous_virus_HERV-K	2885	JN675072.1	Subramanian et al., 2011
138	RD114_retrovirus	8406	NC_009889
139	15q25.2_endogenous_virus_HERV-K	3345	JN675073.1	Subramanian et al., 2011
140	Friend spleen_focus-forming_virus	6296	NC_001500
141	16p11.2_endogenous_virus_HERV-K	2747	JN675074.1	Subramanian et al., 2011
142	Bovine_immunodeficiency-like_virus	8482	NC_001413
143	16p13.3_endogenous_virus_HERV-K	1502	JN675089.1	Subramanian et al., 2011
144	Caprine_arthritis-encephalitis_virus	9189	NC_001463
145	17p13.1_endogenous_virus_HERV-K	5937	JN675075.1	Subramanian et al., 2011
146	Equine_infectious_anemia_virus	8359	NC_001450
147	19p12a_endogenous_virus_HERV-K	9382	JN675076.1	Subramanian et al., 2011
148	Feline_immunodeficiency_virus	9474	NC_001482
149	19p12c_endogenous_virus_HERV-K	6844	JN675078.1	Subramanian et al., 2011
150	Jembrana_disease_virus_Tabanan-87_strain	7732	NC_001654
151	19q13.12a_endogenous_virus_HERV-K	3895	JN675081.1	Subramanian et al., 2011
152	Simian_retrovirus_Y_-_strain_Y001	8145	AB611707.1
153	19q13.12b_endogenous_virus_HERV-K	9516	JN675082.1	Subramanian et al., 2011
154	Simian_immunodeficiency_virus	9623	NC_001549
155	19q13.41_endogenous_virus_HERV-K	6369	JN675083.1	Subramanian et al., 2011
156	Simian_T-cell_lymphotropic_virus_4_isolate	8793	KF029433
157	19q13.42_endogenous_virus_HERV-K	4691	JN675084.1	Subramanian et al., 2011
158	Visna-Maedi_virus_strain_kv1772	9202	NC_001452
159	20q11.22_endogenous_virus_HERV-K	6533	JN675085.1	Subramanian et al., 2011
160	Ovine_lentivirus	9256	NC_001511
161	22q11.23_endogenous_virus_HERV-K	8859	JN675088.1	Subramanian et al., 2011
162	Rabbit_endogenous_lentivirus_type_K_isolate	8499	MK182290
163	Xq11.1_endogenous_virus_HERV-K	2506	JN675090.1	Subramanian et al., 2011
164	Snakehead_retrovirus	10688	NC_001724
165	Xq12_endogenous_virus_HERV-K	2053	JN675091.1	Subramanian et al., 2011
166	Bovine_foamy_virus	12002	NC_001831
167	Xq28a_endogenous_virus_HERV-K	2543	JN675092.1	Subramanian et al., 2011
168	Squirrel_monkey_foamy_virus_isolate_1224	11684	NC_039028
169	Xq28b_endogenous_virus_HERV-K	7343	JN675093.1	Subramanian et al., 2011
170	Rhesus_macaque_simian_foamy_virus	12983	NC_039238
171	Yp11.2_endogenous_virus_HERV-K	6947	JN675094.1	Subramanian et al., 2011
172	Ly6a_lymphocyte_antigen_6_complex_locus_A_Mus musculus	6249	M37707.1
173	Yq11.23a_endogenous_virus_HERV-K	3199	JN675095.1	Subramanian et al., 2011
174	Exogenous_mouse_mammary_tumor_virus_HeJ	9895	AF228551.1
175	Yq11.23b_endogenous_virus_HERV-K	3200	JN675096.1	Subramanian et al., 2011
176	Rous_sarcoma_virus_Prague_C	9625	J02342_1
177	HERVK-111	10209	GU476554.2	Contreras-Galindo et al., 2012
178	Simian_foamy_virus_type_1	12972	X54482_1
179	HERV-K113	9472	AY037928.1	Turner et al., 2001
180	Walleye_dermal_sarcoma_virus	12708	AF033822_1
181	HERV-KC4	6369	X80240.1	Tassabehji et al., 1994
182	Jembrana_disease_virus_Tabanan/87_strain	7732	NC_001654.1
183	ERVK3-1	10284	NC_000019:58305374..58315657
184	Bovine_leukemia_virus	8419	AF033818
185	ERVFRD1	9237	NC_000006.12:11102489..11111725
186	Exogenous_mouse_mammary_tumor_virus_C3H	9895	AF228552.1
187	ERVFRD2	4974	AC010328.4:133941..138914
188	Woolly_monkey_sarcoma_virus_strain_WMV_SSAV	8467	KT724051_1
189	ERVFRD3	2017	AL449423.14:19998..22014
190	Simian_retrovirus_4_strain_SRV4/TEX/2009/V1	8126	FJ971077.1
191	ERV3-1	16332	NC_000007.14:64990356-65006687
192	Severe_acute_respiratory_syndrome_coronavirus_2 isolate Wuhan-Hu-1	29903	NC_045512.2
193	ERVW-1	9567	NC_000007.14:92468380..92477946
194	Simian_T-cell_lymphotropic_virus_6_strain	8913	EU231644.1
195	ERVW-3	544	AC112504.6:141000..141543
196	Enzootic_nasal_tumour_virus_2_isolate_GDQY2017	7479	MK164396.1
197	ERVW-5	1502	AC117456.6:51035..52536
198	Avian_leukosis_and_sarcoam_virus_Fu-J1	5697	KT156671.1
199	ERVE-1	11356	AB062274.1
200	Avian_leukosis_and_sarcoam_virus_SJ-1_strain	3772	KU159179.1
201	ERVH-3	8018	AL713998.7:67001..75018
202	Mouse_retrovirus_VN11_proviral_DNA	1380	Z26309.1
203	ERVH-5	2297	AL138920.11:50173..52469
204	Avian_myeloblastosis_virus_p27-CA_gene	7226	S74099.1
205	ERVH-8 (env62)	8797	AJ289709.1	de Parseval et al., 2001
206	Rous_sarcoma_virus_strain_Schmidt-Ruppin_B	9396	AF052428.1
207	ERVH-9 (env60)	7884	AJ289710.2	de Parseval et al., 2001
208	Rous_sarcoma_virus_strain_Schmidt-Ruppin_D	9317	D10652.1
209	ERVH-10 (env59)	7721	AJ289711.1	de Parseval et al., 2001
210	UR2_sarcoma_virus	3166	NC_001618.1
211	ERV-like_sequence-isoleucine_a_(RTVL-Ia)_gene (16q22)	9221	M92067.1	Maeda and Kim, 1999
212	Y73_sarcoma_virus	5188	NC_008094.1
213	ERVPABLB-1	49046	LOC105377641
214	Avian_leukosis_virus_-_RSA	7286	NC_001408.1
215	ERVFc-1 (Xq21.33)	7633	NC_000023.11:97841749..97849381
216	Avian_myeloblastosis-associated_virus_type_1	7708	L10922.1
217	ERVFc-2 (7q36.2)	2730	AC073236.8:162447..165176
218	Tasmanian_devil_retrovirus_strain_DRV2010	3228	KC845928.1
219	ERVS71-1 member 1_ERVT (19p13.11)	13637	AC078899.1:143486..157122
220	Simian_endogenous_retrovirus	8393	U85505.1
221	ERVH48-1_ERVF (type b) (21q22.3)	8348	AP001629.1:67247..75594
222	Simian_retrovirus_2_isolate_IFB9578	8105	KY235267.1
223	ERVV-1	2490	AC010328.4:129621..132110
224	Mason-Pfizer_monkey_virus	8557	NC_001550
225	ERVV-2	6943	AC010328.4:94521..101463
226	Python_molurus_endogenous_retrovirus	7050	AF500296.1
227	ERVMER61-1 (1q31.3)	2638	AL357559.16:123186..125823
228	Avian_sarcoma_virus_CT10	2428	NC_038922.1
229	ERVMER34-1 (4q12)	9088	000004.12:52742553..52751640
230	Endogenous_mouse_mammary_tumor_virus_Mtv1	9851	AF228550.1
231	ERV9	3918	X57147.1	La Mantia et al., 1991
232	Epstein-Barr-Virus_EBNA-1	1926	NC_007605
233	Hardy-Zuckermann_4_feline_sarcoma_virus_H24-FeSV	2473	NC_038923.1
234	EBLN1_endogenous_Bornavirus_like_nucleoprotein_1	1170	NC_000010.11:22208814-22209983
235	Kirsten_murine_sarcoma_virus_KiMSV_p15_env_u_LTR	1329	NC_043426.1
236	EBLN2_endogenous_Bornavirus_like_nucleoprotein_1	1679	NC_000003.12:73061659..73063337
237	FBR_murine_osteosarcoma_virus	3811	NC_038858.1
238	EBLN3P_endogenous_Bornavirus_like_nucleoprotein_1	10506	NC_000009.12:37079896..37090401
239	Avian_myelocytomatosis_virus_29	3392	AF033809.1
240	H4_clustered_histone_1	372	NM_003538.3
241	Human_mammary_tumor_virus_gag-pro-pol	3089	AF248269.1
242	HPRT1	1395	NM_000194.3
243	Avian_endogenous_virus_ev21	2534	NC_005947.1
244	GAPDH	1285	NM_002046.7
245	Avian_endogenous_retrovirus_EAV-HP	4302	NC_005947.1
246	Ubiquitin_B	933	NM_018955.4
247	Ebolavirus_isolate_Ebola_virus Zaire	18959	NC_002549.1
	References in Supplementary Table 1:
	Contreras-Galindo R, Kaplan MH, Contreras-Galindo AC, Gonzalez-Hernandez MJ, Ferlenghi I, Giusti F, et al. Characterization of human endogenous retroviral elements in the blood of HIV-1-infected individuals. J Virol. (2012) 86:262-76. doi: 10.1128/JVI.00602-11
	de Parseval N, Casella J, Gressin L, Heidmann T. Characterization of the three ERV-H proviruses with an open envelope reading frame encompassing the immunosuppressive domain and evolutionary history in primates. Virology. (2001) 279:558-69. doi: 10.1006/viro.2000.0737
	Kassiotis G. Endogenous retroviruses and the development of cancer. J Immunol. (2014) 192:1343-9. doi: 10.4049/jimmunol.1302972
	La Mantia G, Maglione D, Pengue G, Di Cristofano A, Simeone A, Lanfrancone L, et al. Identification and characterization of novel human endogenous retroviral sequences prefentially expressed in undifferentiated embryonal carcinoma cells. Nucleic Acids Res. (1991) 19:1513-20. doi: 10.1093/nar/19.7.1513
	Maeda N, Kim HS. Three independent insertions of retrovirus-like sequences in the haptoglobin gene cluster of primates. Genomics. (1999) 8:671-83. doi: 10.1016/0888-7543(90)90254-r
	Romano CM, Ramalho RF, Zanotto PM. Tempo and mode of ERV-K evolution in human and chimpanzee genomes. Arch Virol. (2006) 151:2215-28. doi: 10.1007/s00705-006-0792-1
	Tassabehji M, Strachan T, Anderson M, Campbell RD, Collier S, Lako M. Identification of a novel family of human endogenous retroviruses and characterization of one family member, HERV-K(C4), located in the complement C4 gene cluster. Nucleic Acids Res. (1994) 22:5211-7. doi: 10.1093/nar/22.24.5211
	Turner G, Barbulescu M, Su M, Jensen-Seaman MI, Kidd KK, Lenz J. Insertional polymorphisms of full-length endogenous retroviruses in humans. Curr Biol. (2001) 11:1531-5. doi: 10.1016/s0960-9822(01)00455-9
