# Supplementary material for: Identification of Differentially Expressed Human Endogenous Retrovirus Families in Human Leukemia and Lymphoma Cell Lines and Stem Cells
Source: Front Oncol. 2021 Apr 29;11:637981. doi: 10.3389/fonc.2021.637981 (PMC8117144; doi:10.3389/fonc.2021.637981)
Supplement: Supplementary file 1 [file DataSheet_1.zip › 637981_Data_Sheet_1/Supplementary Table STab. 2.xlsx]

## Sheet: Tabelle1
Supplementary Table STab. 2. Raw data of the FPKM values of EBV, HHV8 and XMRV in PBMCs, hematopoietic and embryonic stem cells and in cell lines of the LL-100 panel.
cell types	cell lines/sample		exogenous viruses
		Epstein-Barr virus/EBNA-1	human herpesvirus 8/ORF57	xenotropic MuLV related virus (XMRV)
PBMCs	SRR6298352	0	0	0
	SRR6298381	0	0	0
HSCs	SRR6811702	0	0	0
	SRR6811703	0	0	0
	SRR6811704	0	0	0
ESCs	HUES13 SRR2453343	0	0	0
	HUES44 SRR2453342	0	0	0
	HUES49 SRR2453346	0	0	0
HL	HDLM-2	0	0	0
	KM-H2	0	0	0
	L-428	0	0	0
	L-1236	0	0	0
	SUP-HD1	0	0	0
AML megakaryocytic	CMK	0	0	0
	ELF-153	0	0	0
	M-07e	0	0	0
	MEGAL	0	0	0
	MKPL-1	0	0	0
	UT-7	0	0	0
BL/B-ALL	BJAB	0	0	0
	DAUDI	1.87578	0	0
	RAJI	12.3231	0	0.0001
	RAMOS	0.0141418	0	0
	VAL	0.840254	0	0
T-ALL/T-LL	CCRF-CEM	0	0	0
	DND-41	0	0	0
	HPB-ALL	0	0	0
	JURKAT	0	0	0
	MOLT-4	0	0	0
	RPMI-8402	0	0	0
Multiple myeloma/PCL	KMS-12-BM	0	0	0
	L-363	0.0001	0	0.0001
	LP-1	0	0	0
	OPM-2	0	0	0
	RPMI-8226	0	0	0
	U-266	0	0	0
Pre-B-ALL	697	0	0	0
	KOPN-8	0	0	0
	NALM-6	0	0	0
	REH	0	0	0
	SEM	0	0	0
ALCL	DEL	0	0	16.3361
	SR-786	0	0	0
	SU-DHL-1	0	0	0
	SUP-M2	0	0	0
AML myelocytic	EOL-1	0	0	0
	HL-60	0	0	0
	KASUMI-1	0	0	0
	KG-1	0	0	0
	NB-4	0	0	0
	OCI-AML3	0	0	0
	SKNO-1	0	0	0
AML monocytic	ME-1	0	0	0
	MOLM-13	0	0	0
	MONO-MAC-6	0	0	0
	MUTZ-3	0	0	0
	THP-1	0	0	0
	U-937	0	0	0
AML erythroid	F-36P	0	0	0
	HEL	0	0	0
	OCI-M2	0	0	0
	TF-1	0	0	0
CML myeloid BC	EM-2	0	0	0
	K-562	0	0	0
	KCL-22	0	0	0
	KU-812	0	0	0
	LAMA-84	0	0	0
	MOLM-20	0	0	0
CML lymphoid BC	BV-173	0	0	0
	CML-T1	0	0	0
	NALM-1	0	0	0
	TK-6	0	0	0
MPN	SET-2	0	0	0
Mature T-malignancy	DERL-7	0	0	0
	HH	0	0	0
	MOTN-1	0	0	0
NK malignancy	KHYG-1	0	0	0
	NK-92	0.134223	0	0
	YT	2.36479	0	0
CLL/PLL	HG-3	14.1154	0	0
	JVM-3	7.60371	0	0
	JVM-13	9.01349	0	0
	MEC-1	4.15263	0	0
	PGA-1	27.765	0	0
DLBCL ABC	NU-DHL-1	0	0	0
	OCI-LY3	0	0	0
	RI-1	0	0	0
	U-2932	0	0	0
	U-2946	0	0	0
DLBCL GC	DOHH-2	0	0	0
	OCI-LY7	0	0	0
	OCI-LY19	0	0	0
	SU-DHL-4	0	0	0
	SU-DHL-6	0	0	0
	WSU-DLCL2	0	0	0
HCL	BONNA-12	7.32131	0	0
	HAIR-M	7.43501	0	0
	HC-1	12.5993	0	0
MCL	GRANTA-519	9.49628	0	0
	JEKO-1	0	0	0
	JVM-2	7.91441	0	0
	MINO	0	0	0
	REC-1	0	0	0
PEL	BC-3	0	28.7656	0
	BCBL-1	0	40.6005	0
	CRO-AP2	0.231274	5.8944	0
	CRO-AP5	0.225076	24.1938	0
PMBL	U-2940	0	0	0
ALCL, anaplastic large cell lymphoma
ALL, acute lymphoblastic leukemia
AML, acute myeloid leukemia
BL, Burkitt lymphoma
CLL, chronic lymphocytic leukemia
CML, chronic myeloid leukemia
DLBCL ABC, diffuse large B cell lymphoma activated B cell subtype
DLBCL GC, diffuse large B cell lymphoma germinal center subtype
ESCs, embryonic stem cells
HCL, hairy cell leukemia
HL, Hodgkin lymphoma
HSCs, hematopoietic stem cells
LL, lymphoblastic lymphoma
MCL, mantle cell lymphoma
MPN, myeloproliferative neoplasm
NK, natural killer cell
PBMCs, peripheral blood mononuclear cells
PCL, plasma cell leukemia
PEL, primary effusion lymphoma
PLL, prolymphocytic leukemia
PMBL, primary mediastinal B cell lymphoma
