# Supplementary material for: Identification of Differentially Expressed Human Endogenous Retrovirus Families in Human Leukemia and Lymphoma Cell Lines and Stem Cells
Source: Front Oncol. 2021 Apr 29;11:637981. doi: 10.3389/fonc.2021.637981 (PMC8117144; doi:10.3389/fonc.2021.637981)
Supplement: Supplementary file 1 [file DataSheet_1.zip › 637981_Data_Sheet_1/Supplementary Table STab. 3.xlsx]

## Sheet: 1
Supplementary Table STab. 3. Raw count matrix of mapped fragments, calculated family specific FPKM values, and values normalised to housekeeping genes in PBMCs, hematopoietic and embryonic stem cells and in cell lines of the LL-100 panel.
fragment table	entities and cells	HSCs			ESCs			PBMCs		HL					AML mega						BL/B-ALL					T-ALL/T-LL						MM/PCL						pre-B-ALL					ALCL				AML myelo
	cell line/sample	SRR6811702	SRR6811703	SRR6811704	SRR2453343	SRR2453342	SRR2453346	SRR6298352	SRR6298381	HDLM-2	KM-H2	L-428	L-1236	SUP-HD1	CMK	ELF-153	M-07e	MEGAL	MKPL-1	UT-7	BJAB	DAUDI	RAJI	RAMOS	VAL	CCRF-CEM	DND-41	HPB-ALL	JURKAT	MOLT-4	RPMI-8402	KMS-12-BM	L-363	LP-1	OPM-2	RPMI-8226	U-266	697	KOPN-8	NALM-6	REH	SEM	DEL	SR-786	SU-DHL-1	SUP-M2	EOL-1	HL-60	KASUMI-1
	sum of total fragments	17393805	19671545	17902526	16716737	24430587	30563966	21775874	19993546	49226122	36126215	40086239	38029417	34228851	44855874	44448153	50810689	40561474	47522754	36259380	45199651	34324731	54225877	36976174	32753713	31869177	36746002	34114348	56503796	46016340	49697822	37442439	36712379	36952086	33752825	36475272	39977629	44081562	51497059	30898601	45834941	44547195	51574131	39317860	30445447	37362297	36328303	39723829	32384035
feature name	feature length [base pairs]
ERVK-1 (1p31.1)	6387	41	43	39	304	736	513	31	28	89	24	71	55	28	31	37	29	48	48	20	38	133	48	29	29	18	62	35	54	42	88	38	42	37	31	26	60	20	25	54	43	32	64	37	24	77	22	23	22
Bovine_retrovirus_CH15	7470	0	0	0	0	0	0	0	0	0	0	0	0	0	0	0	0	0	0	0	0	0	0	0	0	0	0	0	0	0	0	0	0	0	0	0	0	0	0	0	0	0	0	0	0	0	0	0	0
ERVK-2 (3p25.3)	7527	271	318	319	106	171	146	136	116	248	149	194	216	157	71	140	103	131	236	138	113	442	143	133	102	69	105	168	184	177	185	118	105	174	149	79	249	143	143	128	176	118	130	138	126	145	129	116	60
Simian_SRV-1_type_D_retrovirus	8120	0	0	0	0	0	0	0	0	0	0	0	0	0	0	0	0	0	0	0	0	0	0	0	0	0	0	0	0	0	0	0	0	0	0	0	0	0	0	0	0	0	0	0	0	0	0	0	0
ERVK-3 (3q13.2)	9109	79	75	79	430	901	715	36	52	116	56	96	63	28	29	52	37	63	81	42	59	133	76	37	33	31	68	62	93	67	72	46	43	33	62	59	89	52	59	60	103	65	82	37	43	70	50	33	46
Desmodus_rotundus_endogenous_retrovirus_isolate_QR09	8256	0	0	0	0	0	0	0	0	0	0	0	0	0	0	0	0	0	0	0	0	0	0	0	0	0	0	0	0	0	0	0	0	0	0	0	0	0	0	0	0	0	0	0	0	0	0	0	0
ERVK-4 (1p31)	7010	40	58	56	348	737	555	30	43	96	70	81	73	40	28	60	38	60	52	27	63	136	64	57	36	29	67	40	75	71	103	47	44	35	42	33	62	38	40	53	61	39	85	40	29	104	29	29	22
Black_Syrian_hamster_retrovirus_strain_BSHRV/2013/HUN	8784	0	0	0	0	0	0	0	0	0	0	0	0	0	0	0	0	0	0	0	0	0	0	0	0	0	0	0	0	0	0	0	0	0	0	0	0	0	0	0	0	0	0	0	0	0	0	0	0
ERVK-5 (3q12.3)	9123	212	361	324	568	1053	1412	247	323	981	312	522	615	176	291	228	394	846	212	271	1867	712	422	528	379	120	263	333	587	515	330	502	699	1305	729	557	584	246	428	380	489	554	492	121	70	154	160	132	177
Maize-associated_retrovirus_1	9075	0	0	0	0	0	0	1	0	0	0	0	0	0	0	0	0	0	0	0	0	0	0	0	0	0	0	0	0	0	0	0	0	0	0	0	0	0	0	0	0	0	0	0	0	0	0	0	0
ERVK-6 (7p22.1)	9472	396	462	453	840	1695	1369	71	80	964	437	756	842	601	343	406	407	469	887	416	713	684	610	481	385	339	445	586	694	569	553	406	484	575	510	318	801	441	490	519	729	485	759	718	518	657	463	424	207
Squirrel_monkey_retrovirus	8787	0	0	0	0	0	0	0	0	0	0	0	0	0	0	0	0	0	0	0	0	0	0	0	0	0	0	0	0	0	0	0	0	0	0	0	0	0	0	0	0	0	0	0	0	0	0	0	0
ERVK-7 (1q22)	9180	80	123	158	715	1516	907	216	228	1131	163	428	491	49	43	125	93	143	427	201	49	793	61	53	41	131	1118	326	896	792	921	47	29	33	120	25	73	248	313	660	1010	156	1260	138	361	559	62	96	38
Feline_leukemia_virus	8448	0	0	0	0	0	0	0	0	0	0	0	0	0	0	0	0	0	0	0	0	0	0	0	0	0	0	0	0	0	0	0	0	0	0	0	0	0	0	0	0	0	0	0	0	0	0	0	0
ERVK-8 (8p23.1c)	9528	21	39	22	12	17	22	11	20	33	18	22	17	7	45	25	121	42	70	86	13	14	6	12	11	21	2	34	42	17	57	22	20	25	59	17	27	11	11	11	38	30	33	11	21	9	21	4	14
Human_T-cell_lymphotropic_virus_1	8507	0	0	0	0	0	0	0	0	0	0	0	0	0	0	0	0	0	0	0	0	0	0	0	0	0	0	0	0	0	0	0	0	0	0	0	0	0	0	0	0	0	0	0	0	0	0	0	0
ERVK-9 (6q14.1)	9420	37	36	44	921	1940	1299	32	50	115	16	60	44	12	11	20	19	31	50	21	23	157	19	20	17	21	60	34	64	60	68	23	25	20	26	35	38	37	36	40	95	34	78	13	29	32	15	24	10
XMRV_Xenotropic_MuLV_related_virus_VP62	8185	0	0	0	0	0	0	0	0	0	0	0	0	0	0	0	0	0	0	0	0	0	0	0	0	0	0	0	0	0	0	0	0	0	0	0	0	0	0	0	0	0	6896	0	0	0	0	0	0
ERVK-10 (5q33.3)	9180	23	33	35	1460	3786	1994	51	58	104	14	30	45	5	2	17	8	23	39	12	24	320	14	17	12	20	90	35	54	71	75	11	15	5	29	26	10	30	18	54	96	24	115	15	39	51	12	10	6
Rat_retrovirus_SC1	5978	0	0	0	0	0	0	0	0	0	0	0	0	0	0	0	0	0	0	0	0	0	0	0	0	0	0	0	0	0	0	0	0	0	0	0	0	0	0	0	0	0	0	0	0	0	0	0	0
ERVK-11 (3q27.2)	9180	106	125	114	515	970	783	43	60	258	84	194	179	86	58	64	60	146	109	110	153	600	125	96	78	49	138	118	127	126	119	124	92	117	105	114	119	84	83	93	105	94	168	90	82	92	92	53	39
Jaagsiekte_sheep_retrovirus	7462	0	0	0	0	0	0	0	0	0	0	0	0	0	0	0	0	0	0	0	0	0	0	0	0	0	0	0	0	0	0	0	0	0	0	0	0	0	0	0	0	0	0	0	0	0	0	0	0
ERVK-12 (4q32.3)	7225	3183	3029	2858	1003	1144	1514	843	725	489	215	364	430	255	144	217	188	159	471	162	344	516	369	302	259	194	190	253	359	262	263	195	195	168	329	169	277	303	338	335	460	358	284	296	286	335	281	272	166
DG-75_Murine_leukemia_virus	8207	0	0	0	0	0	0	0	0	0	0	0	0	0	0	3	0	0	0	0	0	0	0	0	0	0	0	0	0	0	0	0	0	0	0	0	0	0	0	0	0	0	155447	0	0	0	0	0	0
ERVK-13 (3q24)	3918	4	8	3	307	647	527	11	4	17	0	2	14	1	0	1	0	0	2	3	1	54	1	1	2	0	21	9	13	11	14	2	0	0	3	2	2	3	5	16	19	2	15	0	1	5	1	1	0
Human_papillomavirus_type_92	7461	0	0	0	0	0	0	0	0	0	0	0	0	0	0	0	0	0	0	0	0	0	0	0	0	0	0	0	0	0	0	0	0	0	0	0	0	0	0	0	0	0	0	0	0	0	0	0	0
ERVK-14 (7q22.2)	4884	70	80	93	206	384	418	21	24	124	59	153	129	118	56	49	68	33	118	54	151	386	90	52	52	39	76	163	102	106	73	125	119	51	140	67	96	53	82	60	82	44	99	63	47	86	39	47	34
Atlantic_salmon_swim_bladder_sarcoma_virus	10305	0	0	0	0	0	0	0	0	0	0	0	0	0	0	0	0	0	0	0	0	0	0	0	0	0	0	0	0	0	0	0	0	0	0	0	0	0	0	0	0	0	0	0	0	0	0	0	0
ERVK-15 (7q34)	4901	122	152	151	25	26	50	32	29	170	57	27	23	58	36	70	29	146	42	53	114	430	86	76	77	46	87	91	102	134	92	52	54	28	78	47	107	55	112	68	79	80	22	31	37	22	96	66	72
Xenopus_laevis_endogenous_retrovirus_Xen1	10207	0	0	0	0	0	0	0	0	0	0	0	0	0	0	0	0	0	0	0	0	0	0	0	0	0	0	0	0	0	0	0	0	0	0	0	0	0	0	0	0	0	0	0	0	0	0	0	0
ERVK-16 (10p14)	10102	61	58	83	34	85	57	33	22	85	83	183	104	49	35	69	41	83	71	41	52	934	67	75	46	55	77	157	94	91	120	59	59	41	77	51	76	94	93	49	74	87	91	261	105	47	70	34	22
Puma_lentivirus_14	9100	0	0	0	0	0	0	0	0	0	0	0	0	0	0	0	0	0	0	0	0	0	0	0	0	0	0	0	0	0	0	0	0	0	0	0	0	0	0	0	0	0	0	0	0	0	0	0	0
ERVK-17 (10q24.2)	7147	74	74	69	119	217	198	28	44	229	72	66	58	37	21	46	31	47	89	22	128	346	49	59	41	21	31	44	73	41	34	31	32	32	62	20	47	42	36	58	83	67	39	49	43	51	49	47	14
Murine_AIDS_virus-related_provirus	4765	0	0	0	0	0	0	0	0	0	0	0	0	0	0	0	0	0	0	0	0	0	0	0	0	0	0	0	0	0	0	0	0	0	0	0	0	0	0	0	0	0	36008	0	0	0	0	0	0
ERVK-18 (1q23.3)	9232	118	192	146	119	191	196	75	102	1575	78	167	359	89	78	80	47	72	106	64	103	725	189	217	214	39	100	289	124	112	70	79	193	127	140	66	227	299	99	60	109	87	1018	60	79	779	54	59	40
Human_immunodeficiency_virus_1	9181	1	0	3	0	0	0	0	0	0	0	0	0	0	0	0	0	0	0	0	0	0	0	0	0	0	0	0	0	0	0	0	0	0	0	0	0	0	0	0	0	0	0	0	0	0	0	0	0
ERVK-19 (19q11)	8551	81	84	93	317	622	485	27	40	79	51	35	48	32	19	28	10	50	46	18	59	266	37	31	22	26	52	49	57	48	55	41	21	29	26	18	39	23	44	61	70	29	93	20	36	50	32	24	14
Hepatitis_B_virus_(HBV)_strain_ayw	3182	0	0	0	0	0	0	0	0	0	0	0	0	0	0	0	0	0	0	0	0	0	0	0	0	0	0	0	0	0	0	0	0	0	0	0	0	0	0	0	0	0	0	0	0	0	0	0	0
ERVK-20 (11q23.3)	9792	142	171	148	1236	3182	548	93	93	209	100	148	206	92	76	98	70	115	179	91	151	467	131	100	80	50	78	101	140	123	121	121	68	71	115	65	122	109	89	84	133	100	129	81	93	117	71	66	58
Hepatitis_C_virus_genotype_1	9646	80	82	81	4	1	9	23	8	0	0	0	0	0	0	0	0	0	0	0	0	0	0	0	0	0	0	0	0	0	0	0	0	0	0	0	0	0	0	0	0	0	0	0	0	0	0	0	0
ERVK-21 (12q14.1)	9456	82	93	158	372	699	560	53	54	472	234	415	210	195	134	155	130	199	239	123	209	617	290	197	114	76	159	155	219	166	213	159	121	214	164	196	335	160	116	173	222	175	260	173	138	561	140	97	75
Human_immunodeficiency_virus_2	10359	0	0	0	0	0	0	0	0	0	0	0	0	0	0	0	0	0	0	0	0	0	0	0	0	0	0	0	0	0	0	0	0	0	0	0	0	0	0	0	0	0	0	0	0	0	0	0	0
ERVK-22 (19p13.3)	2543	100	128	102	102	112	154	54	57	791	404	198	149	46	27	29	28	46	64	37	434	60	47	39	28	26	24	48	62	58	48	39	55	46	62	24	56	32	47	45	54	34	47	32	24	55	42	26	14
Human_T-lymphotropic_virus_2	8952	0	0	0	0	0	0	0	0	0	0	0	0	0	0	0	0	0	0	0	0	0	0	0	0	0	0	0	0	0	0	0	0	0	0	0	0	0	0	0	0	0	0	0	0	0	0	0	0
ERVK-23 (21q21.1)	8303	26	17	29	36	47	43	17	11	16	14	19	34	11	5	10	8	12	26	5	15	187	11	5	8	6	8	19	17	15	4	12	16	5	9	60	24	5	13	13	10	9	33	11	7	15	7	6	9
Avian_carcinoma_virus	2630	0	0	0	0	0	0	0	0	0	0	0	0	0	0	0	0	0	0	0	0	0	0	0	0	0	0	0	0	0	0	0	0	0	0	0	0	0	0	0	0	0	0	0	0	0	0	0	0
ERVK-24 (22q11.21)	9179	20	36	31	4326	8712	9853	31	42	82	18	39	63	11	20	17	25	38	33	22	38	178	34	19	15	20	54	30	59	46	48	27	25	27	25	26	30	21	30	31	59	16	71	20	24	36	17	17	13
Human_herpesvirus_8_strain_GK18/ORF57	1546	0	0	0	0	0	0	0	0	0	0	0	0	0	0	0	0	0	0	0	0	0	0	0	0	0	0	0	0	0	0	0	0	0	0	0	0	0	0	0	0	0	0	0	0	0	0	0	0
ERVK-25 (11q22.1)	9464	41	29	39	615	1331	1221	34	48	102	48	82	76	37	36	45	37	58	92	36	64	193	49	64	43	39	92	63	109	92	103	66	46	41	62	83	68	46	44	63	84	51	101	51	56	56	28	36	24
Fujinami_sarcoma_virus	4788	0	0	0	0	0	0	0	0	0	0	0	0	0	0	0	0	0	0	0	0	0	0	0	0	0	0	0	0	0	0	0	0	0	0	0	0	0	0	0	0	0	0	0	0	0	0	0	0
1p34.3_endogenous_virus_HERV-K	2164	57	46	79	27	23	41	96	15	559	57	29	24	126	44	47	35	143	56	19	96	317	53	51	163	27	40	41	53	42	56	34	63	16	82	16	232	76	160	37	41	88	9	14	14	12	20	32	34
Avian_Retrovirus_IC10	4213	19	13	17	11	18	11	6	5	39	18	30	25	30	13	17	22	30	5	8	28	54	54	58	17	30	16	39	30	71	22	38	36	29	92	24	73	19	31	23	37	23	53	12	9	17	28	36	21
1p36.21a_endogenous_virus_HERV-K	5819	3	4	2	1	3	0	0	0	1	0	0	0	1	0	1	1	2	0	0	1	0	0	4	0	1	3	3	0	2	2	1	1	1	0	1	0	0	0	0	0	1	0	0	0	1	0	0	0
Ovine_enzootic_nasal_tumour_virus	7434	0	0	0	0	0	0	0	0	0	0	0	0	0	0	0	0	0	0	0	0	0	0	0	0	0	0	0	0	0	0	0	0	0	0	0	0	0	0	0	0	0	0	0	0	0	0	0	0
1p36.21b_endogenous_virus_HERV-K	9428	18	27	23	6	5	6	3	11	2	2	1	3	1	5	2	5	5	0	3	14	2	7	11	0	3	3	4	7	9	10	5	6	6	1	8	4	3	2	1	3	1	1	2	0	2	4	3	2
Simian_retrovirus_8_strain_SRV8-SUZ-2012	8126	0	0	0	0	0	0	0	0	0	0	0	0	0	0	0	0	0	0	0	0	0	0	0	0	0	0	0	0	0	0	0	0	0	0	0	0	0	0	0	0	0	0	0	0	0	0	0	0
1p36.21c_endogenous_virus_HERV-K	9102	9	7	10	10	4	9	2	9	0	1	0	1	0	3	1	1	1	0	2	6	3	0	7	0	0	2	3	4	4	5	1	2	7	0	1	1	0	0	4	1	2	1	0	1	2	1	1	4
Simian_T-lymphotropic_virus_2	8855	0	0	0	0	0	0	0	0	0	0	0	0	0	0	0	0	0	0	0	0	0	0	0	0	0	0	0	0	0	0	0	0	0	0	0	0	0	0	0	0	0	0	0	0	0	0	0	0
1q21.3_endogenous_virus_HERV-K	3091	101	110	115	122	122	174	57	54	392	164	185	196	204	152	97	128	255	136	111	625	252	248	293	167	117	142	219	252	277	185	221	314	566	642	177	285	143	239	321	277	179	357	265	310	342	122	158	120
Simian_T-lymphotropic_virus_3	8918	0	0	0	0	0	0	0	0	0	0	0	0	0	0	0	0	0	0	0	0	0	0	0	0	0	0	0	0	0	0	0	0	0	0	0	0	0	0	0	0	0	0	0	0	0	0	0	0
1q24_endogenous_virus_HERV-K	5657	24	14	25	13	41	30	9	28	60	7	31	20	3	9	5	8	20	22	6	13	27	26	16	14	7	31	11	29	28	29	25	9	4	6	8	7	5	27	5	28	7	21	9	10	10	5	4	3
Human_T-lymphotropic_virus_4	8791	0	0	0	0	0	0	0	0	0	0	0	0	0	0	0	0	0	0	0	0	0	0	0	0	0	0	0	0	0	0	0	0	0	0	0	0	0	0	0	0	0	0	0	0	0	0	0	0
1q32.2_endogenous_virus_HERV-K	4213	60	72	72	30	39	49	32	42	61	17	34	33	34	44	38	34	71	66	38	62	161	66	29	41	17	31	103	66	64	67	39	39	35	48	33	30	41	58	47	94	59	54	19	63	27	38	43	47
Walleye_epidermal_hyperplasia_virus_type_1	12999	0	0	0	0	0	0	0	0	0	0	0	0	0	0	0	0	0	0	0	0	0	0	0	0	0	0	0	0	0	0	0	0	0	0	0	0	0	0	0	0	0	0	0	0	0	0	0	0
1q43_endogenous_virus_HERV-K	2177	28	30	23	2	10	7	16	12	32	7	20	19	46	14	20	23	10	15	19	12	10	14	22	12	8	20	37	22	8	12	18	21	25	25	11	19	6	8	5	20	7	34	7	8	19	11	9	1
Walleye_epidermal_hyperplasia_virus_type_2	13125	0	0	0	0	0	0	0	0	0	0	0	0	0	0	0	0	0	0	0	0	0	0	0	0	0	0	0	0	0	0	0	0	0	0	0	0	0	0	0	0	0	0	0	0	0	0	0	0
2q21.1_endogenous_virus_HERV-K	3081	32	15	24	24	26	24	6	10	21	10	12	15	9	13	8	10	21	24	7	18	51	8	12	16	3	10	16	23	7	8	4	10	4	5	4	11	12	16	5	59	13	14	6	4	8	10	13	4
Gibbon_ape_leukemia_virus	8088	0	0	0	0	0	0	0	0	0	0	0	0	0	0	0	0	0	0	0	0	0	0	0	0	0	0	0	0	0	0	0	0	0	0	0	0	0	0	0	0	0	0	0	0	0	0	0	0
3p12.3_endogenous_virus_HERV-K	8686	66	62	68	68	118	125	25	26	152	38	167	161	117	116	121	101	127	80	87	48	87	118	108	161	164	247	177	292	252	330	149	182	150	314	109	97	155	188	177	303	170	348	123	179	108	136	102	59
Citrus_blight-associated_pararetrovirus_isolate_CBaPRV-LC	7253	0	0	0	0	0	0	0	0	0	0	0	0	0	0	0	0	0	0	0	0	0	0	0	0	0	0	0	0	0	0	0	0	0	0	0	0	0	0	0	0	0	0	0	0	0	0	0	0
4p16.1a_endogenous_virus_HERV-K	9561	53	68	83	26	20	53	16	26	35	8	27	3	10	19	42	48	27	43	19	3	10	3	27	5	11	13	42	38	19	23	9	10	25	48	17	13	9	12	22	50	57	32	14	14	15	28	14	34
Megaderma_lyra_retrovirus_isolate_MlRV_Pol	2291	0	0	0	0	0	0	0	0	0	0	0	0	0	0	0	0	0	0	0	0	0	0	0	0	0	0	0	0	0	0	0	0	0	0	0	0	0	0	0	0	0	0	0	0	0	0	0	0
4p16.1b_endogenous_virus_HERV-K	9063	72	63	111	69	84	112	17	21	145	23	44	32	30	134	108	224	291	232	176	28	48	18	37	37	247	87	517	664	1076	719	76	102	83	111	68	64	36	74	70	126	165	100	30	56	34	57	29	88
Rhinolophus_ferrumequinum_retrovirus_isolate_RfRV	8389	0	0	0	0	0	0	0	0	0	0	0	0	0	0	0	0	0	0	0	0	0	0	0	0	0	0	0	0	0	0	0	0	0	0	0	0	0	0	0	0	0	0	0	0	0	0	0	0
4p16.3a_endogenous_virus_HERV-K	4303	47	48	40	8	11	28	15	11	44	10	20	44	59	21	25	35	12	10	15	23	22	24	16	18	2	11	11	24	16	4	26	28	37	26	11	41	13	9	10	20	11	51	10	7	10	12	32	1
Chimpanzee_type_C_endogenous_retrovirus	2580	540	491	341	1047	2058	2724	108	31	6023	1148	3976	2598	3638	5117	4870	3860	5309	2053	3303	2129	840	2311	1033	1635	4259	4808	4097	6358	4343	5083	1474	2908	3102	2677	1483	1531	3348	6028	2332	4358	4915	2632	2747	2882	1838	2595	2344	3614
4p16.3b_endogenous_virus_HERV-K	9581	37	50	72	43	89	126	20	15	108	25	34	64	57	44	61	71	114	61	47	41	51	48	69	56	78	48	161	166	165	148	79	74	65	75	53	64	43	52	65	85	72	71	48	64	34	51	67	66
Melomys_woolly_monkey_virus_isolate_WD279	5488	0	0	0	0	0	0	0	0	0	0	0	0	0	0	0	0	0	0	0	0	0	0	0	0	0	0	0	0	0	0	0	0	0	0	0	0	0	0	0	0	0	0	0	0	0	0	0	0
4q13.2_endogenous_virus_HERV-K	5505	34	29	52	22	20	22	13	31	30	18	20	22	13	18	24	33	45	16	8	48	37	27	61	24	27	47	42	63	44	55	37	115	52	16	42	29	40	38	32	33	41	46	22	38	13	27	39	14
Moloney_murine_sarcoma_virus	5833	0	0	0	1	0	0	0	0	0	0	0	0	0	0	0	0	0	0	0	0	0	0	0	0	0	0	0	0	0	0	0	0	0	0	0	0	0	0	0	0	0	0	0	0	0	0	0	0
4q32.1_endogenous_virus_HERV-K	2234	25	16	20	73	144	117	14	17	46	27	59	53	20	8	20	15	22	42	7	29	56	17	11	9	9	13	20	28	18	17	19	29	16	28	19	26	9	24	8	18	12	34	36	21	34	13	14	4
AKV_murine_leukemia_virus	8374	0	0	0	0	2	0	0	0	0	0	0	0	0	0	0	0	0	0	0	0	0	0	0	0	0	0	0	0	0	0	0	0	0	0	0	0	0	0	0	0	0	62	0	0	0	0	0	0
4q35.2_endogenous_virus_HERV-K	6919	27	18	26	18	12	34	10	13	33	22	20	24	15	14	34	38	97	14	50	60	192	92	66	23	45	47	41	86	53	64	47	72	51	24	35	24	65	74	33	40	43	34	26	40	20	45	81	22
Friend_mink_cell_focus-forming_virus	3019	0	0	0	0	0	0	0	0	0	0	0	0	0	0	0	0	0	0	0	0	0	0	0	0	0	0	0	0	0	0	0	0	0	0	0	0	0	0	0	0	0	15	0	0	0	0	0	0
5p12_endogenous_virus_HERV-K	9133	3	0	2	2	2	0	3	3	0	0	0	0	0	0	0	0	0	0	0	0	0	0	0	0	0	1	0	0	0	1	0	0	1	0	0	0	0	1	1	2	0	0	0	0	0	0	0	2
Friend_murine_leukemia_virus	8359	0	0	0	0	0	0	0	0	0	0	0	0	0	0	0	0	0	0	0	0	0	0	0	0	0	0	0	0	0	0	0	0	0	0	0	0	0	0	0	0	0	2	0	0	0	0	0	0
5p13.3_endogenous_virus_HERV-K	9445	34	40	54	149	303	241	22	30	57	15	28	27	15	15	11	13	35	31	21	50	635	27	28	20	6	37	29	44	50	27	31	15	21	26	24	16	20	22	13	43	32	56	7	14	27	18	19	17
Moloney_murine_leukemia_virus	8332	0	0	0	8	0	0	0	0	0	0	0	0	0	0	0	0	0	0	0	0	0	0	0	0	0	0	0	0	0	0	0	0	0	0	0	0	0	0	0	0	0	183	0	0	0	0	0	0
5q33.2_endogenous_virus_HERV-K	8702	77	56	95	26	34	54	23	48	83	56	59	50	63	89	81	132	81	77	45	82	134	98	183	57	64	125	142	210	173	117	123	304	145	51	163	66	121	133	91	101	117	148	63	107	43	121	240	103
Amphotropic_murine_leukemia_virus_strain_1313	8217	0	0	0	0	0	0	0	0	0	0	0	0	0	0	0	0	0	0	0	0	0	0	0	0	0	0	0	0	0	0	0	0	0	0	0	0	0	0	0	0	0	34	0	0	0	0	0	0
6p11.2_endogenous_virus_HERV-K	5636	34	37	39	48	62	69	37	25	44	13	21	20	17	115	27	194	42	112	116	18	35	21	31	35	32	23	57	68	44	73	71	42	45	79	43	44	45	34	50	59	43	40	34	21	22	18	60	20
Ecotropic_murine_leukemia_virus	8275	0	0	0	0	0	0	0	0	0	0	0	0	0	0	0	0	0	0	0	0	0	0	0	0	0	0	0	0	0	0	0	0	0	0	0	0	0	0	0	0	0	59	0	0	0	0	0	0
6p21.1_endogenous_virus_HERV-K	9555	53	61	56	14	10	19	21	33	31	8	12	17	19	18	21	18	13	63	15	79	21	14	40	10	24	18	208	38	162	80	7	4	12	17	3	31	27	34	23	102	31	23	7	12	9	24	26	28
Mink_cell_focus-forming_virus_MCF-MuLV_env	2408	0	0	0	0	0	0	0	0	0	0	0	0	0	0	0	0	0	0	0	0	0	0	0	0	0	0	0	0	0	0	0	0	0	0	0	0	0	0	0	0	0	0	0	0	0	0	0	0
6p22.1_endogenous_virus_HERV-K	9337	13	9	14	3	3	1	11	8	1	0	0	0	2	5	6	1	40	3	4	25	400	50	35	7	11	16	1	1	6	1	0	1	0	3	0	1	4	18	13	2	16	0	0	1	0	4	14	0
Mouse_endogenous_murine_leukemia_virus_clone_MMX-CZ3	1393	0	0	0	0	0	0	0	0	0	0	0	0	0	0	0	0	0	0	0	0	0	0	0	0	0	0	0	0	0	0	0	0	0	0	0	0	0	0	0	0	0	11430	0	0	0	0	0	0
6q25.1_endogenous_virus_HERV-K	2825	43	36	31	21	13	9	15	12	51	19	30	13	55	15	10	21	103	37	12	88	83	47	16	27	48	17	97	159	16	25	12	7	7	43	12	16	21	42	18	29	17	10	9	10	16	20	16	8
Murine_leukemia_virus_CasE1	8203	0	0	0	0	0	0	0	0	0	0	0	0	0	0	0	0	0	0	0	0	0	0	0	0	0	0	0	0	0	0	0	0	0	0	0	0	0	0	0	0	0	94	0	0	0	0	0	0
7q11.21_endogenous_virus_HERV-K	2696	7	20	23	6	8	14	7	11	10	5	4	8	9	4	4	1	2	7	8	13	8	8	15	7	3	9	19	14	18	12	7	29	7	4	7	9	11	6	8	4	11	6	8	10	7	9	18	2
Murine_type_C_retrovirus	8135	0	0	0	0	0	0	0	0	0	0	0	0	0	0	0	0	0	0	0	0	0	0	0	0	0	0	0	0	0	0	0	0	0	0	0	0	0	0	0	0	0	6490	0	0	0	0	0	0
8p22_endogenous_virus_HERV-K	7419	0	0	0	1	2	2	0	0	0	0	3	1	0	0	0	6	0	2	2	0	0	1	0	0	0	1	0	0	0	3	0	0	0	0	0	2	0	0	3	0	1	0	0	0	1	0	0	0
Mus_dunni_endogenous_virus	8655	0	0	0	0	0	0	0	0	0	0	0	0	0	0	0	0	0	0	0	0	0	0	0	0	0	0	0	0	0	0	0	0	0	0	0	0	0	0	0	0	0	0	0	0	0	0	0	0
8p23.1b_endogenous_virus_HERV-K	9522	25	29	35	24	20	21	8	17	16	13	15	11	9	33	6	64	26	48	54	7	14	8	8	10	17	5	25	30	8	23	11	12	14	35	16	23	5	7	15	33	25	11	7	5	7	10	9	18
N-tropic_ecotropic_endogenous_retrovirus_env_&_gag	1119	0	0	0	0	0	0	0	0	0	0	0	0	0	0	0	0	0	0	0	0	0	0	0	0	0	0	0	0	0	0	0	0	0	0	0	0	0	0	0	0	0	0	0	0	0	0	0	0
8p23.1c_endogenous_virus_HERV-K	9528	33	37	25	11	21	23	4	20	22	25	22	15	4	56	20	117	30	68	90	6	27	9	15	10	20	10	48	44	12	41	13	24	22	52	18	33	6	13	27	30	31	27	8	12	11	18	11	16
Polytropic_murine_leukemia_virus	8203	0	0	0	0	0	0	0	0	0	0	0	0	0	0	0	0	0	0	0	0	0	0	0	0	0	0	0	0	0	0	0	0	0	0	0	0	0	0	0	0	0	247	0	0	0	0	0	0
8p23.1d_endogenous_virus_HERV-K	9516	20	34	35	20	19	15	13	12	28	10	27	5	5	28	21	82	27	33	63	7	18	8	10	8	14	4	38	32	19	68	8	16	38	57	8	51	8	7	18	28	25	32	7	10	8	16	9	14
Rauscher_murine_leukemia_virus	8282	0	0	0	0	0	0	0	0	0	0	0	0	0	0	0	0	0	0	0	0	0	0	0	0	0	0	0	0	0	0	0	0	0	0	0	0	0	0	0	0	0	15	0	0	0	0	0	0
8q11.1_endogenous_virus_HERV-K	7938	21	18	28	13	5	13	1	11	14	53	5	11	8	11	7	22	15	2	6	17	21	32	32	12	8	19	20	35	26	12	14	49	24	6	19	5	34	23	17	24	30	32	15	15	4	17	55	19
Xenotropic_murine_leukemia_virus_isolate_AKR6	8203	0	0	0	0	0	0	0	0	0	0	0	0	0	0	0	0	0	0	0	0	0	0	0	0	0	0	0	0	0	0	0	0	0	0	0	0	0	0	0	0	0	3011	0	0	0	0	0	0
8q24.3a_endogenous_virus_HERV-K	3054	28	29	28	92	203	141	20	17	102	12	42	36	32	11	16	7	21	17	10	33	113	18	16	20	8	32	13	35	28	26	22	13	10	16	23	27	19	25	9	27	14	35	11	12	43	9	9	15
Porcine_endogenous_retrovirus_A	8673	0	0	0	0	0	0	0	0	0	0	0	0	0	0	0	0	0	0	0	0	0	0	0	0	0	0	0	0	0	0	0	0	0	0	0	0	0	0	0	0	0	0	0	0	0	0	0	0
8q24.3b_endogenous_virus_HERV-K	7564	42	55	74	36	67	74	30	34	117	45	76	128	76	83	77	166	116	229	93	64	71	59	82	78	51	90	154	169	100	146	140	151	144	198	113	103	76	57	52	98	79	109	70	40	39	56	112	67
Porcine_endogenous_retrovirus_B	8704	0	0	0	0	0	0	0	0	0	0	0	0	0	0	0	0	0	0	0	0	0	0	0	0	0	0	0	0	0	0	0	0	0	0	0	0	0	0	0	0	0	0	0	0	0	0	0	0
9q34.3_endogenous_virus_HERV-K	9463	3463	3494	3163	1196	1353	1701	1619	1353	497	222	297	337	275	262	393	347	338	820	336	511	457	546	351	412	236	273	342	523	417	354	253	240	167	382	280	383	411	548	448	631	492	242	258	263	331	640	394	231
Reticuloendotheliosis_virus_strain_HA9901	8295	0	0	0	0	0	0	0	0	0	0	0	0	0	0	0	0	0	0	0	0	0	0	0	0	0	0	0	0	0	0	0	0	0	0	0	0	0	0	0	0	0	0	0	0	0	0	0	0
9q34.11_endogenous_virus_HERV-K	7089	80	73	80	19	42	50	24	43	76	57	50	44	77	72	93	99	87	55	39	104	123	97	144	93	62	94	122	185	190	143	144	273	132	72	107	63	151	119	91	217	121	167	58	95	46	132	192	79
Duck_infectious_anemia_virus_strain_ATCC-VR775	8447	0	0	0	0	0	0	0	0	0	0	0	0	0	0	0	0	0	0	0	0	0	0	0	0	0	0	0	0	0	0	0	0	0	0	0	0	0	0	0	0	0	0	0	0	0	0	0	0
10p12.1_endogenous_virus_HERV-K	9181	30	41	40	729	1680	1077	38	47	98	27	64	58	22	21	16	18	46	33	27	24	278	25	29	23	29	87	46	71	63	74	33	25	20	26	38	23	33	52	69	75	40	107	26	45	40	25	15	17
Echidna_ERV_strain_PZ-33382	6437	0	0	0	0	0	0	0	0	0	0	0	0	0	0	0	0	0	0	0	0	0	0	0	0	0	0	0	0	0	0	0	0	0	0	0	0	0	0	0	0	0	0	0	0	0	0	0	0
11p15.4_endogenous_virus_HERV-K	9554	27	39	45	22	36	49	24	25	60	19	32	15	4	193	32	398	182	235	230	20	25	20	26	18	26	18	49	65	24	119	40	48	53	128	27	104	23	6	20	38	42	31	28	21	16	31	28	12
Galidia_ERV_strain_AMNH-110064_KF313135	8539	0	0	0	0	0	0	0	0	0	0	0	0	0	0	0	0	0	0	0	0	0	0	0	0	0	0	0	0	0	0	0	0	0	0	0	0	0	0	0	0	0	0	0	0	0	0	0	0
11q12.1_endogenous_virus_HERV-K	5614	37	37	34	3	1	5	11	19	0	2	0	2	3	5	5	5	7	8	5	1	8	0	27	3	1	0	0	1	3	1	0	0	2	8	1	4	1	6	1	4	0	1	2	0	0	1	1	1
Snyder-Theilen_feline_sarcoma_virus	4901	102	108	87	29	14	29	287	351	19	71	80	91	49	610	792	917	616	1550	813	357	55	7	8	97	34	0	2	102	17	0	115	31	0	53	1	10	164	630	1	162	348	7	76	5	82	1727	379	304
11q12.3_endogenous_virus_HERV-K	9504	74	45	62	41	46	39	29	8	91	13	28	27	14	52	43	21	247	32	23	84	839	85	113	40	36	40	34	89	43	78	37	26	43	52	21	63	34	71	55	52	26	35	19	12	8	27	65	29
Rhinella_marina_endogenous_retrovirus	10209	0	0	0	0	0	0	0	0	0	0	0	0	0	0	0	0	0	0	0	0	0	0	0	0	0	0	0	0	0	0	0	0	0	0	0	0	0	0	0	0	0	0	0	0	0	0	0	0
12p11.1_endogenous_virus_HERV-K	9157	4	4	2	1	4	0	2	2	1	1	0	0	0	0	1	0	1	0	0	1	5	1	2	2	0	1	0	1	3	0	1	0	0	0	0	0	0	1	2	1	2	0	0	0	0	0	0	0
Baboon_endogenous_virus_strain_M7	8507	0	0	0	0	0	0	0	0	0	0	0	0	0	0	0	0	0	0	0	0	0	0	0	0	0	0	0	0	0	0	0	0	0	0	0	0	0	0	0	0	0	0	0	0	0	0	0	0
12q13.2_endogenous_virus_HERV-K	9180	23	30	35	122	375	224	30	42	51	31	65	26	11	11	11	17	23	23	21	15	41	21	11	9	8	27	35	36	35	42	11	14	17	22	18	32	20	14	35	33	20	41	13	13	66	15	14	13
Flying-fox_retrovirus_isolate_FFRV1	7912	0	0	0	0	0	0	0	0	0	0	0	0	0	0	0	0	0	0	0	0	0	0	0	0	0	0	0	0	0	0	0	0	0	0	0	0	0	0	0	0	0	0	0	0	0	0	0	0
12q24.11_endogenous_virus_HERV-K	1485	18	19	19	25	80	53	10	12	11	15	3	6	2	1	11	0	4	3	3	13	5	2	19	12	6	4	2	8	7	11	14	5	2	5	14	2	4	1	3	3	6	1	2	3	4	8	3	2
XMRV-like_mouse_endogenous_retrovirus_mERV-XL	8193	0	0	0	0	0	0	0	0	0	0	0	0	0	0	0	0	0	0	0	0	0	0	0	0	0	0	0	0	0	0	0	0	0	0	0	0	0	0	0	0	0	15069	0	0	0	0	0	0
12q24.33_endogenous_virus_HERV-K	5618	100	165	124	93	104	133	160	62	175	95	100	119	36	228	164	508	176	399	276	144	75	74	98	142	122	118	160	250	201	297	241	191	149	356	133	208	347	134	129	232	158	149	81	74	69	80	214	112
Mus_musculus_mobilized_endogenous_polytropic_provirus	8183	0	0	0	0	0	0	0	0	0	0	0	0	0	0	0	0	0	0	0	0	0	0	0	0	0	0	0	0	0	0	0	0	0	0	0	0	0	0	0	0	0	2762	0	0	0	0	0	0
14q11.2_endogenous_virus_HERV-K	5595	93	103	100	83	59	113	70	112	217	88	162	71	79	511	170	994	135	761	718	70	97	84	80	79	146	124	191	267	175	273	178	177	125	221	162	147	113	118	136	262	123	201	64	62	57	78	103	61
Rat_leukemia_virus	8107	0	0	0	0	0	0	0	0	0	0	0	0	0	0	0	0	0	0	0	0	0	0	0	0	0	0	0	0	0	0	0	0	0	0	0	0	0	0	0	0	0	0	0	0	0	0	0	0
14q32.33_endogenous_virus_HERV-K	2885	18	24	17	4	4	9	6	14	20	3	5	10	3	4	5	4	12	5	5	26	24	30	14	34	7	7	10	29	15	23	10	11	169	7	12	5	4	7	4	14	4	6	10	9	4	8	6	5
RD114_retrovirus	8406	0	0	0	0	0	0	0	0	0	0	0	0	0	0	0	0	0	0	0	0	0	0	0	0	0	0	0	0	0	0	0	0	0	0	0	0	0	0	0	0	0	0	0	0	0	0	0	0
15q25.2_endogenous_virus_HERV-K	3345	0	0	0	0	1	1	0	0	1	0	0	2	4	0	0	0	11	0	0	0	20	0	1	0	6	0	20	35	0	0	4	1	1	1	3	22	3	24	0	0	3	1	1	3	0	0	0	0
Friend spleen_focus-forming_virus	6296	0	0	0	0	0	0	0	0	0	0	0	0	0	0	0	0	0	0	0	0	0	0	0	0	0	0	0	0	0	0	0	0	0	0	0	0	0	0	0	0	0	119	0	0	0	0	0	0
16p11.2_endogenous_virus_HERV-K	2747	11	10	15	76	169	151	8	14	5	11	2	4	1	1	0	0	2	1	1	8	78	4	2	3	0	1	4	6	9	6	5	2	2	8	6	2	4	0	5	4	0	4	2	4	8	3	1	0
Bovine_immunodeficiency-like_virus	8482	0	0	0	0	0	0	0	0	0	0	0	0	0	0	0	0	0	0	0	0	0	0	0	0	0	0	0	0	0	0	0	0	0	0	0	0	0	0	0	0	0	0	0	0	0	0	0	0
16p13.3_endogenous_virus_HERV-K	1502	14	7	17	0	0	0	0	0	3	0	2	1	1	2	0	0	3	0	2	7	2	0	3	4	0	1	0	3	6	0	2	1	3	9	2	2	1	4	4	3	2	4	5	5	7	1	0	0
Caprine_arthritis-encephalitis_virus	9189	0	0	0	0	0	0	0	0	0	0	0	0	0	0	0	0	0	0	0	0	0	0	0	0	0	0	0	0	0	0	0	0	0	0	0	0	0	0	0	0	0	0	0	0	0	0	0	0
17p13.1_endogenous_virus_HERV-K	5937	0	5	1	2	1	4	0	0	0	2	2	0	1	2	0	14	0	10	16	0	0	0	0	0	0	0	0	0	0	0	0	0	0	0	0	0	0	0	0	0	0	0	0	0	0	0	5	3
Equine_infectious_anemia_virus	8359	0	0	0	0	0	0	0	0	0	0	0	0	0	0	0	0	0	0	0	0	0	0	0	0	0	0	0	0	0	0	0	0	0	0	0	0	0	0	0	0	0	0	0	0	0	0	0	0
19p12a_endogenous_virus_HERV-K	9382	35	36	39	10	20	28	18	21	13	17	32	6	11	29	23	15	91	29	9	64	605	52	90	29	18	24	133	21	17	12	6	17	4	24	19	19	24	50	60	28	38	18	8	6	20	9	52	11
Feline_immunodeficiency_virus	9474	0	0	0	0	0	0	0	0	0	0	0	0	0	0	0	0	0	0	0	0	0	0	0	0	0	0	0	0	0	0	0	0	0	0	0	0	0	0	0	0	0	0	0	0	0	0	0	0
19p12c_endogenous_virus_HERV-K	6844	132	124	124	70	93	112	97	80	176	73	91	156	113	112	94	96	92	124	76	131	380	132	76	64	75	80	89	141	97	151	108	81	76	94	72	112	80	112	87	128	106	139	71	200	64	61	76	74
Jembrana_disease_virus_Tabanan-87_strain	7732	0	0	0	0	0	0	0	0	0	0	0	0	0	0	0	0	0	0	0	0	0	0	0	0	0	0	0	0	0	0	0	0	0	0	0	0	0	0	0	0	0	0	0	0	0	0	0	0
19q13.12a_endogenous_virus_HERV-K	3895	2	1	4	4	4	4	1	0	3	6	0	2	1	0	1	0	1	2	0	1	20	4	1	0	1	1	3	2	0	0	0	0	0	0	1	0	1	1	0	0	1	2	1	1	0	0	2	0
Simian_retrovirus_Y_-_strain_Y001	8145	0	0	0	0	0	0	0	0	0	0	0	0	0	0	0	0	0	0	0	0	0	0	0	0	0	0	0	0	0	0	0	0	0	0	0	0	0	0	0	0	0	0	0	0	0	0	0	0
19q13.12b_endogenous_virus_HERV-K	9516	112	129	130	27	43	36	84	108	203	16	7	34	9	18	94	27	303	105	58	131	953	90	369	88	108	205	421	66	420	167	82	28	45	60	27	99	561	249	58	89	288	8	4	8	10	76	52	45
Simian_immunodeficiency_virus	9623	0	0	0	0	0	0	0	0	0	0	0	0	0	0	0	0	0	0	0	0	0	0	0	0	0	0	0	0	0	0	0	0	0	0	0	0	0	0	0	0	0	0	0	0	0	0	0	0
19q13.41_endogenous_virus_HERV-K	6369	32	24	25	10	9	3	13	20	4	4	3	6	3	10	20	7	51	26	7	68	635	67	74	18	18	33	18	9	16	12	10	7	5	11	4	24	28	42	30	13	25	2	4	4	4	11	31	7
Simian_T-cell_lymphotropic_virus_4_isolate	8793	0	0	0	0	0	0	0	0	0	0	0	0	0	0	0	0	0	0	0	0	0	0	0	0	0	0	0	0	0	0	0	0	0	0	0	0	0	0	0	0	0	0	0	0	0	0	0	0
19q13.42_endogenous_virus_HERV-K	4691	55	77	60	26	27	32	14	16	75	31	54	33	28	44	62	50	80	61	46	74	97	65	99	48	66	99	158	128	111	82	67	30	39	94	27	45	73	57	96	101	82	55	31	45	68	44	39	39
Visna-Maedi_virus_strain_kv1772	9202	0	0	0	0	0	0	0	0	0	0	0	0	0	0	0	0	0	0	0	0	0	0	0	0	0	0	0	0	0	0	0	0	0	0	0	0	0	0	0	0	0	0	0	0	0	0	0	0
20q11.22_endogenous_virus_HERV-K	6533	28	52	32	19	20	17	17	20	34	28	46	28	44	23	40	18	54	41	20	55	8	33	13	15	27	41	40	67	54	58	2	29	31	37	23	25	42	36	30	71	39	18	20	45	20	19	19	21
Ovine_lentivirus	9256	0	0	0	0	0	0	0	0	0	0	0	0	0	0	0	0	0	0	0	0	0	0	0	0	0	0	0	0	0	0	0	0	0	0	0	0	0	0	0	0	0	0	0	0	0	0	0	0
22q11.23_endogenous_virus_HERV-K	8859	46	51	85	1110	1160	931	28	27	23	7	13	18	15	46	27	217	69	13	46	489	20	22	21	14	14	99	287	27	27	116	18	27	29	36	16	24	82	24	16	28	33	24	7	6	8	12	11	3
Rabbit_endogenous_lentivirus_type_K_isolate	8499	0	0	0	0	0	0	0	0	0	0	0	0	0	0	0	0	0	0	0	0	0	0	0	0	0	0	0	0	0	0	0	0	0	0	0	0	0	0	0	0	0	0	0	0	0	0	0	0
Xq11.1_endogenous_virus_HERV-K	2506	0	0	1	0	0	0	0	0	0	0	0	0	0	0	0	0	0	0	0	0	0	0	0	0	0	0	0	0	0	0	0	0	0	0	0	0	0	0	0	0	0	0	0	0	0	0	0	0
Snakehead_retrovirus	10688	0	0	0	0	0	0	0	0	0	0	0	0	0	0	0	0	0	0	0	0	0	0	0	0	0	0	0	0	0	0	0	0	0	0	0	0	0	0	0	0	0	0	0	0	0	0	0	0
Xq12_endogenous_virus_HERV-K	2053	0	0	0	0	0	0	0	0	0	0	0	0	0	0	0	0	0	0	0	0	0	0	0	0	0	0	0	0	0	0	0	0	0	1	0	0	0	1	0	0	0	0	0	0	0	0	0	0
Bovine_foamy_virus	12002	0	0	0	0	0	0	0	0	0	0	0	0	0	0	0	0	0	0	0	0	0	0	0	0	0	0	0	0	0	0	0	0	0	0	0	0	0	0	0	0	0	0	0	0	0	0	0	0
Xq28a_endogenous_virus_HERV-K	2543	9	10	15	4	4	5	6	6	5	3	4	11	2	3	9	5	2	3	1	8	8	5	7	6	5	4	3	9	5	11	4	1	4	6	5	7	5	6	5	7	3	0	3	1	0	2	1	2
Squirrel_monkey_foamy_virus_isolate_1224	11684	0	0	0	0	0	0	0	0	0	0	0	0	0	0	0	0	0	0	0	0	0	0	0	0	0	0	0	0	0	0	0	0	0	0	0	0	0	0	0	0	0	0	0	0	0	0	0	0
Xq28b_endogenous_virus_HERV-K	7343	27	32	35	13	29	29	4	13	76	35	22	22	16	10	12	8	30	20	14	15	27	20	29	17	7	31	49	54	43	33	39	27	7	7	6	27	8	23	15	28	9	29	4	17	9	14	11	9
Rhesus_macaque_simian_foamy_virus	12983	0	0	0	0	0	0	0	0	0	0	0	0	0	0	0	0	0	0	0	0	0	0	0	0	0	0	0	0	0	0	0	0	0	0	0	0	0	0	0	0	0	0	0	0	0	0	0	0
Yp11.2_endogenous_virus_HERV-K	6947	31	20	13	34	99	105	11	15	55	22	27	23	17	71	32	56	42	57	70	18	19	19	28	22	29	15	59	44	29	37	54	23	61	79	24	57	17	18	34	32	23	27	22	17	7	16	19	30
Ly6a_lymphocyte_antigen_6_complex_locus_A_Mus musculus	6249	0	0	0	0	0	0	0	0	0	0	0	0	0	0	0	0	0	0	0	0	0	0	0	0	0	0	0	0	0	0	0	0	0	0	0	0	0	0	0	0	0	0	0	0	0	0	0	0
Yq11.23a_endogenous_virus_HERV-K	3199	0	0	0	0	0	0	0	0	0	0	0	0	0	0	0	0	0	0	0	0	0	0	0	0	0	0	0	0	0	0	0	0	0	0	0	0	0	0	0	0	0	0	0	0	1	0	0	0
Exogenous_mouse_mammary_tumor_virus_HeJ	9895	0	0	0	0	0	0	0	0	0	0	0	0	0	0	0	0	0	0	0	0	0	0	0	0	0	0	0	0	0	0	0	0	0	0	0	0	0	0	0	0	0	0	0	0	0	0	0	0
Yq11.23b_endogenous_virus_HERV-K	3200	0	0	0	0	0	0	0	0	0	0	0	0	0	0	0	0	0	0	0	0	0	0	0	0	0	0	0	0	0	0	0	0	0	0	0	0	0	0	0	0	0	0	0	0	0	0	0	0
Rous_sarcoma_virus_Prague_C	9625	0	1	0	0	0	3	0	1	0	0	0	0	0	0	0	0	0	0	3	0	0	0	0	0	0	1	0	1	0	4	0	0	0	0	0	0	1	0	0	1	0	0	0	0	0	0	0	0
HERVK-111	10209	35	29	42	39	60	46	17	14	45	37	24	45	20	42	33	15	42	165	484	49	247	25	28	50	10	20	261	45	35	23	27	25	26	40	268	36	16	24	17	48	16	24	26	25	27	44	21	17
Simian_foamy_virus_type_1	12972	0	0	0	0	0	0	0	0	0	0	0	0	0	0	0	0	0	0	0	0	0	0	0	0	0	0	0	0	0	0	0	0	0	0	0	0	0	0	0	0	0	0	0	0	0	0	0	0
HERV-K113	9472	23	38	41	298	820	588	44	60	65	18	45	48	12	11	20	16	33	28	16	19	293	20	37	21	18	50	47	63	43	54	26	19	13	32	87	25	26	17	45	61	21	76	11	26	37	16	22	8
Walleye_dermal_sarcoma_virus	12708	0	0	0	0	0	0	0	0	0	0	0	0	0	0	0	0	0	0	0	0	0	0	0	0	0	0	0	0	0	0	0	0	0	0	0	0	0	0	0	0	0	0	0	0	0	0	0	0
HERV-KC4	6369	29	21	27	10	9	4	4	10	134	4	226	99	93	0	3	5	4	23	3	13	17	4	7	8	4	3	6	17	19	13	7	3	5	95	9	7	12	5	14	16	32	54	2	4	44	10	12	6
Jembrana_disease_virus_Tabanan/87_strain	7732	0	0	0	0	0	0	0	0	0	0	0	0	0	0	0	0	0	0	0	0	0	0	0	0	0	0	0	0	0	0	0	0	0	0	0	0	0	0	0	0	0	0	0	0	0	0	0	0
ERVK3-1	10284	3137	3119	2836	1395	1891	2147	2600	1715	2543	2600	2151	3632	2684	1876	2309	4231	2814	4899	2316	2792	1892	2178	1810	2438	2206	3755	2496	5313	4488	5512	2160	2068	1443	2275	1801	3653	2735	4245	2614	3726	3265	2521	1589	1349	1163	2942	2817	2018
Bovine_leukemia_virus	8419	0	0	0	0	0	0	0	0	0	0	0	0	0	0	0	0	0	0	0	0	0	0	0	0	0	0	0	0	0	0	0	0	0	0	0	0	0	0	0	0	0	0	0	0	0	0	0	0
ERVFRD1	9237	89	77	70	3	1	4	23	0	5	13	7	5	5	9	9	33	219	104	41	5	3	5	1	6	22	10	3	10	8	170	6	6	4	12	4	11	3	9	3	26	3	7	3	1	3	11	6	78
Exogenous_mouse_mammary_tumor_virus_C3H	9895	0	0	0	0	0	0	0	0	0	0	0	0	0	0	0	0	0	0	0	0	0	0	0	0	0	0	0	0	0	0	0	0	0	0	0	0	0	0	0	0	0	0	0	0	0	0	0	0
ERVFRD2	4974	3	0	0	0	1	4	0	0	35	25	0	12	0	0	3	0	1	2	0	13	0	0	2	9	0	0	0	0	0	0	4	0	0	0	0	14	0	0	0	0	0	0	0	0	0	0	0	0
Woolly_monkey_sarcoma_virus_strain_WMV_SSAV	8467	0	0	0	0	0	0	0	0	0	0	0	0	0	0	0	0	0	0	0	0	0	0	0	0	0	0	0	0	0	0	0	0	0	0	0	0	0	0	0	0	0	0	0	0	0	0	0	0
ERVFRD3	2017	17	11	18	9	8	11	0	12	0	0	4	0	0	0	5	9	20	3	0	11	3	5	17	10	0	16	11	0	0	0	6	17	5	13	16	29	19	21	0	0	21	2	0	0	0	0	12	5
Simian_retrovirus_4_strain_SRV4/TEX/2009/V1	8126	0	0	0	0	0	0	0	0	0	0	0	0	0	0	0	0	0	0	0	0	0	0	0	0	0	0	0	0	0	0	0	0	0	0	0	0	0	0	0	0	0	0	0	0	0	0	0	0
ERV3-1	16332	3861	3413	3113	1264	1816	1967	1074	1017	947	273	484	1318	322	387	643	873	698	1180	396	2243	3301	958	1234	1400	571	1319	1952	1386	1630	1325	1086	857	497	602	390	1096	2100	1568	1824	2430	2532	1495	1031	815	1101	1199	327	612
Severe_acute_respiratory_syndrome_coronavirus_2 isolate Wuhan-Hu-1	29903	0	0	0	0	0	0	0	0	0	0	0	0	0	0	0	0	0	0	0	0	0	0	0	0	0	0	0	0	0	0	0	0	0	0	0	0	0	0	0	0	0	0	0	0	0	0	0	0
ERVW-1	9567	470	434	472	327	519	745	208	179	597	137	472	277	189	114	175	212	286	164	123	291	337	217	240	293	128	194	302	369	299	223	298	254	107	346	128	558	355	257	421	294	330	397	103	121	361	217	192	117
Simian_T-cell_lymphotropic_virus_6_strain	8913	0	0	0	0	0	0	0	0	0	0	0	0	0	0	0	0	0	0	0	0	0	0	0	0	0	0	0	0	0	0	0	0	0	0	0	0	0	0	0	0	0	0	0	0	0	0	0	0
ERVW-3	544	4	5	5	1	1	4	2	1	1	3	0	7	1	1	0	3	1	3	0	1	3	0	2	1	2	3	4	1	1	6	1	10	1	5	0	3	3	3	0	4	3	1	0	1	4	1	1	0
Enzootic_nasal_tumour_virus_2_isolate_GDQY2017	7479	0	0	0	0	0	0	0	0	0	0	0	0	0	0	0	0	0	0	0	0	0	0	0	0	0	0	0	0	0	0	0	0	0	0	0	0	0	0	0	0	0	0	0	0	0	0	0	0
ERVW-5	1502	36	37	60	11	29	30	17	16	76	20	62	23	10	17	16	24	24	6	17	12	30	23	21	20	20	26	32	48	20	32	24	16	12	41	7	78	18	17	29	19	48	35	8	9	36	32	17	6
Avian_leukosis_and_sarcoam_virus_Fu-J1	5697	1	0	0	0	0	0	5	2	0	0	0	0	0	0	0	0	0	0	0	0	0	0	0	0	0	0	0	0	0	0	0	0	0	0	0	0	0	0	0	0	0	0	0	0	0	0	0	0
ERVE-1	11356	390	369	349	381	354	369	218	103	638	336	510	155	376	4077	146	3931	2153	1172	6573	1131	394	131	454	226	82	215	362	238	194	229	631	242	238	550	373	894	119	193	401	598	211	252	110	145	189	365	284	72
Avian_leukosis_and_sarcoam_virus_SJ-1_strain	3772	9	9	3	14	26	24	2	6	0	5	3	0	0	2	2	0	2	6	12	0	0	5	1	6	8	17	2	27	4	21	0	0	0	0	0	0	24	23	2	25	1	0	1	1	0	0	2	0
ERVH-3	8018	36	27	45	14	45	37	1	0	9	10	6	4	11	283	269	111	28	945	48990	23	146	7	19	14	123	12	13	60	43	13	7	8	3	12	2	3634	261	83	604	17109	112	5	27	12	15	443	123	35812
Mouse_retrovirus_VN11_proviral_DNA	1380	0	0	0	0	0	0	0	0	0	0	0	0	0	0	0	0	0	0	0	0	0	0	0	0	0	0	0	0	0	0	0	0	0	0	0	0	0	0	0	0	0	0	0	0	0	0	0	0
ERVH-5	2297	43	44	38	616	272	2153	2	6	14	19	22	33	7	1	8	5	33	9	3	11	23	8	18	26	34	61	51	48	227	96	8	7	6	19	59	49	16	10	69	21	22	12	1	3	31	12	12	3
Avian_myeloblastosis_virus_p27-CA_gene	7226	98	100	81	2	1	1	0	0	9	6	7	29	1	24	44	98	44	66	81	0	2	23	16	6	95	42	45	135	149	84	7	15	8	6	10	12	180	193	56	202	66	9	25	3	13	77	136	35
ERVH-8 (env62)	8797	736	697	706	44720	57663	134874	119	197	339	406	635	833	312	251	224	282	416	405	244	695	828	431	372	490	169	408	512	636	853	657	1490	286	302	527	611	576	379	364	922	529	590	464	179	1467	365	272	309	199
Rous_sarcoma_virus_strain_Schmidt-Ruppin_B	9396	0	1	0	4	2	3	0	0	0	0	0	0	0	0	0	0	0	1	0	0	0	0	0	0	0	1	0	1	0	1	0	0	0	0	0	0	1	1	0	0	0	0	0	0	0	1	0	0
ERVH-9 (env60)	7884	11571	10855	10752	32198	37759	78399	2723	2251	5948	3599	3684	4528	3014	2670	3808	3890	1906	10387	2985	4982	3549	6023	3615	3678	2137	2435	3188	5376	3436	2904	2563	2189	1775	3781	2804	3614	4389	4503	5556	6070	4372	2591	4408	4453	3540	4770	4612	2097
Rous_sarcoma_virus_strain_Schmidt-Ruppin_D	9317	1	0	0	0	0	1	1	1	0	0	0	0	0	0	0	0	0	0	0	0	0	0	0	0	0	0	0	0	0	0	0	0	0	0	0	0	0	0	0	0	0	0	0	0	0	0	0	0
ERVH-10 (env59)	7721	639	653	654	37770	48310	109478	104	152	535	408	565	467	362	414	193	466	379	377	266	833	435	446	266	328	99	322	408	362	563	316	373	280	206	469	624	544	397	275	1182	465	489	525	255	1341	292	265	233	204
UR2_sarcoma_virus	3166	0	0	0	0	0	0	0	0	0	0	0	0	0	0	0	0	0	0	0	0	0	0	0	0	0	0	0	0	0	0	0	0	0	0	0	0	0	0	0	0	0	0	0	0	0	0	0	0
ERV-like equence-isoleucine a (RTVL-Ia) gene (16q22)	9221	663	528	595	222	243	326	83	84	47	24	14	51	20	9	43	17	28	61	17	48	24	49	29	39	22	23	25	84	32	28	24	22	21	51	26	31	68	56	43	76	40	13	21	25	34	34	44	26
Y73_sarcoma_virus	5188	2	3	1	6	1	5	4	3	0	3	1	0	0	2	1	0	4	2	8	0	0	1	0	3	7	6	1	22	1	13	0	0	0	0	0	0	8	8	4	18	0	1	0	2	0	3	0	0
ERVPABLB-1	49046	16231	16221	17744	68165	87793	193262	7559	7151	19004	11495	16572	11517	9101	7939	6340	7117	10030	10396	5946	11625	15223	8916	8960	9856	7358	9303	12882	13837	13202	12795	10050	8622	12229	15442	9988	19524	10344	10106	11573	14992	12105	13937	7016	7757	11861	8591	7839	5846
Avian_leukosis_virus_-_RSA	7286	0	0	0	0	0	0	0	0	0	0	0	0	0	0	0	0	0	0	0	0	0	0	0	0	0	0	0	0	0	0	0	0	0	0	0	0	0	0	0	0	0	0	0	0	0	0	0	0
ERVFc-1 (Xq21.33)	7633	0	0	0	0	0	0	0	0	0	0	23	0	0	0	0	0	0	0	0	0	0	0	0	0	0	0	0	0	0	0	0	0	0	51	0	0	0	0	0	0	0	0	0	0	0	0	0	0
Avian_myeloblastosis-associated_virus_type_1	7708	0	0	0	0	0	0	0	0	0	0	0	0	0	0	0	0	0	0	0	0	0	0	0	0	0	0	0	0	0	0	0	0	0	0	0	0	0	0	0	0	0	0	0	0	0	0	0	0
ERVFc-2 (7q36.2)	2730	81	80	89	13	105	118	11	7	81	3614	39	98	16	72	144	116	251	89	177	175	353	55	475	72	217	320	446	300	633	498	743	140	35	1401	2704	2389	382	250	537	324	237	257	106	261	104	147	564	274
Tasmanian_devil_retrovirus_strain_DRV2010	3228	0	0	0	0	0	0	0	0	0	0	0	0	0	0	0	0	0	0	0	0	0	0	0	0	0	0	0	0	0	0	0	0	0	0	0	0	0	0	0	0	0	0	0	0	0	0	0	0
ERVS71-1 member 1_ERVT (19p13.11)	13637	6296	6159	5603	3953	3386	4078	1659	1436	1609	924	933	1205	783	801	1334	1197	623	2839	929	1534	1473	1822	1150	1227	889	1044	1217	2080	1401	1022	890	684	555	1171	811	1187	1583	1825	1767	2004	1489	741	1295	1018	1155	1250	1310	890
Simian_endogenous_retrovirus	8393	0	0	0	0	0	0	0	0	0	0	0	0	0	0	0	0	0	0	0	0	0	0	0	0	0	0	0	0	0	0	0	0	0	0	0	0	0	0	0	0	0	0	0	0	0	0	0	0
ERVH48-1_ERVF (type b) (21q22.3)	8348	6877	6998	6630	3261	3788	4659	4818	3911	1752	961	1332	1140	974	855	1145	1173	716	2619	823	1409	1253	1468	1201	1230	1531	842	1094	1828	1796	1229	824	734	607	1125	758	1129	2022	1553	1705	2072	1483	1049	1268	1111	1067	1463	1233	796
Simian_retrovirus_2_isolate_IFB9578	8105	0	0	0	0	0	0	0	0	0	0	0	0	0	0	0	0	0	0	0	0	0	0	0	0	0	0	0	0	0	0	0	0	0	0	0	0	0	0	0	0	0	0	0	0	0	0	0	0
ERVV-1	2490	5705	4776	4905	2653	3425	4220	431	414	1417	720	809	1158	753	582	889	932	386	2143	659	1457	1063	1699	1071	1121	551	558	780	1480	825	696	609	539	454	1177	553	879	1339	1454	1446	1805	1185	553	1019	928	771	1153	1341	583
Mason-Pfizer_monkey_virus	8557	0	0	0	0	0	0	0	0	0	0	0	0	0	0	0	0	0	0	0	0	0	0	0	0	0	0	0	0	0	0	0	0	0	0	0	0	0	0	0	0	0	0	0	0	0	0	0	0
ERVV-2	6943	8965	7675	7460	3067	3850	4786	1341	1169	671	353	308	662	315	222	370	292	157	814	231	744	515	918	486	578	253	254	389	683	386	258	259	247	194	537	231	372	628	671	748	836	593	218	530	425	366	459	554	186
Python_molurus_endogenous_retrovirus	7050	0	0	0	0	0	0	0	0	0	0	0	0	0	0	0	0	0	0	0	0	0	0	0	0	0	0	0	0	0	0	0	0	0	0	0	0	0	0	0	0	0	0	0	0	0	0	0	0
ERVMER61-1 (1q31.3)	2638	0	0	1	1	1	5	3	0	0	26	0	0	0	0	0	2	8	1	0	1	2	1	0	0	0	1	1	1	1	0	2	4	0	0	18	2	0	0	0	0	2	1	0	2	0	0	2	1
Avian_sarcoma_virus_CT10	2428	1	0	0	0	0	0	0	0	0	0	1	0	1	0	0	0	0	0	0	0	0	0	0	0	0	0	0	0	0	0	0	0	0	0	0	0	0	0	0	0	0	0	0	0	0	0	0	0
ERVMER34-1 (4q12)	9088	2477	2046	2032	912	1384	1850	507	461	105	40	60	115	48	46	62	51	24	113	38	103	77	141	77	91	49	39	58	116	66	54	45	48	52	78	48	60	102	136	102	142	86	41	73	80	62	109	76	35
Endogenous_mouse_mammary_tumor_virus_Mtv1	9851	0	0	0	0	0	0	0	0	0	0	0	0	0	0	0	0	0	0	0	0	0	0	0	0	0	0	0	0	0	0	0	0	0	0	0	0	0	0	0	0	0	0	0	0	0	0	0	0
ERV9	3918	513	514	580	914	664	1361	132	208	740	892	958	296	167	148	213	417	771	381	97	291	408	407	208	310	276	441	543	696	253	349	1018	451	168	849	347	635	254	209	277	402	310	247	148	145	236	473	186	564
Epstein-Barr-Virus_EBNA-1	1926	0	0	0	0	0	0	0	0	0	0	0	0	0	0	0	0	0	0	0	0	124	1287	1	53	0	0	0	0	0	0	0	0	0	0	0	0	0	0	0	0	0	0	0	0	0	0	0	0
Hardy-Zuckermann_4_feline_sarcoma_virus_H24-FeSV	2473	332	426	440	89	127	111	0	2	0	0	0	0	0	219	458	2130	309	930	805	0	0	0	0	0	0	0	0	69	5	2	0	0	5	0	1	0	0	0	37	19	0	0	0	0	0	14	0	2328
EBLN1_endogenous_Bornavirus_like_nucleoprotein_1	1170	0	0	0	1	0	0	0	0	4	2	0	0	0	1	1	0	1	0	0	0	0	0	0	0	0	0	0	0	0	0	0	0	0	9	0	0	0	0	0	0	0	0	0	0	0	0	0	0
Kirsten_murine_sarcoma_virus_KiMSV_p15_env_u_LTR	1329	0	0	0	0	0	0	0	0	0	0	0	0	0	0	0	0	0	0	0	0	0	0	0	0	0	0	0	0	0	0	0	0	0	0	0	0	0	0	0	0	0	0	0	0	0	0	0	0
EBLN2_endogenous_Bornavirus_like_nucleoprotein_1	1679	96	70	80	51	129	97	89	69	74	133	88	87	64	24	77	84	126	39	17	63	69	80	67	116	53	133	47	131	122	115	78	77	32	80	45	60	62	118	80	142	96	43	66	76	67	74	60	71
FBR_murine_osteosarcoma_virus	3811	653	745	717	18	31	15	135	72	673	423	592	437	660	936	1046	1106	323	2195	883	987	1006	1753	865	754	746	552	440	1034	696	820	1134	662	591	1384	1092	606	734	751	566	752	712	538	951	476	533	854	1264	794
EBLN3P_endogenous_Bornavirus_like_nucleoprotein_1	10506	1339	1378	1196	1268	1380	1667	2685	2539	4712	3350	2815	3926	3841	1172	2785	2048	3008	551	817	7388	8286	9231	16521	7715	2996	2636	4779	4505	4385	4531	5446	3040	2365	2163	1873	2878	5848	8353	4560	5206	5718	4327	1562	2458	1863	2747	4153	2716
Avian_myelocytomatosis_virus_29	3392	4	1	0	2	2	1	1	2	0	0	0	1	0	0	0	0	0	0	0	0	0	0	0	0	0	0	1	1	0	0	0	1	0	0	0	0	0	0	0	1	0	0	0	0	0	0	2	0
H4 clustered histone 1 (H4C1)	372	1456	1548	1017	0	1	0	0	0	0	0	5	2	0	2	1	2	1	3	1	3	3	0	0	0	2	2	1	1	4	2	1	0	0	0	0	0	3	1	1	2	3	2	6	0	1	0	3	3
Human_mammary_tumor_virus_gag-pro-pol	3089	0	0	0	0	0	0	0	0	0	0	0	0	0	0	0	0	0	0	0	0	0	0	0	0	0	0	0	0	0	0	0	0	0	0	0	0	0	0	0	0	0	0	0	0	0	0	0	0
HPRT1	1395	278	379	294	496	750	1589	778	474	4157	4060	5183	2121	3306	4705	4336	3285	2940	3190	2500	2209	1126	5297	1959	1622	2368	3645	1739	4378	3560	4000	3039	5552	2140	1145	3245	2233	2088	3628	1295	2096	2973	1724	3741	2672	3397	1756	2113	1874
Avian_endogenous_virus_ev21	2534	0	0	0	0	0	0	0	0	0	0	0	0	0	0	0	0	0	0	0	0	0	0	0	0	0	0	0	0	0	0	0	0	0	0	0	0	0	0	0	0	0	0	0	0	0	0	0	0
GAPDH	1285	21347	22520	16464	35466	54937	72819	27837	26408	146493	180796	214298	133387	181724	164595	85543	184033	74636	186847	86858	197375	47230	288244	106080	99657	86886	122715	113882	168057	155924	161067	74036	111232	73624	58891	62501	64387	133621	106877	26615	94543	128737	180131	306612	98255	245797	77831	105667	134853
Avian_endogenous_retrovirus_EAV-HP	4302	0	0	0	0	0	0	0	0	0	0	0	0	0	0	0	0	0	0	0	0	0	0	0	0	0	0	0	0	0	0	0	0	0	0	0	0	0	0	0	0	0	0	0	0	0	0	0	0
Ubiquitin_B (UBB)	933	6163	6980	5385	3178	5120	6900	12471	8319	25512	25405	33707	26909	25501	35182	38826	36753	27112	50603	22843	18724	8988	15211	12078	13726	15121	28003	23941	29111	22258	33448	18797	21137	14600	10019	15107	13340	23276	22899	13203	26714	24667	24013	23226	21856	20638	15082	730	11963
Ebolavirus_isolate_Ebola_virus Zaire	18959	0	0	0	0	0	0	0	0	0	0	0	0	0	0	0	0	0	0	0	0	0	0	0	0	0	0	0	0	0	0	0	0	0	0	0	0	0	0	0	0	0	0	0	0	0	0	0	0
sums of HERV family specific fragments	total length [base pairs]	HSCs			ESCs			PBMCs		HL					AML mega						BL/B-ALL					T-ALL/T-LL						MM/PCL						pre-B-ALL					ALCL				AML myelo
HERVK family	630337	14281	14823	14293	21549	40707	34888	7811	6853	15632	6973	8956	10484	6880	6440	6772	10866	9856	13316	8096	11549	19687	7932	7660	6883	5848	9924	10626	14671	13153	13920	7224	7745	7545	9380	6458	10212	8507	10212	8491	12208	9190	11291	5755	5779	7231	7227	7207	4883
HERVFRD family	16228	109	88	88	12	10	19	23	12	40	38	11	17	5	9	17	42	240	109	41	29	6	10	20	25	22	26	14	10	8	170	16	23	9	25	20	54	22	30	3	26	24	9	3	1	3	11	18	83
ERV3 (HERVR) family	16332	3861	3413	3113	1264	1816	1967	1074	1017	947	273	484	1318	322	387	643	873	698	1180	396	2243	3301	958	1234	1400	571	1319	1952	1386	1630	1325	1086	857	497	602	390	1096	2100	1568	1824	2430	2532	1495	1031	815	1101	1199	327	612
HERVW family	11613	510	476	537	339	549	779	227	196	674	160	534	307	200	132	191	239	311	173	140	304	370	240	263	314	150	223	338	418	320	261	323	280	120	392	135	639	376	277	450	317	381	433	111	131	401	250	210	123
HERVE family	11356	390	369	349	381	354	369	218	103	638	336	510	155	376	4077	146	3931	2153	1172	6573	1131	394	131	454	226	82	215	362	238	194	229	631	242	238	550	373	894	119	193	401	598	211	252	110	145	189	365	284	72
HERVH family	34717	13025	12276	12195	115318	144049	324941	2949	2606	6845	4442	4912	5865	3706	3619	4502	4754	2762	12123	52488	6544	4981	6915	4290	4536	2562	3238	4172	6482	5122	3986	4441	2770	2292	4808	4100	8417	5442	5235	8333	24194	5585	3597	4870	7276	4243	5762	5289	38315
HERV-like	9221	663	528	595	222	243	326	83	84	47	24	14	51	20	9	43	17	28	61	17	48	24	49	29	39	22	23	25	84	32	28	24	22	21	51	26	31	68	56	43	76	40	13	21	25	34	34	44	26
HERVPABLB family	49046	16231	16221	17744	68165	87793	193262	7559	7151	19004	11495	16572	11517	9101	7939	6340	7117	10030	10396	5946	11625	15223	8916	8960	9856	7358	9303	12882	13837	13202	12795	10050	8622	12229	15442	9988	19524	10344	10106	11573	14992	12105	13937	7016	7757	11861	8591	7839	5846
HERVFC family	10363	81	80	89	13	105	118	11	7	81	3614	62	98	16	72	144	116	251	89	177	175	353	55	475	72	217	320	446	300	633	498	743	140	35	1452	2704	2389	382	250	537	324	237	257	106	261	104	147	564	274
HERVT family	13637	6296	6159	5603	3953	3386	4078	1659	1436	1609	924	933	1205	783	801	1334	1197	623	2839	929	1534	1473	1822	1150	1227	889	1044	1217	2080	1401	1022	890	684	555	1171	811	1187	1583	1825	1767	2004	1489	741	1295	1018	1155	1250	1310	890
HERVF family	8348	6877	6998	6630	3261	3788	4659	4818	3911	1752	961	1332	1140	974	855	1145	1173	716	2619	823	1409	1253	1468	1201	1230	1531	842	1094	1828	1796	1229	824	734	607	1125	758	1129	2022	1553	1705	2072	1483	1049	1268	1111	1067	1463	1233	796
HERVV family	9433	14670	12451	12365	5720	7275	9006	1772	1583	2088	1073	1117	1820	1068	804	1259	1224	543	2957	890	2201	1578	2617	1557	1699	804	812	1169	2163	1211	954	868	786	648	1714	784	1251	1967	2125	2194	2641	1778	771	1549	1353	1137	1612	1895	769
HERVMER family	11726	2477	2046	2033	913	1385	1855	510	461	105	66	60	115	48	46	62	53	32	114	38	104	79	142	77	91	49	40	59	117	67	54	47	52	52	78	66	62	102	136	102	142	88	42	73	82	62	109	78	36
ERV9 family	3918	513	514	580	914	664	1361	132	208	740	892	958	296	167	148	213	417	771	381	97	291	408	407	208	310	276	441	543	696	253	349	1018	451	168	849	347	635	254	209	277	402	310	247	148	145	236	473	186	564
Bornavirus-like family (EBLN)	13355	1435	1448	1276	1320	1509	1764	2774	2608	4790	3485	2903	4013	3905	1197	2863	2132	3135	590	834	7451	8355	9311	16588	7831	3049	2769	4826	4636	4507	4646	5524	3117	2397	2252	1918	2938	5910	8471	4640	5348	5814	4370	1628	2534	1930	2821	4213	2787
housekeeping genes	3613	27788	29879	22143	39140	60807	81308	41086	35201	176162	210261	253188	162417	210531	204482	128705	224071	104688	240640	112201	218308	57344	308752	120117	115005	104375	154363	139562	201546	181742	198515	95872	137921	90364	70055	80853	79960	158985	133404	41113	123353	156377	205868	333579	122783	269832	94669	108510	148690
calculated family specific FPKMs		HSCs			ESCs			PBMCs		HL					AML mega						BL/B-ALL					T-ALL/T-LL						MM/PCL						pre-B-ALL					ALCL				AML myelo
HERVK family		1.30254	1.19543	1.26659	2.04504	2.6434	1.8109	0.56906	0.543774	0.503786	0.306214	0.354443	0.437355	0.318877	0.227769	0.241708	0.339267	0.385491	0.444528	0.354223	0.405356	0.909912	0.232062	0.32865	0.333384	0.291114	0.428454	0.494151	0.411917	0.453461	0.444354	0.306084	0.334685	0.323927	0.44088	0.280884	0.405248	0.306159	0.314598	0.435961	0.422547	0.327282	0.347318	0.232211	0.301132	0.307038	0.315602	0.287826	0.239212
HERVFRD family		0.38616	0.275663	0.302903	0.0442349	0.0252233	0.0383071	0.0650859	0.0369851	0.0500725	0.0648181	0.0169096	0.0275464	0.00900145	0.012364	0.0235684	0.0509365	0.364613	0.141338	0.0696785	0.0395365	0.0107716	0.0113639	0.0333306	0.0470343	0.042539	0.0436012	0.0252887	0.0109058	0.010713	0.210788	0.0263324	0.0386056	0.0150085	0.045642	0.0337883	0.0832361	0.0307539	0.0358983	0.00598298	0.0349552	0.0331991	0.0107534	0.00470182	0.00202401	0.00494792	0.0186588	0.0279226	0.157936
ERV3 (HERVR) family		13.5915	10.6233	10.647	4.62974	4.55137	3.94054	3.01988	3.11452	1.17792	0.462701	0.739283	2.12205	0.576002	0.528266	0.885764	1.05201	1.05366	1.52034	0.668706	3.03847	5.88842	1.08173	2.0434	2.61715	1.09705	2.19784	3.50351	1.50192	2.16888	1.63245	1.77593	1.42932	0.823527	1.09206	0.654676	1.67863	2.91691	1.86434	3.61449	3.24616	3.4802	1.77488	1.60557	1.63906	1.80432	2.02085	0.504031	1.15713
HERVW family		2.52482	2.08365	2.58295	1.74624	1.93506	2.19474	0.897648	0.844154	1.17902	0.381376	1.1471	0.695143	0.503145	0.253402	0.370029	0.40504	0.660241	0.313473	0.332478	0.579154	0.928218	0.381119	0.612476	0.825514	0.405299	0.522577	0.853169	0.637022	0.598816	0.452229	0.742838	0.656752	0.279639	1.00007	0.318706	1.37638	0.734491	0.463183	1.25409	0.59555	0.736479	0.722955	0.243102	0.370514	0.924201	0.592585	0.455223	0.327062
HERVE family		1.97444	1.65182	1.71667	2.007	1.27598	1.06314	0.881567	0.453651	1.1413	0.819014	1.12034	0.358911	0.96732	8.0038	0.28925	6.81275	4.67417	2.1717	15.9631	2.20344	1.0108	0.212735	1.08121	0.607607	0.226578	0.515232	0.934429	0.370915	0.371248	0.405763	1.48402	0.580467	0.567169	1.43492	0.900502	1.96922	0.237719	0.330027	1.14283	1.14889	0.417097	0.430272	0.246364	0.419392	0.445454	0.884754	0.629567	0.195784
HERVH family		21.5695	17.9753	19.6212	198.703	169.838	306.233	3.90083	3.75442	4.00531	3.54172	3.52956	4.44228	3.11868	2.32395	2.91749	2.69502	1.96141	7.34795	41.6963	4.17029	4.17991	3.67319	3.3419	3.98906	2.31561	2.53819	3.52261	3.30437	3.20616	2.31024	3.41645	2.17333	1.78663	4.1031	3.23775	6.06454	3.55598	2.92814	7.7682	15.2044	3.61128	2.00894	3.56777	6.8838	3.27113	4.56863	3.83513	34.0797
HERV-like		4.13372	2.91083	3.60433	1.4402	1.07868	1.15672	0.413356	0.455629	0.103544	0.0720461	0.0378752	0.145436	0.0633665	0.0217593	0.104915	0.0362841	0.0748628	0.139204	0.0508453	0.115167	0.0758274	0.0979967	0.0850546	0.12913	0.0748641	0.0678797	0.079474	0.161222	0.0754154	0.0611002	0.0695135	0.0649878	0.0616314	0.163863	0.0773031	0.0840943	0.167292	0.117931	0.150922	0.17982	0.0973782	0.0273359	0.057923	0.0890512	0.0986887	0.101498	0.120122	0.0870692
HERVPABLB family		19.026	16.8126	20.2085	83.1393	73.2694	128.924	7.07759	7.29245	7.87129	6.48758	8.429	6.1747	5.42117	3.60863	2.90825	2.85587	5.04178	4.46027	3.3435	5.2439	9.04252	3.35243	4.94063	6.13531	4.70745	5.1619	7.69915	4.99299	5.84957	5.24928	5.47266	4.78842	6.74759	9.32803	5.58311	9.95745	4.78441	4.00123	7.63666	6.66898	5.5404	5.50977	3.63828	5.19479	6.47268	4.82164	4.02352	3.68065
HERVFC family		0.449371	0.392433	0.479723	0.0750423	0.414734	0.372552	0.0487452	0.0337849	0.158783	9.6534	0.149249	0.248669	0.0451068	0.154892	0.312625	0.220301	0.597138	0.180719	0.47105	0.373609	0.992389	0.0978747	1.23961	0.212122	0.657058	0.840339	1.26157	0.51234	1.32741	0.966956	1.91487	0.367985	0.0913995	4.15117	7.15357	5.76652	0.836221	0.46846	1.67707	0.682123	0.513384	0.480857	0.260154	0.827242	0.268605	0.390469	1.37007	0.816458
HERVT family		26.5431	22.959	22.9503	17.3403	10.1633	9.78405	5.58666	5.26679	2.39685	1.87556	1.70674	2.32353	1.67745	1.30947	2.20081	1.72751	1.1263	4.38071	1.87878	2.48869	3.14686	2.4639	2.28064	2.74704	2.04556	2.08339	2.61598	2.6994	2.23258	1.50798	1.74304	1.36623	1.10137	2.54406	1.63043	2.17728	2.63333	2.59873	4.19352	3.20614	2.45107	1.05358	2.41524	2.45192	2.26689	2.52317	2.41825	2.0153
HERVF family		47.3611	42.6141	44.3626	23.3677	18.5735	18.26	26.5038	23.4323	4.2634	3.18653	3.9804	3.5909	3.40866	2.28331	3.08581	2.76542	2.11454	6.60163	2.71892	3.73416	4.37282	3.24293	3.8908	4.49844	5.75469	2.74486	3.84147	3.8754	4.67533	2.96232	2.63621	2.39498	1.96774	3.99264	2.48936	3.38294	5.49467	3.61249	6.61003	5.41515	3.98785	2.43647	3.8632	4.37129	3.42096	4.82411	3.71817	2.94442
HERVV family		89.4099	67.099	73.22	36.2739	31.5682	31.2372	8.62657	8.39346	4.49661	3.14867	2.95398	5.07343	3.30772	1.90015	3.00277	2.55374	1.41918	6.59629	2.60207	5.1622	4.8736	5.1162	4.46392	5.49899	2.67446	2.34259	3.63268	4.05816	2.78986	2.03498	2.45757	2.26966	1.85903	5.38333	2.2786	3.31734	4.7304	4.37448	7.52745	6.10832	4.23118	1.58479	4.17649	4.71114	3.22609	4.70403	5.05718	2.51736
HERVMER family		12.1446	8.86987	9.68441	4.65768	4.83466	5.17588	1.99731	1.96635	0.181905	0.155801	0.127646	0.257886	0.119591	0.0874558	0.118956	0.0889551	0.0672801	0.204575	0.0893744	0.196222	0.196277	0.223322	0.17759	0.236936	0.131122	0.0928325	0.147491	0.176587	0.124169	0.092663	0.107049	0.120793	0.120009	0.197076	0.154311	0.132259	0.19733	0.22522	0.281521	0.264205	0.168466	0.0694492	0.158337	0.22969	0.141517	0.255877	0.167453	0.0948029
ERV9 family		7.52763	6.66899	8.26893	13.955	6.93697	11.3654	1.54716	2.65527	3.83682	6.30199	6.09966	1.98659	1.24526	0.842128	1.2231	2.09467	4.8515	2.04625	0.68279	1.64321	3.03381	1.91568	1.43574	2.41567	2.21041	3.06312	4.06255	3.14389	1.40328	1.79235	6.93936	3.13545	1.1604	6.41997	2.4281	4.05408	1.47066	1.03586	2.28811	2.23854	1.77614	1.22236	0.960743	1.21557	1.61218	3.32316	1.19508	4.44512
Bornavirus-like family (EBLN)		6.17751	5.51171	5.33694	5.9126	4.625	4.3216	9.53865	9.76729	7.28611	7.22331	5.4226	7.90143	8.5425	1.99816	4.82307	3.14187	5.78735	0.929622	1.72227	12.3434	18.2262	12.8572	33.5914	17.9025	7.16379	5.64247	10.5927	6.14359	7.33384	7	11.047	6.35741	4.85719	4.99591	3.93737	5.50289	10.0389	12.3171	11.2444	8.73677	9.77261	6.34462	3.10042	6.23219	3.86794	5.81452	7.94139	6.4441
housekeeping genes		442.176	420.397	342.337	648.039	688.893	736.301	522.216	487.301	990.487	1610.9	1748.15	1182.07	1702.38	1261.73	801.445	1220.57	714.357	1401.52	856.463	1336.8	462.395	1575.92	899.114	971.825	906.479	1162.69	1132.3	987.253	1093.14	1105.57	708.696	1039.8	676.844	574.462	613.521	553.589	998.231	716.999	368.275	744.878	971.593	1104.81	2348.23	1116.22	1998.9	721.265	756.05	1270.82
family specific FPKM normaliszed to housekeeping genes (HERV family specific FPKM/housekeeping genes specific FPKM)		HSCs			ESCs			PBMCs		HL					AML mega						BL/B-ALL					T-ALL/T-LL						MM/PCL						pre-B-ALL					ALCL				AML myelo
HERVK family		0.00294575	0.00284358	0.00369983	0.00315574	0.00383717	0.00245945	0.0010897	0.00111589	0.000508625	0.000190089	0.000202752	0.000369991	0.000187313	0.00018052	0.00030159	0.000277958	0.000539634	0.000317177	0.000413589	0.000303228	0.00196783	0.000147254	0.000365527	0.000343049	0.000321149	0.000368501	0.000436413	0.000417235	0.000414825	0.000401921	0.000431898	0.000321874	0.000478585	0.000767466	0.000457822	0.000732037	0.000306701	0.00043877	0.00118379	0.00056727	0.000336851	0.000314368	9.88876e-05	0.00026978	0.000153603	0.000437568	0.000380697	0.000188235
HERVFRD family		0.000873318	0.000655722	0.000884808	6.82595e-05	3.66142e-05	5.20263e-05	0.000124634	7.58978e-05	5.05534e-05	4.02372e-05	9.67281e-06	2.33035e-05	5.28758e-06	9.79919e-06	2.94074e-05	4.17318e-05	0.000510408	0.000100847	8.13561e-05	2.95754e-05	2.32952e-05	7.21096e-06	3.70705e-05	4.83979e-05	4.69277e-05	3.75002e-05	2.23339e-05	1.10466e-05	9.80026e-06	0.00019066	3.71562e-05	3.71279e-05	2.21743e-05	7.94518e-05	5.50728e-05	0.000150357	3.08084e-05	5.00674e-05	1.62459e-05	4.69274e-05	3.41697e-05	9.73322e-06	2.00228e-06	1.81328e-06	2.47532e-06	2.58695e-05	3.69322e-05	0.000124279
ERV3 (HERVR) family		0.0307377	0.0252696	0.0311008	0.00714422	0.0066068	0.0053518	0.00578281	0.00639138	0.00118923	0.000287232	0.000422893	0.0017952	0.000338352	0.000418682	0.00110521	0.000861901	0.00147498	0.00108478	0.000780777	0.00227294	0.0127346	0.000686411	0.00227269	0.00269302	0.00121023	0.0018903	0.00309415	0.00152131	0.00198409	0.00147656	0.00250592	0.00137461	0.00121672	0.00190102	0.00106708	0.00303226	0.00292208	0.00260019	0.00981464	0.00435798	0.00358195	0.0016065	0.000683736	0.00146841	0.000902656	0.00280182	0.000666663	0.000910538
HERVW family		0.00571	0.00495638	0.00754504	0.00269465	0.00280894	0.00298076	0.00171892	0.00173231	0.00119034	0.000236747	0.000656178	0.000588072	0.000295554	0.000200836	0.000461702	0.000331845	0.000924245	0.000223667	0.000388199	0.000433239	0.00200742	0.000241838	0.0006812	0.000849447	0.000447114	0.000449454	0.000753482	0.000645246	0.000547795	0.000409045	0.00104818	0.000631613	0.000413152	0.00174089	0.000519471	0.00248629	0.000735792	0.000646003	0.00340531	0.000799527	0.000758011	0.000654369	0.000103526	0.000331938	0.000462354	0.000821591	0.000602106	0.000257363
HERVE family		0.00446529	0.00392919	0.00501455	0.00309704	0.00185222	0.0014439	0.00168813	0.000930947	0.00115226	0.000508421	0.00064087	0.000303629	0.000568217	0.00634349	0.000360911	0.00558162	0.00654319	0.00154954	0.0186384	0.0016483	0.002186	0.000134991	0.00120252	0.000625222	0.000249954	0.000443137	0.000825247	0.000375704	0.000339617	0.000367016	0.00209402	0.000558248	0.000837962	0.00249785	0.00146776	0.00355719	0.000238141	0.000460289	0.00310319	0.00154239	0.000429291	0.000389452	0.000104915	0.000375727	0.000222849	0.00122667	0.000832705	0.000154061
HERVH family		0.0487805	0.0427579	0.0573154	0.306621	0.246537	0.415908	0.00746976	0.00770451	0.00404378	0.0021986	0.00201902	0.00375805	0.00183196	0.00184187	0.00364029	0.002208	0.0027457	0.00524286	0.0486843	0.0031196	0.00903971	0.00233082	0.00371688	0.00410471	0.00255451	0.00218303	0.00311102	0.00334704	0.00293299	0.00208963	0.00482075	0.00209014	0.00263964	0.00714251	0.00527732	0.0109549	0.00356228	0.00408389	0.0210935	0.0204119	0.00371686	0.00181835	0.00151934	0.00616709	0.00163646	0.00633419	0.00507259	0.0268172
HERV-like		0.00934859	0.00692401	0.0105286	0.0022224	0.00156582	0.00157099	0.000791542	0.000935006	0.000104538	4.47242e-05	2.16658e-05	0.000123035	3.72224e-05	1.72456e-05	0.000130907	2.97271e-05	0.000104798	9.93235e-05	5.93666e-05	8.61512e-05	0.000163988	6.21837e-05	9.45983e-05	0.000132873	8.25878e-05	5.83814e-05	7.0188e-05	0.000163303	6.89898e-05	5.52656e-05	9.80865e-05	6.25003e-05	9.10571e-05	0.000285247	0.000125999	0.000151907	0.000167588	0.000164478	0.000409807	0.000241409	0.000100225	2.47425e-05	2.46667e-05	7.97796e-05	4.93714e-05	0.000140722	0.000158881	6.85143e-05
HERVPABLB family		0.0430281	0.0399923	0.0590309	0.128294	0.106358	0.175097	0.013553	0.014965	0.00794689	0.00402731	0.00482166	0.00522363	0.00318447	0.00286006	0.00362876	0.00233978	0.00705778	0.00318246	0.00390384	0.00392272	0.0195558	0.00212728	0.005495	0.00631318	0.00519311	0.0044396	0.00679955	0.00505746	0.00535117	0.00474801	0.00772216	0.00460513	0.00996919	0.0162379	0.00910011	0.0179871	0.00479288	0.00558052	0.0207363	0.00895312	0.00570238	0.00498706	0.00154937	0.00465393	0.00323811	0.00668498	0.00532176	0.00289629
HERVFC family		0.00101627	0.000933483	0.00140132	0.000115799	0.00060203	0.000505977	9.33429e-05	6.93307e-05	0.000160308	0.00599255	8.53751e-05	0.000210367	2.64964e-05	0.000122761	0.000390076	0.000180491	0.00083591	0.000128945	0.000549995	0.00027948	0.0021462	6.21063e-05	0.00137871	0.000218272	0.000724846	0.000722752	0.00111417	0.000518955	0.00121431	0.000874618	0.00270196	0.0003539	0.000135038	0.0072262	0.0116599	0.0104166	0.000837702	0.000653362	0.00455384	0.000915752	0.000528394	0.000435238	0.000110787	0.000741114	0.000134376	0.000541367	0.00181214	0.000642468
HERVT family		0.0600284	0.0546127	0.0670399	0.0267581	0.0147531	0.0132881	0.010698	0.0108081	0.00241988	0.00116429	0.00097631	0.00196564	0.00098536	0.00103783	0.00274606	0.00141533	0.00157667	0.0031257	0.00219365	0.00186168	0.00680556	0.00156346	0.00253654	0.00282668	0.0022566	0.00179187	0.00231032	0.00273425	0.00204236	0.00136398	0.0024595	0.00131394	0.00162722	0.0044286	0.0026575	0.00393303	0.00263799	0.00362446	0.0113869	0.00430425	0.00252273	0.000953627	0.00102854	0.00219664	0.00113406	0.00349825	0.00319853	0.00158583
HERVF family		0.107109	0.101366	0.129587	0.0360592	0.0269614	0.0247996	0.0507526	0.048086	0.00430435	0.00197811	0.00227691	0.0030378	0.0020023	0.00180966	0.00385031	0.00226568	0.00296007	0.00471035	0.0031746	0.00279336	0.0094569	0.00205779	0.00432737	0.00462886	0.0063484	0.00236077	0.00339262	0.00392543	0.00427697	0.00267944	0.00371981	0.0023033	0.00290723	0.00695023	0.0040575	0.00611092	0.00550441	0.00503835	0.0179486	0.00726985	0.00410444	0.00220532	0.00164515	0.00391617	0.00171142	0.0066884	0.00491789	0.00231695
HERVV family		0.202205	0.159609	0.213883	0.0559749	0.0458245	0.0424245	0.0165192	0.0172244	0.0045398	0.00195461	0.00168977	0.00429198	0.001943	0.00150598	0.0037467	0.00209225	0.00198665	0.00470654	0.00303817	0.00386161	0.0105399	0.00324648	0.00496481	0.00565841	0.00295038	0.0020148	0.00320823	0.00411055	0.00255215	0.00184066	0.00346774	0.00218278	0.00274661	0.00937108	0.00371397	0.00599243	0.00473878	0.0061011	0.0204398	0.00820043	0.00435489	0.00143444	0.00177857	0.00422063	0.00161393	0.00652192	0.00668894	0.0019809
HERVMER family		0.0274655	0.0210988	0.0282891	0.00718734	0.00701801	0.00702957	0.00382467	0.00403519	0.000183652	9.67171e-05	7.30174e-05	0.000218165	7.02495e-05	6.9314e-05	0.000148427	7.288e-05	9.41827e-05	0.000145967	0.000104353	0.000146785	0.00042448	0.000141709	0.000197517	0.000243805	0.00014465	7.98426e-05	0.000130258	0.000178867	0.000113589	8.38144e-05	0.000151051	0.000116169	0.000177307	0.000343063	0.000251516	0.000238911	0.00019768	0.000314115	0.000764432	0.000354696	0.000173392	6.28606e-05	6.74283e-05	0.000205776	7.07972e-05	0.000354762	0.000221484	7.46e-05
ERV9 family		0.0170241	0.0158636	0.0241543	0.0215342	0.0100697	0.0154358	0.00296267	0.00544894	0.00387367	0.0039121	0.0034892	0.0016806	0.000731483	0.000667437	0.00152612	0.00171614	0.00679143	0.00146003	0.000797221	0.00122921	0.00656109	0.00121559	0.00159684	0.0024857	0.00243846	0.0026345	0.00358787	0.00318448	0.00128372	0.0016212	0.00979173	0.00301543	0.00171442	0.0111756	0.00395765	0.00732326	0.00147327	0.00144471	0.00621304	0.00300524	0.00182807	0.0011064	0.000409135	0.00108901	0.000806533	0.00460741	0.00158069	0.00349785
Bornavirus-like family (EBLN)		0.0139707	0.0131107	0.0155897	0.00912383	0.00671367	0.00586934	0.0182657	0.0200436	0.0073561	0.00448403	0.0031019	0.00668439	0.00501798	0.00158366	0.00601797	0.0025741	0.00810149	0.000663297	0.00201091	0.00923356	0.0394169	0.00815851	0.0373606	0.0184215	0.00790287	0.00485293	0.00935501	0.00622291	0.00670898	0.00633155	0.0155878	0.00611407	0.00717624	0.00869668	0.00641766	0.00994038	0.0100567	0.0171787	0.0305325	0.0117291	0.0100583	0.00574271	0.00132032	0.00558332	0.00193503	0.00806157	0.0105038	0.00507083
ALCL, anaplastic large cell lymphoma
ALL, acute lymphoblastic leukemia
AML, acute myeloid leukemia
BL, Burkitt lymphoma
CLL, chronic lymphocytic leukemia
CML, chronic myeloid leukemia
DLBCL ABC, diffuse large B cell lymphoma activated B cell subtype
DLBCL GC, diffuse large B cell lymphoma germinal center subtype
ESCs, embryonic stem cells
HCL, hairy cell leukemia
HL, Hodgkin lymphoma
HSCs, hematopoietic stem cells
LL, lymphoblastic lymphoma
MCL, mantle cell lymphoma
MPN, myeloproliferative neoplasm
NK, natural killer
PBMCs, peripheral blood mononuclear cells
PCL, plasma cell leukemia
PEL, primary effusion lymphoma
PLL, prolymphocytic leukemia
PMBL, primary mediastinal B cell lymphoma
[truncated: 60 more columns]
