# Supplementary material for: Identification of Differentially Expressed Human Endogenous Retrovirus Families in Human Leukemia and Lymphoma Cell Lines and Stem Cells
Source: Front Oncol. 2021 Apr 29;11:637981. doi: 10.3389/fonc.2021.637981 (PMC8117144; doi:10.3389/fonc.2021.637981)
Supplement: Supplementary file 1 [file DataSheet_1.zip › 637981_Data_Sheet_1/Viruses21.fasta]

>Viruses21  (1.808.442 bp)
TGTGGGGAAAAGCAAGAGAGATCAGATTGTTACTGTGTCTGTGTAGAAAGAAGTAGACATAGGAGACTCCATTTTGTTAT
GTACTAAGAAAAATTCTTCTGCCTTGAGATTCTGTTAATCTATAACCTTACCCCCAACCCCGTGCTCTCTGAAACGTGTG
CTGTGTCAACTCAGAGTTAAATGGATTAAGGGCGGTGCAAGATGTGCTTTGTTAAACAGATGCTTGAAGGCAGCATGCTC
CTTAAGAGTCATCACCACTCCCTAATCTCAAGTACCCAGGGACACAAAAACTGCGGAAGGCCCAGGGACCTCTGCCTAGG
AAAGCCAGGTATTGTCCAAGGTTTCTCCCCATGTGATAGTCTGAAATATGGCCTCGTGGGAAGGGAAAGACCTGACCATC
CCCCAGCCCGACACCCGTAAAGGGTCTGTGCTGAGGAGGATTAGTAAAAGAGGAAGGAATGCCTCTTGCAGTTGAGACAA
GAGGAAGGCATCTGTCTCCTGCCTGTCCCTGGGCAATGGAATGTCTCGGTATAAAACCCGATTGTATGCTCCATCTACTG
AGATAGGGAAAAACTGCCTTAGGGCTGGAGGTGGGACCTGCGGGCAGCAATACTGCTTTGTAAAGCATTGAGATGTTTAT
GTGTATGCATATCTAAAAGCACAGCACTTAATCCTTTACATTGTCTATGATGCAAAGACCTTTGTTCACGTGTTTGTCTG
CTGACCCTCTCCCCACAATTGTCTTGTGACCCTGACACATCCCCCTCTTCGAGAAACACCCACAAATGATGAATAAATAC
TAAGGGAACTCAGAGGCTGGCGGGATCCTCCATATGCTGAACGCTGGTTCCCCGGTTCCCCTTATTTCTTTCTCTATACT
TTGTCTCTGTGTCTTTTTCTTTTCCAAATCTCTCGTCCCACCTTACGAGAAACACCCACAGGTGTGTAGGGGCAACCCAC
CCCTACATCTGGTGCCCAACGTGGAGGCTTTTCTCTAGGGTGAAGGTACGCTCGAGCGTGGTCATTGAGGACAAGTCGAC
GAGAGATCCCAAGTACGTCTACAGTCAGCCTTACAGTAAGCTTGTGCGCTCGGAAGAAGCTAGGGTGATAATAGGGCAAA
CTAAAAGTAAAATTAAAAGTAAATATGCCTCTTATCTCAGCTTTATTAAAATTCTTTTAAAAAGAGGGGGAGTTAAAGTA
TCTACAAAAAATCTAATCAAGCTATTTCAAATAATAGAACAATTTTGCCCATGGTTTCCAGAACAAGGAACTTTAGATCT
AAAAGATTGGAAAAGAATTGGTAAGGAACTAAAACAAGCAGGTAGGAAGGGTAATATCATTCCACTTACAGTATGGAATG
ATTGGGCCATTATTAAAGCAGCTTTAGAACCATTTCAAACAGAAGAAGATAGCATTTCAGTTTCTGATGCCCCTGGAAGC
TGTTTAATAGATTGTAATGAAAAGACAAGGAAAAAATCCCAGAAAGAAACGGAAAGTTTACATTGCAAATATGTAGCAGA
GCCGGTAATGGCTCAGTCAACGCAAAATGTTGACTATAATCAATTACAGGAGGTGATATATCCTGAAACGTTAAAATTAG
AAGGAAAAGGTCCAGAATTAATGGGGCCATCAGAGTCTAAACCACGAGGCACAAGTCCTCTTCCAGCAGGTCAGGTGCCC
GTAAGATTACAACCTCAAACGCAGGTTAAAGAAAATAAGACCCAACCGCCAGTAGCTTATCAATACTGGCCGCCGGCTGA
ACTTCAGTATCGGCCACCCCCAGAAAGTCAGTATGGATATCCAGGAATGCCCCCAGCACCACAGGGCAGGGCGCCATACC
CTCAGCTGCCCACTAGGAGACTTAATCCTATGGCACCACCTAGTAGACAGGGTAGTGAATTACATGAAATTATTGATAAA
TCAAGAAAGGAAGGAGATACTGAGGCATGGCAATTCCCAGTAACGTTAGAACCAATGCCACCTGGAGAAGGAGCCCAAGA
GGGAGAGCCTCCCACAGTTGAGGCCAGATACAAGTCTTTTTCGATAAAAATGCTAAAAGATATGAAAGAGGGAGTAAAAC
AGTATGGACCCAACTCTCCTTATATGAGGACATTATTAGATTCCATTGCTCATGGACATAGACTCATTCCTTATGATTGG
GAGATTCTGGCAAAATCGTCTCTCTCACCCTCTCAATTTTTACAATTTAAGACTTGGTGGATTGATGGGGTACAAGAACA
GGTCCGAAGAAATAGGGCTGCCAATCCTCCAGTTAACATAGATGCAGATCAACTATTAGGAATAGGTCAAAATTGGAGTA
CTATTAGTCAACAAGCATTAATGCAAAATGAGGCCATTGAACAAGTTAGAGCTATCTGCCTTAGAGCCTGGGAAAAAATC
CAAGACCCAGGAAGTACCTGCCCCTCATTTAATACAGTAAGACAAGGTTCAAAAGAGCCCTATCCTGATTTTGTGGCAAG
GCTCCAAGATGTTGCTCAAAAGTCAATTGCCGATGAAAAAGCCCGTAAGGTCATAGTGGAGTTGATGGCATATGAAAACG
CCAATCCTGAGTGTCAATCAGCCATTAAGCCATTAAAAGGAAAGGTTCCTGCAGGATCAGATGTAATCTCAGAATATGTA
AAAGCCTGTGATGGAATCGGAGGAGCTATGCATAAAGCTATGCTTATGGCTCAAGCAATAACAGGAGTTGTTTTAGGAGG
GCAAGTTAGAACATTTGGAAGAAAATGTTATAATTGTGGTCAAATTGGTCACTTAAAAAAGAATTGCCCAGTCTTAAATA
AACAGAATATAACTATTCAACCAACTACAACAGGTAGAGAGCCACCTGACTTATGTCCAAGATGTAAAAAAGGAAAACAT
TGGGCTAGTCAATGTCGTTCTAAATTTGATAAAAATGGGCAACCATTGTCGGGAAATGAGCAAAGGGGCCAGCCTCAGGC
CCCACAACAAACTGGGGCATTCCCAATTCAGCCATTTGTTCCTCAGGGTTTTCAGGGACAACAACCCCCACTGTCCCAAG
TGTTTCAGGGAATAAGCCAGTTACCACAATACAACAATTGTCCCCCGCCACAAGCGGCAGTGCAGCAGTAGATTTATGTA
CTATACAAGCAGTCTCTCTGCTTCCAGGGGAGCCCCCACAAAAAATCCCCACAGGGGTATATGGCCCCCTGCCTGAGGGG
ACTGTAGGACTAATCTTGGGAAGATCAAGTCTAAATCTAAAAGGAGTTCAAATTCATACTAGTGTGGTTGATTCAGACTA
TAAAGGTGAAATTCAATTGGTTATTAGCTCTTCAATTCCTTGGAGTGCCAGTCCAGGAGACAGGATTGCTCAATTATTAC
TCCTGCCATATATTAAGGATGGAAATAGTGAAATAAAAAGAATAGGAGGGCTTGTAAGCACTGATCCAACAGGAAAGGCT
GCATATTGGGCAAGTCAGGTCTCAGAGAACAGACCTGTGTGTAAGGCCATTATTCAAGGAAAACTAATTTGAAGGAAAAC
TAATTTGGTGGAAAGATAATAAAAATAAGACATGGGAAATAGGTAAGGTGATAACGTGGGGGAGAGGTTTTGCTTGTGTT
TCACCAGGAGAAAATCAGCTTCCTGTTTGGATACCCACTAGACATTTGAAGTTCTACAATGAACCCATCGGAGATGCAAA
GAAAAGGGCCTCCACGGAGATGGTAACACCAGTCACATGGATGGATAATCCTATAGAAGTATATGTTAATGATAGTGAAT
GGGTACCTGGCCCCACAGATGATCGCTGCCCTGCCAAACCTGAGGAAGAAGGGATGATGATAAATATTTCCATTGGGTAT
CGTTATCCTCCTATTTGCCTAGGGAGAGCACCAGGATGTTTAATGGCTGCAGTCCAAAATTGGTTGGTGGAAGTACCTAC
TGTCAGTCCCATCAGTAGATTCACTTATCACATGGTAAGCGGGATGTCACTCAGGCCACGGGTAAATTATTTACAAGACT
TTCCTTATCAAAGATCATTAAAATTTAGACCTAAAGGGAAACCTTGCCCCAAGGAAATTCCCAAAGAATCAAAAAATACA
GAAGTTTTAGTTTGGGAAGAATGTGTGGCCAATAGTGCGGTGATATTACAAAACAATGAATTCGGAACTATTATAGATTG
GGCACCTCGAGGTCAATTCTACCACAATTGCTCAGGACAAACTCAGTCGTGTCCAAGTGCACAAGTGAGTCCAGCTGTTG
ATAGCGACTTAACAGAAAGTTTAGACAAACATAAGCATAAAAAATTGCAGTCTTTCTACCCTTGGGAATGGGGAGAAAAA
GGAATCTCTACCCCAAGACCAAAAATAGTAAGTCCTGTTTCTGGTCCTGAACATCCAGAATTATGGAGGCTTACTGTGGC
CTCACACCACATTAGAATTTGGTCTGGAAATCAAACTTTAGAAACAAGAGATCGTAAGCCATTTTATACTGTCGACCTAA
ATTCCAGTCTAACAGTTCCTTTACAAAGTTGCGTAAAGCCCCCTTATATGCTAGTTGTAGGAAATATAGTTATTAAACCA
GACTCCCAGACTATAACCTGTGAAAATTGTAGATTGCTTACTTGCATTGATTCAACTTTTAATTGGCAACACCGTATTCT
GCTGGTGAGAGCAAGAGAGGGCGTGTGGATCCCTGTGTCCATGGACCGACCGTGGGAGGCCTCACCATCCGTCCATATTT
TGACTGAAGTATTAAAAGGTGTTTTAAATAGATCCAAAAGATTCATTTTTACTTTAATTGCAGTGATTATGGGATTAATT
GCAGTCACAGCTACGGCTGCTGTAGCAGGAGTTGCATTGCATTCTTCTGTTCAGTCAGTAAACTTTGTTAATGATTGGCA
AAATAATTCTACAAGATTGTGGAATTCACAATCTAGTATTGATCAAAAATTGGCAAATCAAATTAATGATCTTAGACAAA
CTGTCATTTGGATGGGAGACAGACTCATGAGCTTAGAACATCGTTTCCAGTTACAATGTGACTGGAATACGTCAGATTTT
TGTATTACACCCCAAATTTATAATGAGTCTGAGCATCACTGGGACATGGTTAGACGCCATCTACAGGGAAGAGAAGATAA
TCTCACTTTAGACATTTCCAAATTAAAAGAACAAATTTTCGAAGCATCAAAAGCCCATTTAAATTTGGTGCCAGGAACTG
AGGCAATTGCAGGAGTTGCTGATGGCCTCGCAAATCTTAACCCTGTCACTTGGGTTAAGACCATTGGAAGTACTACAATT
ATAAATCTCATATTAATCCTTGTGTGCCTGTTTTGTCTGTTGTTAGTCTGCAGGTGTACCCAACAGCTCCGAAGAGACAG
CGACCATCGAGAACGGGCCATGATGACGATGGCGGTTTTGTCGAAAAGAAAAGGGGGAAATGTGGGGAAAAGCAAGAGAG
ATCAGATTGTTACTGTGTCTGTGTAGAAAGAAGTAGACATAGGAGACTCCATTTTGTTATGTACTAAGAAAAATTCTTCT
GCCTTGAGATTCTGTTAATCTATAACCTTACCCCCAACCCCGTGCTCTCTGAAACGTGTGCTGTGTCAACTCAGAGTTAA
ATGGATTAAGGGCGGTGCAAGATGTGCTTTGTTAAACAGATGCTTGAAGGCAGCATGCTCCTTAAGAGTCATCACCACTC
CCTAATCTCAAGTACCCAGGGACACAAAAACTGCGGAAGGCCGCAGGGACCTCTGCCTAGGAAAGCCAGGTATTGTCCAA
GGTTTCTCCCCATGTGATAGTCTGAAATATGGCCTCGTGGGAAGGGAAAGACCTGACCATCCCCCAGCCCGACACCCGTA
AAGGGTCTGTGCTGAGGAGGATTAGTAAAAGAGGAAGGAATGCCTCTTGCAGTTGAGACAAGAGGAAGGCATCTGTCTCC
TGCCTGTCCCTGGGCAATGGAATGTCTCGGTATAAAACCCGATTGTATGCTCCATCTACTGAGATAGGGAAAAACTGCCT
TAGGGCTGGAGGTGGGACCTGCGGGCAGCAATACTGCTTTGTAAAGCATTGAGATGTTTATGTGTATGCATATCTAAAAG
CACAGCACTTAATCCTTTACATTGTCTATGATGCAAAGACCTTTGTTCACGTGTTTGTCTGCTGACCCTCTCCCCACAAT
TGTCTTGTGACCCTGACACATCCCCCTCTTCGAGAAACACCCACAAATGATGAATAAATACTAAGGGACTCAGAGGCTGG
CGGGATCCTCCATATGCTGAACGCTGGTTCCCCGGTTCCCCTTATTTCTTTCTCTATACTTTGTCTCTGTGTCTTTTTCT
TTTCCAAATCTCTCGTCCCACCTTACGAGAAACACCCACAGGTGTGTAGGGGCAACCCACCCCTACAGGCTTGCACTACA
TCCCCTGTGTCCCGAGTCTTGATCCTCTCCTTCGGTCTCCACAACGCTGGACGTTGACAAGTGGCGCCCGAACAGGGACC
TGAAGAAAAAGGCGAGTTAGGGAGGATCATTCTTAGGTAAGTACAATTTATTACAGGGAAGATGGGACAATGTGCTTCTA
CCGCACCGTACTTACAAATGCTACGCCATTTTCTAAAGGCATATGGCATCTGCATTGACATGGTAGATATTAATAAATGT
ATACAAATTTTGAAAGAGTATAACCCATGGTTCCCCGAAGAGGGCACTATGGATTCAGAATTATGGTTACAGGCAAAGGA
TAACGTTGAAAAGGCTCATAGACAGGGAGAAAAAATACCCATACGATTCTGGTCCGTATGGTCAGTGATTTTTTCCCTGC
TTCGGGCAGTACATGGCCAATTACCACTAACTACCGTGCAGAGATTGAATGGTCCTGTATTAGATGAGCTTCGCTTAGAC
GTTGATACTAAGCAAGCTGTACATGAGGATTTAAAAGATAATATTTATGAGCCAACACCCCCTGCACCCGTAGATGGGGA
AAGAAAAATAATGGAATCATCGAAGGGAGCCGTTTCAGAACAGCCGTTAGCTGTTTGCTCCTTTGAAGAACAAATACAGA
AGAGATTTTCTGATCTATCACAACAAATAGAAAAATTAACATTACGTCTCGCTCGAACAGAGGCGAACAAGACATTGCAA
GCGAAACCGAAAGCGGCTTTGTCTCTTGCTGCCGCGGCTTTAGATGAAGGGGACTTTGGAGATTATGAGTTCTCCGATGA
TGAGGAAATTCCTTCTTTAGCAGTTTTTCCTGTAATTCGTCCCCCTCCTGTTCAAGGGCAGGCCGTTCCAGCTCGATATG
AAGGAATTGACATTGATGTGGTTGGAAAATTGAAAAAGGCAGTAACTTTATATGGCCCCCAGTCACATTATGTAAAAGAA
ATGTTGACTGGGGTTGCTAAGCATTTTGGAAATTTTGCCCCGCATGACTGGAAGACATTGGCCAGAAGTCTCCTTAAGGA
ACCTGAATATTTACAATGGAATATGTGGTTCTCTGATTTGGCTGCACAACAAGCCGCTGAAAATGCACAAAGTGGAAATC
CTAATGTCCGCTTGATTACCTATCCTATGTTAACAGGTACAGGGAATTTTGAGGATGTTAATGTTCAGGCGCAACAAACG
CCTATAGAAATCCATGATCAATTAGTTGATTTGGCTATGGAAGCTTGGGATCGTATTCGACCCACAGGTGAACATTATGG
CTCTTGGACTAAAGTGATGCAAAGGAACAATGAACCATATGTTGAATTCATAGCTCGATTACGAGTAGTTTTAGAAAGAA
CAGTGGTAGGAGAAAAAGCTCGTGATCAATTGTTAAAAATGTTAGCCTTTGAAAACGCGAATGAAGATTGTCGTAGAGCG
TTGTTACCAGTAAAAGAAACGGGTGATGTGAATGCTTATTTAAAGGCATGCAAGGATATAGGTTCAGAAACAAGAAAAAT
GCAGATGTTCGCTGAAACTATGGTTTCTACTTGGAAAGCTCTGAATGAAAAATCTGCTATGAAATGTTATGGTTGTGGCC
AGGAGGGGCACTTAAAACGAAATTGCCAAAAGGTGAATAAAGAGAAAAGAATAGGAAGAAAAGATATAAATAAGCAAGCT
CCTGGAATATGCCCAAAGTGCAAACGTGGTCGACATTGGGCAAGAGAATGTAGAACTAAGGTATCATTTATTGGTTTAGA
TCAGGAAGAGCAGGCGGGAAACGAGCAAGGGGGCTACCTTCGGGGCCCCAAAACAAAGACCGAAGGAATTTATTTTCCCT
ATCCCATGCCACCCAACACAGTGCCGCGTTAGATATCCCTTGTATTCAAGACTTTTCTCTATCACCTGAAGCCTTGCCTA
TTCGAGTTCCGACTGGTATTTATGGACCCCTGCCTCAAGGAACATTTGGATTATTAATGGGAAGATCTAGTTTAACGATG
AAAGGTGTTACGGTCCATCCAGGAGTAATAGATGCGGATTATCAAGGAGAAATTCAAATAATGATGTCAGCTGTAGCAAA
TATTAGTTTCAAGAAAGGAGATCGCATTGCTCAATTGCTGATTTTGCCTTATTTTTCTTTGCAAACTTCCAATAACAAAC
GTATAGGAGGTTTCGGCAGTACTAATCCTATTAATGTTTTTTGGGCACAAAAAATTACACAACAACAACCATTGGTAACT
TGTTACATAGATGATGATAAGAAGGGATTCTCTGCTTTAATAGATACAGGTTCAGACATAACTATAGTAGCTCAACAACA
CTGGCCTAAAAGTAAAAGTTATTCTATTATCCCCTGCCAGGTTAAGGGCATCTCTCAGCAACCAGTCTCATCAATCGGGC
GGTCTGATACCTTTGTAACTTTGAAAGGAGAAGAGGGGCAATTCGCCGTTTTAAAACCGTATGTTTTAAATAATTCCTTT
TCTTTAATAGGAAGAGATACATTAGAGCAGTGGGGTGCGCATTTAGAATTTTAATGGAACCTATAGCCTTATCCTGGAAA
TCTAATGAACCTATTTGGATAGAACAATGGCCCTTAACAAGAGAAAAGCTGCAAGCTGCTGAGGAGTTAGTAGAAGAACA
ATTACAAAAGGGTCATATAGAAACTTCTACTTCCCCTTGGAATTCTCCTATTTTTGTTATTCGCAAGAAGTCAGGAAAAT
GGCGTCTACTTACAGATCTTAGAGCTGTAAATGCTTCTATGTTTCCTATGGGAGCTTTACAGCCTGGTTTGCCCGCCCCT
GTCATGCTGCCGCGTGACTGGCCATTACTGATTATTGATTTATTAGACTGTTTCTTTACTATTCCTATTCACCCTCAAGA
TAAACAGCGCTTTGCTTTCTCTATACCAAAAATTAATAATGCTGGACCCCATACCCGTTATCAATGGAGAGTATTACCTC
AAGGTATGATGAATTCTCCGACTATTTGTCAACTTTATGTAGATGCTGCTTTAAAACCTATACGAAAAAGGTATCCTTTT
TTACATATTTATCATTATATGGATGATATTTTATTCGCAGGACCTAAAAAAGAATTTTTACAAGATTTATTAGAACAATT
ACCTTTATATTTTAAACCGTATGGCTTAATTATTGCTCCTGAGAAAATTCAATTGGAAGACATTAGTCATTATTTAGGAT
TTGTGGTATCTCGGACCACAGTTCATCCTCAAAAAATGACCATCCGACGAGACAATCTGAAAACCTTAAATGATTTCCAA
AAATTATTGGGCGATATTAATTGGTTACGCCCTTCATTAGGGATCCCTACTTATCAATTGCATAATTTATTTGATACTTT
AAAGGGGGATACAGATTTGAATAGTGCTCGCTGCCTAACACCAGCTGCTGAAGAAGAATTACAATTTTTTGAACACCAAT
TAAAGTCCAAATTTTTAATGCGTATTGACCCTCTATTACCGTTAACTCTTTATCTTATCAATACCTTTATGTATCCCACT
GCTTTGCTAGGGCAGAATGAAGAACCATGTGAATGGCTTTATACTCGTCATCGTTTCCATCGTAGTATTATGTCCTATGA
ACAACAGATAGCTATTTTAATTCAACAGGGTCGACAACGTTGTATATCACTTTCAGGATATGATGTTTCTACTATTGTAC
TTCCCCTGACAAAAAGTCAATTTTTCTTTCTCTTACAACGCTCTGAGGCACTACAAATAGCATTAGCCCAGTTTGTAGGC
AATATTGAATATACTTTACCTAAAGGTAAATTATGGGATTTTTTCAAAAGACACAATTTTGTTATAAATCAGATTATCAG
TGACATACCTTTAGAAGGGCCCAATGTCTTTACCGATGGCTCTCGGCAACGCAGTGCGTACTGGGCCGAAAAGAAATACT
GGAGTCAAAAGCAAAATACTAATTCAATTCAGAAAAATGAATTATTAGCTATTATTCAAGTTCTAAAAGATTTTAAGCAA
GATATTAATATTATTGCTGACTCTGCATATGTGGTAGGTGTAGTTAAAAATATTATTGGAGCAGTTATTAACTCCCTAGA
TAAGGAATTAACTACTCTATTTAAAACATTACAGGTTTTATTAACTTCGAGAAATGCTCGAATTTTTATAGTCCATATAC
GATCTCATTCTAAGCTTCCTGGCCCCTTAGTGTATGGAAATGAACAGGTTGATAAACTAGCTGCTTTCGCTTCTCCAGAG
GAGGAGCACCGTTATTTTCATAACAATGCAGGATCTTTGCATCATCGTTGGCGTATCTCCTGGAAACAAGCTAAAGACAT
TTTATCAAACTGTCAAATTTGTAAGCCTTTGCATTTACGACGTACATCAATAGGGGTTAATCCCCGCGGATTGGCACCTG
ATGCTTTGTGGCAAATGGATGTTACCCATATCCCTGAGTTTGGACATTTAAAGTATGTACATGTTGTTATCGATACTTAT
TCTAGATTCATTTGGGCTACCCCCCAAGGTGGAGAAACTGTTAAACATGTTATTGCCCATCTTTTGGAGAGTTTTGCTGT
GCTGGGTATTCCTCAAACTATAAAAACAGATAACGGCCCAGCTTATTCAAGTAATAAATTTAAACGCTTTTTAACACAAT
ACAAAATTCATCATATTACAGGAATCGAATATAATCCACAAGGACAAGCTATTATAGAAAGAGCACATGGCACTTTAAAA
TTATACATAAAAAAATTAAAGAAGAGGGGGGAACGAGAGTTGGAGTTACCACCATTAATAGCTTTGCAAAATAATCCACG
GGCTGTTTTGAGTCAAGTCTTGTTCACTCTTAACTTTATGAACTTACCACAAGGAGACATACAAACGACGGCGGAACGTC
ATTTTGAGGAAAAATCAGAACCTCTTATACATGAGGACGTTTGGGTACGACCGTTAATGGAAACTGAATGGGTACCAGCT
CAGTTATTGGTAAAAGGAAAAGGTTATGGTCTTGTTCTTTTGCAGAATGGAAAACAACAATGGCTCCCGGCGTGTAGGAT
TCAAGTACGGCGGACCACCGGCCAAGAAACAATTGCTACAGCCTCCGCGGTTTGACCCCACTGTTACAGTTCCTGAAATA
GAAATACCCTATCAGGCTTTTTGTCGTATGACGTTAGGAGAACGGCGCCGTAAACGGCCTGTGACGGTGCCTTTGCCTAC
ATGGGGTCAGATAAAAAAGCTTTCGCAAGAGGCCTTTCGCACTGTTATGGGAACGGGAAAAGTTCCTACACCTGAAAATC
TATTTCTTGCTATGTGTGCTATTTTGACTGTAACCTCCTCTCAGGCAGCTTCTCTCCCTGTTCCTACTCCAGAAGCTGAC
GTAAGTTATACCTATTGGGCGTATATCCCAAATCCCCCTCTGTTGGAAGCAACGGTTTGGGGAGTTTCAGATATTTTGAT
ATATACTACTCCTCATGTGTTGTCACCTCCTTGGAAGAATCTAACATATTTGAATAAAGATGATGGCCGCTTGTTTAATT
TTTCTCAGCGTTTAACCCAAGGAACTCCTATCTGTTTAACAAAGGAAGCTCGTGACCCCTGTTTGGTGATGGATTGGCAG
AGTTGGCTTTTACCAGGGAGAAATGAAAGTTCAATTAGGGCACGTTTACAGCGATTGACGACTTGGTCAATTAATAATAG
TTACAATAATATTAGCTTGCAGGAAACTGCATCAGTGCCTTTTTGTACGCCCTTCACGTATATAAGTTTGAAATATAAAC
CATTTATTTGGTCTGAATGTACCAGTGAATGGGCCAAAAGAACTGGAGATTATATAAATTGGGGTCCCTTTGGTATGTTT
TTTAATGATTGTTCGGAATGGAATAATAAAACTTGTCTTTTCTTTAACACTACCAGACTCCTGATGCCCATGAATCAAAC
ACTTCAAGGATATAAATTGATGTGGTGGGGAGATGGTGGCGTCAGTAACCCGAGATGGACTCACGTGCAGTATCCTGATA
ATTATCAATCTCATCTGTGGAAAGTGGCAGCGGCATTGCAACCAGTGTACAAGGCTCAAGGGCAATTCCTCGGCACTTCT
CGTTCCTTCTCAACTTATAGTTTCTTTAATATCACCCAATATAATCTTACTGCTTGTATTCCATTACCTTATTTGTTTTT
AGTAGGGAATTTTATGTATAATGAAGGATTTATACAATGTAACAATTGTGCGTTATACTCATGTCTTAATGCCTCCATTG
ATGCCCCTGCTATTATGATATTACAACAACGAACACATTTGTGGTTGCCCGTGAAAATGGAACAGCCATGGGCATCTAGC
CCCTTAGATAAAATAATAATACAAGTATTGAAGAAGGTTTTGCATCGTTCGAAAAGATTTATTGGAGCCGTAATTGCTAC
GGTTCTGAGTTTGATTGCTATTGTTACCGTTGCTACCGTGTCTAGTGTGGCATTAAGCACAGCAATACAAAATAAACACT
TTTTGGAAACATGGCATCAGGATTCTTTTCAATTTTGGACAGAACAAACTCAGATAGATGCACGATTTCAACAGCAGATA
GATATATTAAAGCAGTCTGTACAATGGTTAGGGAGAAAAATGATTCAATTAGAAAAGCAAATATCACTAAAATGCCACTG
GAATAGTAGCACCTTTTGTATTACCCCTATATTGTATAACAAAACGGAATCAGACTGGGTTGTTATACAACATGCCTTAG
AAGGAAATATGACTGCGGTACAATTAATAGACGATTTGCAAAAAGAAGTAAATCAAGAATTTGGGAAACCTTATTCGAAT
GACTACTCAGGAGAAATTGCTGACGATATATTTAAACATTTGGAGAAACTTAATCCTTTTACATGGGGACAAAGTCTTAT
ACATTCGGCTGGAAGTTTAGGAGTGTCTATTTTAATATTAATTATAAGTTTGATTTTGATATATCGGTGCTGCATAGTGC
CTTTACAACTGTCTTTAACGCAAATGTGGACAAAAATGTTGATTTCTAAAAAGAAAAAAGGGGGAATTGAGGACATCGGC
AAGAGTTAAGTCCTCAGCACACTGAGGAAGGAGATGGAAAAATCCATGCTCCGAGCTCTTTGCCTGTAGAATGGAATGTT
CCCTATCTTGTTTGTTAGAAGTTATGAAGGCTGACATTTCTCCTGAGTAGCCTGCCAAGGGAGCAAATAGCGGACATAGT
GTGTCAAGATAAAATAAGTTAATGCGTCTGTTTATGAAATAGAAAAGAACATTCAACATTGTAGGGAACATAATATCCTG
TTGTTAAGATTCTTAAGATTGAATTATGTGTGCCAAATGCTTAACTGTACTCTGTAATAGTTCAATTACATAACCAGACT
CTGTAATAGTTCAATTACATAACCAGACTCTGTAATAGTTCAATTACATAACCAGACTCTGTAATAGTTCAATTACATAA
CCAGATTGTGTATAAATGTGGGGAAAAGAAAGAGAGATCAGATTGTTAATGTGTCTGTATAGAAAGTAGACATAAGAGAC
TCCATTTTAATCTGTAACCTTATCCCCAACCCTGTGCTCCCTGAGACACGTGCTGTGTCAACTCAGGGTTAAATGGATTA
AGGGCTGTGCAGGGTGTGCTTTGTTCAACAGATGCTTGAAGGCAGCATGCTCGTTAAGAGTCATCACCACTCCCTAATCT
CAAGTACCCGGGGACACAAACACTGCGGAAGGCCACAGGGACCTCTGTCTAGGAAAGCCAGGTATTGTCCAAGGTTTCTC
TCCATGTGATAGTCTGAAATATGGCCTCGTGGGAAGGGAAAGACCTGACCGTCCCCCAGCCCGACACCCGTAAAGGGTCT
GTGCTGAGGAGGATTAGTAAAAGAGGAAGGCATGCCTCTTTGCAGTTGAGACAAGAGGAAGGCATCTGTCTCCTGCTTGT
CCCTGGGCAATGGAATGTCTCGGTGTAAAACCCGATTCCATCTACTGAGATAGGGGAAAACCGCCTTAGGGCTGGAGGTG
GGACATGCGGGCAGCAATACTGCTCTTTAAGGCATTGAGATGTTTATGTGTATACATATCTAAAGCACAGCACTTAATTC
TTTACCTTGTCTATGATGCAGAGACCTTTGTTCACGTGTTTATCTGCTGACCTTCTCTCCACTGTTATCTGATGATCCTG
CCACATCCCCCTCTCCGAGAAACACCCAATAATGATCAATAAATACTAAGGGAACTCAGAGGCTGGGGTGGATTCTCCGT
ATGCTGAACGCCGGTCCCCTGGGCCTCCTTATTTCTTTCTCTATACTTTGTCTCTGTGTCTCTTTCTTTTCCAAGTCTCT
CATTCCACCTAACAAGAAACACCCACAGGTGTGGAGGGGCAACCCACCCCTTCATCTGGTGCCCAACGTGGGTGCTTTTC
TCTAGGGTGAAGGTACGCTCGAGTGTGGTCATTGAGGACAAGTCCACAAGAGATCCCGAGTACGTCTACAGTCAGCCTTG
CGGTAAGCTTGTGCGCTTGGAAGAAGCCGGGGTAACAATGAGGCAAACTAAAAGTAAAACTAAAAGTAAATATGCCTCTT
ATCTCAGCTTTATTAAAATTCTTTTAAAAAGCGGGGGAGTTAGAGTACCTACAAAAAATCTGATCAAGCTATTTTGAACA
ATAGAACAATTTTGCCCATGGTTTCCAGAATAGGGAACTTTAGATCTAAAAGATTGGAAAAAAATTGGCAAAGAATTAAA
ACAAGCAAGTAGGGAGGGTAAAATCATCCCACTTACAGTATGGAATGATTGGGCCATTATTAAAGCAGCTTTAGAACCAT
TTCAAACAGAAGAAGATAGCGTTTCAGTTTCTGATGCCCCTGAAGGCTGTGTAATAGATTGTAAAGAAGAGGCGGGGAGG
AAATCCCGGAAAGAAATGGAAAGTTTACATTGTGAATATGCAGTAGAGCTGGTAATGGCTCAGTCAATGCAAAATGTTGA
CTATAATCAATTACAGCAGGTGATATACCCTGAAACGTTAAAATTAGAAGAAAAAGGTCCAGAATTAGTGGGGCCATCAG
AGTCTAAACCACGAGGGACAAGTCCTCTTCCAGCAGGTCAGATGCCCGTAACATTACAACCTCAAACACAGGTTAGAGAA
AATAAGACCCAACCACCAGTAGCTTATCAATACTGGCTGCCGGCTGAATTTCAGTATCGGCCACCCCCAGAAAGTCAGTA
TGGACATCCAGGAATGCTCCCAGCACCACAGGGCAGGGCGCCATACCCTCAGGCCATCAGAGTCTAAACCACGAGGGACA
AGTCCTCTTCCAGCAGGTCAGATGCCCGTAACATTACAACCTCAAACACAGGTTAGAGAAAATAAGACCCAACCACCAGT
AGCTTATCAATACTGGCTGCCGGCTGAATTTCAGTATCGGCCACCCCCAGAAAGTCAGTATGGACATCCAGGAATGCTCC
CAGCACCACAGGGCAGGGCGCCATACCCTCAGCCGCCCACTATGAGACTTAATCCTACAGCACCACCTAATAGACAGGGT
AGTGCATTACATAAAATTATTGATAAGTCAAGAAAGCAAGGAGATATTGAGGCGTGGCCATTCCCACTAATGTTAGAACT
GATACCACCTGGAGAAGGAGCCCAAGAGGGAGAGCCTCCCACAGTTGAGGCCAGATACAAGTCTTTTTCTATAAAAATGC
TAAAAGACATGAAAGAGGGAATAAAACAGTATGGACCCAACTCCCCTTATATGAGGACATTATTAGATTCCATTGCACAC
GGACATAGACTCATTCCTTATGATTGGGAGATTCTGGCAAAATCGTCTCTCTCACCCTCTCAATTTTTACAATTTAAGAT
TTGGTGGATTAATGGGGCACAAGAACAGGTCCGAAAAAATAGGGCTGCGCCGCCCACTATGAGACTTAATCCTACAGCAC
CACCTAATAGACAGGGTAGTGCATTACATAAAATTATTGATAAGTCAAGAAAGCAAGGAGATATTGAGGCGTGGCCATTC
CCACTAATGTTAGAACTGATACCACCTGGAGAAGGAGCCCAAGAGGGAGAGCCTCCCACAGTTGAGGCCAGATACAAGTC
TTTTTCTATAAAAATGCTAAAAGACATGAAAGAGGGAATAAAACAGTATGGACCCAACTCCCCTTATATGAGGACATTAT
TAGATTCCATTGCACACGGACATAGACTCATTCCTTATGATTGGGAGATTCTGGCAAAATCGTCTCTCTCACCCTCTCAA
TTTTTACAATTTAAGATTTGGTGGATTAATGGGGCACAAGAACAGGTCCGAAAAAATAGGGCTGCTAATCCTCCAGTTAA
CATAGATGCAGATCAACTACTGGGAACTGGTCAAAATTGGAGCACTATTAGTCAACAAGCATTAATGCAAAATGAGGCCA
TTGAGCAAGTTAGAGCTATCTGCCTTAGAGCCTGGGAAAAAATCCAAGACCCAGGAACCGCCTGCCCCTCATTTAATACA
AGACAAGGCTCTAAAGAGCCCTACCCTGATTTTGTGGCAAGGCTCCAAGATGTTGCTCAAAAGTCAATTGCCGATGAAAA
TGCCCGTAAGGTCATAGTGGAGTTGATGGCATACGAAAATGCCAATCCTGAGTGTCAATCAGCCATTAAGCCATTAAAAG
GAAAGTTTCCCGCAGGATCAGATGTAATCTCAGAGTATGTAAAAGCCTGTGATGGAATCGGAGGAGCTATGCATAAAGCT
ATGCTTATGGCTCAAGCACTAATGGGAGCTGCTTTAGGAGGACAAGTTAGAACATTTGGAGGGAAATGTTATAATTGTGG
TCAAAGTGGTCATTTAAAAAAGAATTGCCCAGCCTCAAATAAACAGAATATAACTATTCAAGTGACTACAACAACAGGTA
AAGAGCCACCTGACTTATGTCCAAGATGTCAAAAAGGAAAACACTGGGCTAGTCAATGTCGTTCTAAATTTGATAGAAAT
GGGCAACCATTGTCGGGAAACGAGCAAAGGGGCCAGCCTCAGTCCGGCCCCACAACAAACTGGGGCATTCCCAGTTCAGC
CCTTTGTTCCTCAGGGTTTTCAGGGAAGACAACCCCCACTGTCCCAAGTGCCTCAGGGAATGAGCCAGTTACCACAATAC
AACAATTGTCCCCCGCCACAAGCGGCAGTGCAGCAGTAGATTTATGTACTATACAAGCAGTTTCTCTGCTTCCAGGGGAG
CCCCCACAAAAAATCCCCACAGGGGTATATGGCCCACTGCCTGAGGGGACTGTAGGACTAATCTTAGGAAGATCAAGTCT
AAATCGAAAGGGAGTTCAAATTCACACTGGTGTGGTTGATTCAGACTATAAAGGTGAAATTCAATTGGTTATTAGCTCTT
CAATTCCTTGGAGTGCCAGTCCAGGAGACAGGATTGCTCAATTATTACTCCTGCCTTATATTAAGGTTGGAAATAGTGAG
ATAAAAAGAACAGGAGGGTTTGGAAGCACTGATCCAACAGGAAAGGCTGCATATTGGGCAAGTCAGGTCTCAGAGAACAG
ACCTGTGTGTAAGTCCATTATTCAAGGAAAACAGTTTGAAGGGTTAGTAGACACTGGAGCAGATGTCTCTCATTGCTTTA
AATCAGTGGCCAAAAAATTGGCCTAAACAAAAGGCTGTTACAGGACTTGTCGGCGTAGGCACAGCCTCAGAAGTGTATCA
AAGTACTAGGATTTTACATTGTTTAGGGCCAGATAATCAAGAAAGTACTTCCCATGTTAAAAAACATTTATTATCGTATT
TTGCTGTAATGGGAGTTCGAGAAAAAATTAAAACTGACAATGGACCAGGATATTGTAGTAAAGCTTTCCAAAGATTCTTA
AATCAGTGAAAAATTTCACATACAACAGGAATTCCCTATAATTCCCAAGGACAGGCCATAGTTGAAAGTACTAATAGAAC
ACTCAAAACTCAATTAGTTAAACAAAAAGAAGGGGGAGACAATAAGGAGTGTACCACTCCTCAGATGCAACTTAATCTAG
CACTCTATACTTTAAATTTTTTAAACATTTATAGAAATCAGACTACTACTTCTGCAGAACAACATCTTACTGGTAAAAAG
AACAGCCCACATGAAGGAAAACTGATTTGGTGGAAAGATAATAAAAATAAGACATGGGAAATAGGGAAGGTGGTGACGTG
GGGGAGAGGTTTTGCTTGTGTTTCACCAGGAGAAAATCAGCTTCCTGTTTGGATACCCACTAGACATTTGAAGTTCTACA
ATGAATCCATCAGAGATGCAAAGAAAAGCGCCTCCACGGACATGGAAACACCAGTCACATGGATGGATAATCCTATTGAA
GTATATGTTAATGATAGTGTATGGGGTACCTGGCCCCACAGATGATCGCTGCCCTGCCAAACCTGAGGAAGAAGGGATTA
TGATAAATATTTCCACTGGGTATCGTTATCCTCCTATTTGCCTAGGGAGAGCACCAGGATGCTTAATGCCTGCAGTCCAA
AATTGGTTGTTAGAAGTACCTACTGTCAGTCCCATCAGTAGATTCACTTATCACACGGTAAGCAGGATGTCACTCAGGCC
ACGGGTAAATAATTTACAAGACTTTTCTTATCAAAGATCATTAAAATTTAGACCTAAAGGGAAACCTTGCCCCAAGAAAA
TTCCCAAAGGATCAAAAAATACAGAAGCTTTAGTTTGGGAAGAATGTGTGGCCAATAGTGCGGTAATATTACAAAACAAT
GAATTTGGAACTATTATAGATTGGGCACCTTGAGGTCAATTCTACCACAATTGCTCAGGGCAAACTCAGTCATGTCCCAG
GGCACAAGTGAGTCCAGCTGTTGAAAGTGACTTAACAGAAAGTTTAGACAAACATAAGCATAAAAAATTACAGTCTTTCT
ATCCCTGGGAATGGGGAGAAAAAGGAATCTCTACCCCAAGACCAAAAATAATAAGTCCTGTTTCTGGTCCTGAACATCCA
GAATTATGGAGGCTTACTGTAGCCTCATACCACATTAGGATTTGGTCTGGAAATCAAACTTTAGAAACAAGAGATCATCA
GCCGTTTTATACTATCGACCTAAATTCCAGTCTAACGGTTCCTTTACAAAGTTGTGTAAAGCCCCCTTATATGCTAGTTG
TAGGAAATATAGTTATTAAACCAGACTCTCAAACTATAACCTGTAAAAAGTAGATAGTTTACTTGCATTGATTCGACTTT
TAATCGGCAGCACCGTATTCTGCTGGTGAGAGCAAGAGAGGGCGTGTGGATCCCTGTGTCCATGGACCGACCGTGGGAGG
CCTCGCCATCCGTCCATATTTTGACTGAATATTAAAAGCCATTTTAAATAGATCCAAAAGATTCATTTTTACTTTAATTA
CAGTGCTTATGGGATTAATTGCAGTCACAGCTACGGCTGCTGTGGCAGGAGTTGCGCTGCACTCTTCTGTTCAGTCAGTA
AACTTTGTTAATGATTGGCAAAAAAATGCTACAAGATTGTGGAATTCACAATCTGGTATTGATCAAAAATTGGCAAATCA
AATTAATGATTTTAGACAAACTGTCATTTGGATGGGAGACAGGCTCATGAGCTTAGAACATCGTTTCCAGTTACAATGTG
ACTGGAATATGTCAGATTTTTGTATTACACCCCAAGTTGTAATGAGTCTGAGCATCACTGGGACATGGTTAGACGCCATC
TACAGGCAAGAGAAGATAATCTCACTTTAGACATTTCCAAATTAAAAGAACAAATTTTCAAAACATCAAAAGCCCATTTA
AATTTGGTGCCAGGAACTGAGGCAATCGCAGGAGTTGCTGATGGCCTCACAAATCTTAACCCTGTCACTTGGGTTAAGAC
GATTGGAAGTACTACGATTATAAATTTCATATTAATCCTTGTGTGCCTGTTTTGTCTGTTGTTCAAGTCTGCAGGTGTAC
CCAACAGCTCTGAAGAGACAGCGACCATCAAGAACGGGCCATGATGATGATGGCAGTTTTGTCGAAAAGAAAAGGGGGAA
ATGTGGGGAAAAGAGAGATCAGATTGTTACTGTGTCGTGTAGAAATAAGTAGACATAGGAGACTCCATTTTGCTCTGTAC
TAAGAAAAATTATTCTGCCTTGAGATGCTGTTAATCTATAACCTTACCCCCAACCCCGTGCTCTCTGAAACATGTGCTGT
GTCCACTCAGGGTTAAATGGATTAAGGGCGGTGCAAGATGTGCTTTGTTCAACAGATGCTTGAAGGCAGCATGCTTGTTA
AGAATCATCACCACTCCCTAATCTCAAGTACCCAGGGACACAAACACTGCGGAAGGCCGCAGGGTCCTCTGCCTGGGAAA
GCCAGGTATTGTCCAAGGTTTCTCCCCATGTGATAGTCTGAAATATGGCCTCGTGGGAAGGGAAAGACCTGACCGTCCCC
CAGCCCGACACCTGTAAAGGGTCTGTGCTGAGGAGGATTAGTAAAAGAGGAAGGCATGCCTCTTTGCAGTTGAGACAAGA
GGAAGGCATCTGTCTCCTGCCCGTCCCCGGGCAATGGAATGTCCCCTGGGCAATGGAATGTCTCGGTATAAAACCCGATT
GTATGTTCCATCTACTGAGATAGGGGAAAACCGCCTTAGGGCTGGAGGTGGGACATGCGGGCAACAATACTGCTCTGTAA
GGCATTGAGATGTTTTATGTGTATGCATATCTAAAGCACAGCACTTAATTCTTTACCTTGTCCATGATGCAGAGACCTTT
GTTCACGTGTTTATCTGCTGACCTTCTCTCCACTATTATCCTATGACCCTGCCACATCCCCCTCTCCGAGAAACACCCAA
GAATGATCAATAAATACTAAGGGAACTCAGAGGCTGGCGGGATCCTCCATATGCTGAACGCTGGTCCCCTGGGCCCCCTT
ATTTCTTTCTCTATACTTTGTCTCTGTGTCTTTTTCTTTTCCAAGTCTCTCGTTCCACCTAACAAGAAACACCCACAGGT
GTGGAGGGACAACCCACCCCTTCACCTGTCCGGAGCCGTGCTGCCCGGATGATGTCTTGGCCTCTGTTTGCTCTAGCTCT
ACGCTTAAGATTCAAGATGGCGAACTTCCTGGTTCTTCTCTGTGTTGCTTTCCCGCCGGCGCGAATGTTTCCCGCTCTTA
GGCTTACGTGGCTTTCCCAGTTCTGCAGTTGAGCATGCGCCCAGTACTTCTCCCCTCCCACTTACTGCCTGTGTATATAA
GACAACGCATTGCCACCATTAAACGAGACTTGATCAGAACACTGTCTTGTCTCCATTTCTTGTGTCTCTTGTCCCATCCA
ATTCCCACTCCCTCCTCCAGGTTTCCTACTGTTGGTCCCGCGGGACGGGACATTTGGCGCCCAACGTGGCGTTGGATACG
AGGGAATTTCGTGAGGAAGACGACGCGGTTTGCCGGCCCGGATTAAAAGAGAAACGAAAGTAAACTTTCTTCGGCCGCCG
CGGGAGCCTGCCGCGTAGGACCTGAAAGTAAGTGGTGCGCTCGGATATGGGGCAGGAATTAAGCCAGCACGAACGTTATG
TGGAACAATTAAAACAGGCTTTAAAGACACGGGGAGTAAAGGTTAAATATGCTGATCTCTTAAAGTTTTTTGATTTTGTA
AAGGATACTTGTCCTTGGTTTCCGCAAGAGGGAACCATAGATATCAAAAGGTGGCGTAGAGTAGGCGATTGTTTCCAAGA
TTATTATAATACTTTTGGCCCTGAGAAAGTCCCAGTAACTGCCTTCTCATACTGGAATTTAATTAAAGAATTGATAGATA
AGAAAGAAGTTAACCCACAAGTAATGGCTGCCGTGGCTCAAACTGAAGAAATCTTAAAAACTAGTTCTCATACAGAGCTT
ACAACAAAGCCCTCCCAAAATCCAGACTTGGACCTTATTTCTCTTGATAGTGACGATGAAGGAGCTAAAGGTTCCTCCCT
AAAAGATAAAAATTTATCATGTACTAAAAAGCCAAAAAGATTCCCAGTTCTATTAACAGCACAAACTAGTGCGGACCCTG
AGGACCCCAACCCCTCAGAGGTAGACTGGGACGGATTAGAGGATGAGGCAGCAAAATATCATAATCCCGATTGGCCTCCC
TTCCTAACCCGTCCACCTCCTTATAATAAAGCCACTCCTTCCGCACCCACTGTAATGGCGGTTGTTAATCCAAAAGAGGA
ATTAAAAGAGAAGATTGCTCAATTAGAGGAACAGATTAAATTAGAAGAGTTACATCAAGCACTCATTTCCAAGTTACAAA
AACTAAAAACAGGAAATGAAACTGTCACTAGTCCAGAAACTGCAGGGGGCTTTTCTCGCACACCTCACTGGCCGGGGCAA
CATATCCCTAAAGGAAAATGCTGCGCCAGTCGAGAAAAGGAAGAACAAACCCCAAAAGATATTTTCCCAGTAACTGAAAC
TGTCGATGGGCAGGGTCAAGCCTGGAGGCACCATAATGGTTTTGATTTTACCGTCATAAAAGAATTAAAAACGGCTGCCT
CTCAATATGGGGCTACTGCCCCATACACATTAGCCATAGTAGAATCTGTAGCGGACAATTGGCTTACCCCTACAGATTGG
AATACACTTGTTAGGGCAGTCCTCTCAGGAGGAGATCATTTACTATGGAAATCTGAGTTTTTTGAAAATTGTAGAGAAAC
GGCTAAAAGAAATCAACAAGCCGGTAATGGTTGGGATTTTGATATGTTAACAGGCTCAGGTAACTATTCTAGCACTGATG
CACAAATGCAATATGATCCGGGATTGTTTGCTCAAATTCAAGCGGCTGCTACAAAAGCCTGGAGAAAACTTCCCGTTAAG
GGAGACCCAGGAGCTTCCCTTACAGGAGTCAAACAAGGACCCGATGAGCCATTTGCAGATTTTGTACACAGACTTATAAC
AACTGCTGGGAGAATTTTTGGAAGTGCTGAGGCTGGTGTAGACTATGTAAAACAACTAGCATATGAAAACGCTAATCCAG
CCTGTCAGGCAGCCATCCGCCCCTATAGAAAGAAAACAGATTTAACTGGCTACATCCGCCTTTGTTCGGACATTGGGCCT
TCTTATCAACAGGGCTTAGCCATGGCCGCCGCCTTTAGCGGACAAACTGTCAAAGATTTTCTTAACAACAAAAATAAAGA
AAAAGGAGGGTGTTGTTTTAAATGCGGGAGGAAAGGACATTTTGCAAAAAATTGTCATGAACATATACATAACAATTCTG
AAACAAAGGCTCCTGGACTCTGTCCCAGGTGTAAAAGAGGGAAACATTGGGCCAATGAATGCAAATCCAAAACTGATAGT
CAAGGAAACCCACTACCACCCCATCAGGGAAACGGACTGAGGGGCCAGCCCCAGGCCCCGAAACAAGCTTATGGGGCGGT
CAGCTTTGTTCCAGCCAACAAAAACAACCCATTTCAAAGCTTACCAGAGCCACCCCAGGAAGTGCAGGATTGGACCTCAG
TTCCACCTCCCACACAGTATTAACACCGGAAATGGGGCCCCAAGCGTTAAGCACTGGAATATATGGGCCCCTACCTCCCA
ACACTTTTGGATTAATCTTAGGCAGAAGTAGCATTACTATAAAAGGTCTACAAGTTTATCCAGGAGTAATTGATAATGAC
TATACTGGGGAAATTAAAATAATGGCAAAGGCTGTCAACAATATTGTTACTGTTCCTCAAGGCAACAGGATAGCTCAATT
AATCCTCCTACCTCTAATTGAGACAGACAATAAAGTACAACAACCCTATAGAGGACAAGGAAGTTTTGGATCCTCAGACA
TATATTGGGTCCAACCTATTACCTGTCAGAAGCCCTCCTTAACATTATGGTTAGATGATAAAATGTTCACAGGATTAATC
GATACGGGAGCTGATGTCACTATCATCAAGCTAGAGGACTGGCCTCCTAATTGGCCTATAACAGATACCTTAACCAATTT
AAGAGGTATAGGACAAAGCAACAACCCTAAGCAAAGTTCTAAATATCTTACTTGGAGAGATAAAGAAAATAATTCTGGTC
TCATTAAACCGTTTGTTATTCCTAATTTACCTGTCAACCTTTGGGGCAGAGATCTCCTTTCTCAAATGAAAATTATGATG
TGTAGTCCTAGTGACATAGTCACTGCCCAAATGTTAGCCCAAGGCTACAGCCCCGGAAAAGGATTAGGAAAAAACGAAAA
TGGCATTCTACATCCTATCCCAAATCAAGGACAATTTGACAAAAAGGGATTTGGAAATTTTTAACTGCGGCCATTGACAT
GCTTGCACCCCAACAGTGTGCTGAACCCATCACGTGGAAATCAGACGAACCTGTCTGGGTTGATCAGTGGCCATTAACCA
GTGAAAAACTTGCTGCTGCCCAACAGTTAGTGCAAGAACAGTTAGAGGCAGGACATATTACTGAAAGTAATTCCCCTTGG
AACACTCCCATATTTGTTATAAAAAAGAAATCTGGTAAATGGAGGCTCTTACAAGATTTACGAGCCGTTAATGCCACTAT
GGTATTAATGGGAGCTTTACAACCTGGATTGCCCTCTCCGGTGGCTATCCCACAAGGGTATCTTAAAATAATTATTGATC
TCAAAGATTGTTTCTTTTCTATTCCCCTTCATCCTAGTGATCAAAAAAGGTTTGCATTCAGCCTACCTTCCACAAATTTT
AAGGAACCTATGCAACGTTTTCAGTGGAAAGTTTTACCGCAACGTATGGCCAACAGCCCTACCTTATGCCAAAAATATGT
GGCCACAGCCATACATAAAGTTAGACATGCCTGGAAACAAATGTATATTATACATTACATGGATGATATCCTCATAGCTG
GTAAAGATGGACAACAAGTTTTACAATGCTTTGATCAGCTCAAACAAGAATTGACTATAGCCGGGTTACATATAGCCCCA
GAAAAAATTCAACTACAAGACCCCTACACGTATTTAGGATTTGAACTTAATGGTCCAAAAATCACTAATCAAAAGGCAGT
TATTCGTAAAGATAAGTTGCAAACTCTTAATGACTTTCAAAAGCTTTTAGGAGACATCAATTGGCTCCGACCATACCTGA
AACTCACTACTGCAGATTTAAAACCTTTATTCGACACCCTTAAAGGAGACTCTAATCCCAATTCTCATAGATCTTTATCA
AAAGAAGCTCTTGCCTTACTTGATAAAGTAGAAACAGCCATTGCAGAACAATTTGTTACTCACATAAATTATTCATTACC
ATTAATGTTTCTCATATTTAACACAGCCCTGACGCCCACTGGTTTATTTTGGCAGAATAATCCTATTATGTGGGTCCACC
TGCCTGCATCCCCTAAAAAGGTATTACTCCCCTATTACGACGCTATAGCAGATTTAATCATACTAGGAAGAGACCATAGT
AAAAAATACTTTGGAATTGAACCCTCCGTAATCATACAGCCATACTCTAAGTCTCAAATTGATTGGCTGATGCAAAACAC
TGAAATGTGGCCAATTGCCTGTGCCTCTTATGTTGGCATCCTAGATAACCATTACCCACCTAACAAGCTTATCCAATTCT
GCAAATTACATGCCTTTATTTTCCCTCAAATCATTAGTAAAACGCCCTTAAACAATGCTTTATTAGTTTTTACTGATGGC
TCTTCCACTGGAATGGCCGCATATACTCTTGCTGATACTACCATCAAATTTCAAACTAATCTTAATTCGGCTCAACTAGT
AGAATTACAAGCCTTAATTGCAGTCCTATCAGCTTTCCCCAACCAACCTCTTAACATTTATACTGACAGTGCTTACTTAG
CCCACTCAATACCCCTGCTTGAAACTGTAGCACAAATTAAACACATATCAGAAACAGCAAAGCTATTCCTACAGTGCCAA
CAGCTTATATACAATAGATCCATACCTTTTTACATCGGACATGTCAGGGCCCATTCTGGCCTACCTGGACCTATAGCCCA
CGGCAACCAAAAGGCTGACTTGGCAACTAAAACCGTGGCTAGCAACATAAACACAAACCTCGAATCGGCTCAAAATGCTC
ATACCTTACATCATCTCAATGCCCAAACTTTAAAACTAATGTTTAACATTCCGAGAGAACAAGCTAGACAAATTGTCAGA
CAATGCCCAATATGTGCAACCTATCTACCAGTCCCTCATTTAGGAGTTAATCCTAGAGGATTGTTGCCCAACATGATTTG
GCAAATGGACGTTACACATTACTCCGAATTTGGTAATTTAAAATATATACATGTTTCTATAGATACCTTCAGTGGATTCC
TATTAGCCACTCTACAGACAGGAGAAACAACAAAACATGTCATAACCCATTTACTTCATTGCTTCTCTATTATTGGACTC
CCTAAACAAATAAAAACAGATAACGGTCCTGGATACACCTCCAAAAATTTTCAAGAATTCTGCTCCACACTTCAAATTAA
ACATGTTACTGGAATCCCCTATAATCCCCAAGGCCAAGGAATAGTTGAAAGAGCCCACTTATCTCTTAAAACCACCATTG
AAAAAATAAAAAAGGGGGAATGGTACCCTACGAAGGGTACCCCCAGGAACATTCTCAATCATGCACTCTTTATTCTAAAT
TTTTTAAATTTGGATGATCAAAACCACTCAGCAGCTGATCGTTTTTGGCATAGCAACCCCAGAAAACAATTTGCCATGGT
AAAATGGAAAGATCCACTAGACAATACGTGGCCATGGCCTGATCCAGTGATAATTTGGGGCAGAGGTTCAGTCTGTGTTT
ACTCTCAAACCCATGATGCCGCTAGATGGCTACCAGAACGACTAGTAAAACAAATACCTAACAATAACCAATCCAGGGAG
TGATTCTCTCCCTGAGATTGCCTTTTCCTTTGCTCACAGAGATGAACTTCAATCATCATTTCACCTGGAGCTTAGTGATA
ATATCTCAAATATTCCAAGTTCAAGCCGGTTTTGGAGATCCGCGCGAGGCCCTCCTAGAGATACAACAAAAACATGGTAA
GCCTTGTGACTGTGCTGGAGGATATGTTTCCAGTCCACCTACTAATTCCCTTACAACTGTCTCATGCTCTACTTATACTG
CTTATTCAGTAACCAACTCCCTAAAGTGGCAGTGTGTGTCTACTCCCACTACAGCCAGCCCCACACATATAGGATCTTGT
CCCAGTCAATGTAACTCACAATCATATGACTCTGTACATGCCACCTGCTATAACCACTATCAACAATGTACTATTGGTAA
TAAGACATATCTCACTGCTACTATGATTAGAGACAAATCTCCCTCCAGTGGTGACGGGAACGTCCCTACAATATTAGGGA
ATAATCAAAACCTCATTATAGCAGGCTGTCCCGAAAATAAAAAGGGCCAAGTGGTTTGCTGGAATAGCCAACCCTCTGTT
CACATGTCTGATGGAGGAGGGCCTCAAGATAAGGTCCGTGAGATTATAGTAAATAAAAAGTTTGAAGAATTGCATAAATC
GCTGTTCCCAGAACTTTCTTACCACCCTCTGGCTTTGCCCGAAGCCCGTGGTAAAGAAAAAATTGATGCACACACTTTTG
ATCTCCTTGCCACTGTGCATAGTTTACTCAATGTTTCCTCCCAACGCCAATTAGCCGAAGATTGCTGGCTGTGCTTGCGG
TCAGGTGATCCCGTTCCTCTCGCCCTGCCTTATGATAACACATCCTGCTCTAACTCAACCTTTTTCTTTAATTGCTCTAA
TTGCTCTTGCCTTATCACCCCCCCTTTCTTAGTACAGCCCTTTAACTTCACTCATTCTGTTTGCCTTTACGCTGATTATC
AAAACAACTCATTTGACATAGATGTAGGTCTAGCTGGCTTCACTAATTGCTCTAGTTATATTAATATTTCTAAACCCTCC
AGTCCCTTATGCGCCCCAAATAGCTCAGTTTTTGTATGCGGTAATAACAAGGCATACACTTATCTACCCACAAATTGGAC
GGGAAGCTGTGTACTTGCTACTCTTTTACCCGATATAGACATTATTCCAGGTAGTGAACCTGTCCCCATTCCAGCTATAG
ATCATTTTTTAGGTAGACCCAAAAGAGCAATCCAGTTTATTCCCCTAGTCATAGGATTAGGTATAACTACTGCAGTATCT
ACCGGGACTGCTGGTCTGGGGGTTTCCCTCACTCAATACACAAAATTGTCTCACCAACTAATATCAGATGTACAAGCTAT
TTCTAGTACTATACAAGATCTCCAAGATCAAGTAGACTCTCTAGCAGAAGTAGTACTACAAAACAGAAGAGGATTAGATC
TGCTGACAGCAGAGCAGGGAGGCATCTGCTTAGCTTTACAGGAAAAATGCTGTTTCTACGCCAACAAATCTGGAATCGTC
AGAGACAAGATTAAAAACCTACAAGATGACTTAGAAAAACGCCGAAAACAACTGATCGACAACCCCTTTTGGACTGGCTT
TCATGGACTCCTCCCTTATGTTATGCCTCTATTAGGCCCTTTACTTTGCTTACTGCTTGTGTTATCTTTCGGACCAATTA
TCTTCAATAAGCTTATGACTTTTATTAAACATCAAATCGAGAGCATTCAAGCCAAACCTATACAGGTCCATTATCATCGC
CTTGAACAAGAAGACCATGGTGGCTCATATTTAAACTTAACATAGACCACCTCCCCTGCGAGCTAAGCTGGACAGCCAAT
GACGGGTAAGAGAGTGACATTTTTCACTAACCTAAGACAGGAGGGCCGTCAGAGCTACTGCCTAATCCAAAGACGGGTAA
AAGTGATAAAAATGTATCACTCCAACCTAAGACAGGCGCAGCTTCCGAGGGATTTGTCGTCTGTTTTATATATATTTAAA
AGGGTGACCTGTCCGGAGCCGTGCTGCCCGGATGATGTCTTGGCCTCTGTTTGCTCTAGCTCTACGCTTAAGATTCAAGA
TGGCGAACTTCCTGGTTCTTCTCTGTGTTGCTTTCCCGCCGGCGCGAATGTTTCCCGCTCTTAGGCTTACGTGGCTTTCC
CAGTTCTGCAGTTGAGCATGCGCCCAGTACTTCTCCCCTCCCACTTACTGCCTGTGTATATAAGACAACGCATTGCCACC
ATTAAACGAGACTTGATCAGAACACTGTCTTGTCTCCATTTCTTGTGTCTCTTGTCCCATCCAATGTGGGGAAAAGCAAG
AGAGATCAGATTGTTACTGTGTCTGTGTAGAAAGAAGTAGACATAGGAGACTCCATTTTGTTATGTACTAAGAAAAATTC
TTCTGCCTTGAGATTCTGTGACCTTACCCCCAACCCCGTGCTCTCTGAAACATGTGCTGTGTCAACTCAGAGTTAAATGG
ATTAAGGGCGGTGCAAGATGTGCTTTGTTAAACAGATGCTTGAAGGCAGCATGCTCCTTAAGAGTCATCACCACTCCCTA
ATCTCAAGTACCCAGGGACACAAAAACTGCGGAAGGCCCAGGGACCTCTGCCTAGGAAAGCCAGGTATTGTCCAAGGTTT
CTCCCCATGTGATAGTCTGAAATATGGCCTCGTGGGAAGGGAAAGACCTGACCGTCCCCCAGCCCGACACCCGTAAAGGG
TCTGTGCTGAGGAGGATTAGTAAAAGAGGAAGGAATGCCTCTTGCAGTTGAGACAAGAGGAAGGCATCTGTCTCCTGCCT
GTCCCTGGGCAATGGAATGTCTCGGTATAAAACCCGATTGTATGCTCCATCTACTGAGATAGGGAAAAACCGCCTTACGG
CTGGAGGTGGGACCTGCGGGCAGCAATACTGCTTTGTAAAGCATTGAGATGTTTATGTGTATGCATATCTAAAAGCACAG
CACTTAATCCTTTACATTGTCTATGATGCAAAGACCTTTGTTCACGTGTTTGTCTGCTGACCCTCTCCCCACAATTGTCT
TGTGACCCTGACACATCCCCCTCTTCGAGAAACACCCACAGATGATCAATAAATACTAAGGGAACTCAGAGGCTGGCGGG
ATCCTCCATATGCTGAACGCTGGTTCCCCGGGTCCCCTTATTTCTTTCTCTATACTTTGTCTCTGTGTCTTTTTCTTTTC
CAAATCTCTCGTCCCACCTTACGAGAAACACCCACAGGTGTGTAGGGGCAACCCACCCCTACATCTGGTGCCCAACGTGG
AGGCTTTTCTCTAGGGTGAAGGTACGCTCGAGCGTGGTCATTGAGGACAAGTCGACGAGAGATCCCGAGTACGTCTACAG
TCAGCCTTACGGTAAGCTTGTGCGCTCGGAAGAAGCTAGGGTGATAATGGGGCAAACTAAAAGTAAAATTAAAAGTAAAT
ATGCCTCTTATCTCAGCTTTATTAAAATTCTTTTAAAAAGAGGGGGAGTTAAAGTATCTACAAAAAATCTAATCAAGCTA
TTTCAAATAATAGAACAATTTTGCCCATGGTTTCCAGAACAAGGAACTTTAGATCTAAAAGATTGGAAAAGAATTGGTAA
GGAACTAAAACAAGCAGGTAGGAAGGGTAATGTCATTCCACTTACAGTATGGAATGATTGGGCCATTATTAAAGCAGCTT
TAGAACCATTTCAAACAGAAGAAGATAGTGTTTCAGTTTCTGATGCCCTTGGAAGCTGTATAATAGATTGTAATGAAAAC
ACAAGGAAAAAATCCCAGAAAGAAACGGAAGGTTTACATTGCGAATATGTAGCAGAGCCGGTAATGGCTCAGTCAACGCA
AAATGTTGACTATAATCAATTACAGGAGGTGATATATCCTGAAACGTTAAAATTGGAAGGAAAAGGTCCAGAATTAGTGG
GGCCATCAGAGTCTAAACCACGAGGCACAAGTCATCTTCCAGCAGGTCAGGTGCCCGTAACATTACAACCTCAAAAGCAG
GTTAAAGAAAATAAGACCCAACCGCCAGTAGCCTATCAATACTGGCCGCCGGCTGAACTTCAGTATCGGCCACCCCCAGA
AAGTCAGTATGGATATCCAGGAATGCCCCCAGCACCACAGGGCAGGGCGCCATACCCTCAGCCACCCACTAGGAGACTTA
ATCCTACGGCACCACCTAGTAGACGGGGTAGTGAATTACATGAAATTATTGATAAATCAAGAAAGGAAGGAGATACTGAG
GCATGGCAATTCCCAGTAACGTTAGAACCGATGCCACCTGGAGAAGGAGCCCAAGAGGGAGAGCCTCCCACAGTTGAGGC
CAGATACAAGTCTTTTTCGATAAAAATGCTAAAAGATATGAAAGAGGGAGTAAAACAGTATGGACCCAACTCCCCTTATA
TGAGGACATTATTAGATTCCATTGCTCATGGACATAAACTCATTCCTTATGATTGGGAGATTCTGGCAAAATCGTCTCTC
TCACCCTCTCAATTTTTACAATTTAAGACTTGGTGGATTGATGGGGTACAAGAACAGGTCCGAAGAAATAGGGCTGCCAA
TCCTCCAGTTAACATAGATGCAGATCAACTATTAGGAATAGGTCAAAATTGGAGTACTATTAGTCAACAAGCATTAATGC
AAAATGAGGCCATTGAGCAAGTTAGAGCTATCTGCCTTAGAGCCTGGGAAAAAATCCAAGACCCAGGAAGTACCTGCCCC
TCATTTAATACAGTAAGACAAGGTTCAAAAGAGCCCTATCCTGATTTTGTGGCAAGGCTCCAAGATGTTGCTCAAAAGTC
AATTGCCGATGAAAAAGCCCGTAAGGTCATAGTGGAGTTAATGGCATATGAAAACGCCAATCCTGAGTGTCAATCAGCCA
TTAAGCCATTAAAAGGAAAGGTTCCTGCAGGATCAGATGTAATCTCAGAATATGTAAAAGCCTGTGATGGAATCGGAGGA
GCTATGCATAAAGCTATGCTTATGGCTCAAGCAATAACAGGAGTTGTTTTAGGAGGACAAGTTAGAACATTTGGAGGAAA
ATGTTATAATTGTGGTCAAATTGGTCACTTAAAAAAGAATTGCCCAGTCTTAAATAAACAGAATATAACTATTCAAGCAA
CTACAACAGGTAGAGAGCCACCTGACTTATGTCCAAGATGTAAAAAAGGAAAACATTGGGCTAGTCAATGTCGTTCTAAA
TTTGATAAAAATGGGCAACCATTGTCGGGAAACGAGCAAAGGGGCCAGCCTCAGGCCCCACAACAAACTGGGGCATTCCC
AATTCAGCCATTTGTTCCTCAGGGTTTTCAGGGACAACAACCCCCACTGTCCCAAGTGTTTCAGGGAATAAGCCAGTTAC
CACAATACAACAATTGTCCCCCCCACAAGCGGCAGTGCAGCAGTAGATTTATGTACTATACAAGCAGTCTCTCTGCTTCC
AGGGGAGCCCCCACAAAAAATCCCCACAGGGGTATATGGCCCCCTGCCTGAGGGGACTGTAGGACTAATCTTGGGAAGAT
CAAGTCTAAATCTAAAAGGAGTTCAAATTCATACTAGTGTGGTTGATTCAGACTATAAAGGCGAAATTCAATTGGTTATT
AGCTCTTCAGTTCCTTGGAGTGCCAGTCCAGGAGACAGGATTGCTCAATTATTACTCCTGCCATATATTAAGGGTGGAAA
TAGTGAAATAAAAAGAATAGGAGGGCTTGGAAGCACTGATCCAACAGGAAAGGCTGCATATTGGGCAAGTCAGGTCTCAG
AGAACAGACCTGTGTGTAAGGCCATTATTCAAGGAAAACAGTTTGAAGGGTTGGTAGACACTGGAGCAGATGTCTCTATC
ATTGCTTTAAATCAGTGGCCAAAAAATTGGCCTAAACAAAAGGCTGTTACAGGACTTGTCGGCATAGGCACAGCCTCAGA
AGTGTATCAAAGTATGGAGATTTTACATTGCTTAGGGCCAGATAATCAAGAAAGTACTGTTCAGCCAATGATTACTTAAA
TTCCTCTTAATCTGTGGGGTCGAGATTTATTACAACAAGGGGGTGCGGAAATCACCATGCCCGCTCCATTATATAGCCCC
ACGAGTCAAAAAATCATGACCAAGATGGGATATATACCAGGAAAGGGACTAGGGAAAAATGAAGATGGCATTAAAGTTCC
AGTTGAGGCTAAAATAAATCAAAAAAGAGAAGGAATAGGGTATCCTTTTTAGGGGCGGCCACTGTAGAGCCTCCTAAACC
CATACCATTAACTTGGAAAACAGAAAAACCGGTGTGGGTAAATCAGTGTCCGCTACCAAAACAAAAACTGGAGGCTTTAC
ATTTATTAGCAAATGAACAGTTAGAAAAGGGTCATATTGAGCCTTCATCCTCGCCTTGGAATTCTCCTGTGTTTGTAATT
CAGAAGAAATCAGGCAAATGGCGTATGTTAACTAACTTAAGGGCCGTAAACGCCGTAATTCAACCCATGGGGCCTCTCCA
ACCCGGGTTGCCCTCTCCGGCCATGATCCCAAAAGATTGGCCTTTAATTATAATTGATCTAAAGGATTGCTTTTTTACCA
TCCCTCTGGCAGAGCAGGATTGTGAAAAATTTGCCTTTACTATACCAGCCATAAATAATAAAGAACCAGCCACCAGGTTT
CAGTGGAAAGTGTTACCTCAGGGAATGCTTAATAGTCCAACTATTTGTCAGACTTTTGTAGGTCGAGCTCTTCAACCAGT
TAGAGAAAAGTTTTCAGACTGTTATATTATTCATTATATTGATGATATTTTATGTGCTGCAGAAACGAAAGATAAATTAA
TTGACTGTTATACATTTCTGCAAGCAGAGGTTGCCAATGCTGGACTGGCAATAGCATCTGATAAGATCCAAACCTCTACT
CCTTTTCATTATTTAGGGATGCAGATAGAAAATAGAAAAATTAAGCCACAAAAAATAGAAATAAGAAAAGACACATTAAA
AACACTAAATGATTTTCAAAAATTACTAGGAGATATTAATTGGATTTGGCCAACTCTAGGCATTCCTACTTATGCCATGT
CAAATTTGTTCTCTATCTTAAGAGGAGACTCAGACTTAAATAGTAAAAGAATGTTAACCCCAGAGGCAACAAAAGAAATT
AAATTAGTGGAAGAAAAAATTCAGTCAGCGCAAATAAATAGAATAGATCCCTTAGCCCCACTCCAACTTTTGATTTTTGC
CACTGCACATTCTCCAACAGGCATCATTATTCAAAATACTGATCTTGTGGAGTGGTCATTCCTTCCTCACAGTACAGTTA
AGACTTTTACATTGTACTTGGATCAAATAGCTACATTAATCGGTCAGACAAGATTACGAATAATAAAATTATGTGGAAAT
GACCCAGACAAAATAGTTGTCCCTTTAACCAAGGAACAAGTTAGACAAGCCTTTATCAATTCTGGTGCATGGCAGATTGG
TCTTGCTAATTTTGTGGGAATTATTGATAATCATTACCCAAAAACAAAGATCTTCCAGTTCTTAAAACTGACTACTTGGA
TTCTACCTAAAATTACCAGACGTGAACCTTTAGAAAATGCTCTAACAGTATTTACTGATGGTTCCAGCAATGGAAAAGCA
GCTTACACAGGGCCGAAAGAACGAGTAATCAAAACTCCATATCAATCAGCTCAAAGAGCAGAGTTGGTTGCAGTCATTAC
AGTGTTACAAGATTTTGACCAACCTATCAATATTATATCAGATTCTGCATATGTAGTACAGGCTACAAGGGATGTTGAGA
CAGCTCTAATTAAATATAGCATGGATGATCAGTTAAACCAGCTATTCAATTTATTACAACAAACTGTAAGAAAAAGAAAT
TTCCCATTTTATATTACTCATATTCGAGCACACACTAATTTACCAGGGCCTTTGACTAAAGCAAATGAAGAAGCTGACTT
ACTGGTATCATCTGCACTCATAAAAGCACAAGAACTTCATGCTTTGACTCATGTAAATGCAGCAGGATTAAAAAACAAAT
TTGATGTCACATGGAAACAGGCAAAAGATATTGTACAACATTGCACCCAGTGTCAAGTCTTACACCTGCCCACTCAAGAG
GCAGGAGTTAATCCCAGAGGTCTGTGTCCTAATGCATTATGGCAAATGCATGTCACGCATGTACCTTCATTTGGAAGATT
ATCATATGTTCATGTAACAGTTGATACTTATTCACATTTCATATGGGCAACTTGCCAAACAGGAGAAAGTACTTCCCATG
TTAAAAAACATTTATTGTTTTGCTATAATGGGAGTTCCAGAAAAAATCAAAACTGGCAATGGACCAGGATATTGTAGTAA
AGCTTTCCAAAAATTCTTAAGTCAGTGGAAAATTTCACATACAACAGGAATTCCTTATAATTCCCAAGGACAGGCCATAG
TTGAAAGAACTAATAGAACACTCAAAACTCAATTAGTTAAACAAAAAGAAGGGGGAGACAGTAAGGAGTGTACCACTCCT
CAGATGCAACTTAATCTAGCACTCTATACTTTAAATTTTTTAAACATTTATAGAAATCAGACTACTACTTCTGCAGAACA
ACATCTTACTGGTAAAAAGAACAGCCCACATGAAGGAAAACTAATTTGGTGGAAAGATAATAAAAATAAGACATGGGAAA
TAGGGAAGGTGATAACGTGGGGGAGAGGTTTTGCTTGTGTTTCACCAGGAGAAAATCAGCTTCCTGTTTGGATACCCACT
AGACATTTGAAGTTCTACAATGAACCCATCGGAGATGCAAAGAAAAGGGCCTCCACGGAGATGGTAACACCCAGTCACAT
GGATGGATAATCCTATAGAAGTATATGTTAATGATAGCGAATGGGTACCTGGCCCCACAGATGATCGCTGCCCTGCCAAA
CCTGAGGAAGAAGGGATGATGATAAATATTTCCATTGGGTATCGTTATCCTCCTATTTGCCTAGGGAGAGCACCAGGATG
TTTAATGCCTGCAGTCCAAAATTGGTTGGTAGAAGTACCTACTGTCAGTCCCATCAGTAGATTCACTTATCACATGGTAA
GCGGGATGTCACTTAGGCCACGGGTAAATTATTTACAAGACTTTTCTTATCAAAGATCATTAAAATTTAGACCTAAAGGG
AAACCTTGCCCCAAGGAAATTCCCAAAGAATCAAAAAATACAGAAGTTTTAGTTTGGGAAGAATGTGTGGCCAATAGTGC
GGTGATATTACAAAACAATGAATTCGGAACTATTATAGATTGGGCACCTCGAGGTCAATTCTACCACAATTGCTCAGGAC
AAACTCAGTCGTGTCCAAGTGCACAAGTGAGTCCAGCTGTTGATAGCGACTTAACAGAAAGTTTAGACAAACATAAGCAT
AAAAAATTGCAGTCTTTCTACCCTTGGGAATGGGGAGAAAAAGGAATCTCTACCCCAAGACCAAAAATAATAAGTCCTGT
TTCTGGTCCTGAACATCCAGAATTATGGAGGCTTACTGTGGCCTCACACCACATTAGAATTTGGTCTGGAAATCAAACTT
TAGAAACAAGAGATCGTAAGCCATTTTATACTGTTGACCTAAATTCCAGTCTAACAGTTCCTTTACAAAGTTGCGTAAAG
CCCCCTTATATGCTAGTTGTAGGAAATATAGTTATTAAACCAGACTCCCAGACTATAACCTGTGAAAATTGGAGATTGCT
TACTTGCATTGATTCAACTTTTAATTGGCAACACCGTATTCTGCTGGTGAGAGCAAGAGAGGGCGTGTGGATCCCTGTGT
CCATGGACCGACCGTGGGAGGCCTCACTATCCGTCCATATTTTAACTGAAGTATTAAAAGGTGTTTTAAATAGATCCAAA
AGATTCATTTTTACTTTAATTGCAGTGATTATGGGATTAATTGCAGTCACAGCTACGGCTGCTGTAGCAGGAGTTGCATT
GCACTCTTCTGTTCAGTCAGTAAACTTTGTTAATGATTGGCAAAAGAATTCTACAAGATTGTGGAATTCACAATCTAGTA
TTGATCAAAAATTGGCAAATCAAATTAATTGATCTTAGACAAACTGTCATTTGGATGGGAGACAGACTCATGAGCTTAGA
ACATCTTTTCCAGTTACAGTGTGACTGGAATACGTCAGATTTTTGTATTACACCCCAAATTTATAATGAGTCTGAGCATC
ACTGGGACATGGTTAGACGCCATCTACAGGGAAGAGAAGATAATCTCACTTTAGACATTTCCAAATTAAAAGAACAAATT
TTCGAAGCATCTAAAGCCCATTTAAATTTGGTGCCAGGAACTGAGGCAATTGCAGGAGTTGCTGTTGGCCTCGCAAATCT
TAACCCTGTCACTTGGGTTAAGACCATTGGAAGTACTACGATTATAAATTTCATATTAATCCTTGTGTGCCTGTTTTGTC
AGTTGTTAGTCTGCAGGTGTACCCAACAGCTCCGAAGAGGCAGCGACCATCGAGAACGGGCCATGATGACGACGGTGGTT
TTGTCGAAAAGAAAAGGGGGAAAAAGTAGACATAGGAGACTCCATTTTGTTATGTACTAAGAAAAATTCTTCTGCCTTGA
GATTCTGTGACCTTACCCCCAACCCCGTGCTCTCTGAAACATGTGCTGTGTCAACTCAGAGTTAAATGGATTAAGGGCGG
TGCAAGATGTGCTTTGTTAAACAGATGCTTGAAGGCAGCATGCTCCTTAAGAGTCATCACCACTCCCTAATCTCAAGTAC
CCAGGGACACAAAAACTGCGGAAGGCCGCAGGGACCTCTGCCTAGGAAAGCCAGGTATTGTCCAAGGTTTCTCCCCATGT
GATAGTCTGAAATATGGCCTCGTGGGAAGGGAAAGACCTGACCGTCCCCCAGCCCGACACCCGTAAAGGGTCTGTGCTGA
GGAGGATTAGTAAAAGAGGAAGGAATGCCTCTTGCAGTTGAGACAAGAGGAAGGCATCTGTCTCCTGCCTGTCCCTGGGC
AATGGAATGTCTCGGTATAAAACCCGATTGTATGCTCCATCTACTGAGATAGGGAAAAACCGCCTTACGGCTGGAGGTGG
GACCTGCGGGCAGCAATACTGCTTTGTAAAGCATTGAGATGTTTATGTGTATGCATATCTAAAAGCACAGCACTTAATCC
TTTACATTGTCTATGATGCAAAGACCTTTGTTCACGTGTTTGTCTGCTGACCCTCTCCCCACAATTGTCTTGTGACCCTG
ACACATCCCCCTCTTCGAGAAACACCCACAGATGATCAATAAATACTAAGGGAACTCAGAGGCTGGCGGGATCCTCCATA
TGCTGAACGCTGGTTCCCCGGGTCCCCTTATTTCTTTCTCTATACTTTGTCTCTGTGTCTTTTTCTTTTCCAAATCTCTC
GTCCCACCTTACGAGAAACACCCACAGGTGTGTAGGGGCAACCCACCCCTACACCTCTATATAACTCCCTCCATTTTGAA
ATAAATTTGCAGCTTGATCAGAATCCTTTGTCTTGCTGTCGTTCTTTCGCGCCTCCTGTCCCATCCCTTTTCATCCGTTG
CAGGTATATCCGCGGACCCCGTTGACTACCTCGCAGGCCGAGGCAACTGGCGCCCAACGTGGGGCCCCGCTGATCGCCTG
TGCGGACCGCTGTCCCCTTCGATCACAGCGTTTCGCCCGGCTCACCGCGAGCGTTTCGCCCGGCTCACCGCGACTACCCG
ACCGCGCGCCGGCATTCCCTGACGACCCCCGTTCCCCGACAGCGGCATTTCAAAGGTAAGACCCAACCATGGGACAGGCA
TGCTCACAACATGATTTGTTCGTTGCTCAATTAAAAGAATCTCTCAAGGTGCGCAAGATAAGGGTTCGTAAAAAAGATTT
GAATTCCTTTTTCACTTTCGTTTTTAAAATCTGCCCATGGTTTCCTCAGGAGGGTAGCATTGACTCCCGCCTCTGGCACC
GTGTAGGCGACTGCCTAAATGACTATTAKAAGGTTTTTGGCCCCGAGACTRTCCCTATAACTGCCTTTAACTATTATAAC
CTCATAGCAGACATCCTTAAAAACCACAATAATTCCCCTGACATACAGCGCCTTTGCAAAGAAGGGCAAGAAATTCTCCG
TAGTCACTCCCCGGCCCCTTCAAAAGCCCCCTCAGTTCACGGCCTCCCCGACGCTCATGCTGACTCGCTTTCGCGACCCC
CCTCACGAGCGCCTTCAAATTGCCCTTCTGTCTCCATCCAAATAGATACAAACCCTCCGGCCCCTTCTCTGCACCCTCCC
CTTCAGGAGTTCTATTCCTCTGCTCCACCCCCCGTTTCTCAGGACTCCGGCGACCAGTTAGATCCCTCTGAACAGGCAGA
ATTAGAGGACGAGGCCGCTCGCTACAATAATCCTGGCTGGCCACCACTCGTGGCGGCAGTCCTTCCGCCATTCAAACCGC
CTCCTTATAGTACCTCTCACRCACCTGCCGCCGCCATTTTGCCTTCAGCGCATGGCGCGTCCGCCATTTCACCCGCGGCG
TGCAAGGCACCCATTACCTTGCCCCTGGCGGCCACCGCYGCATTCACTCYGCTTCCAAAGCCTTTCCTTCAAGAGACCCT
CACTTTCATCCGAGATATTAAAACCATTGCCAAAGAATTCTCCGCTTTTACGATCAGTCCCCCTCCCCACGAGACTTTAG
CATTCCCAGTTACTAGATCCCAGACTCGCCCAGATAGGACCGAGAACATAAATAGTTCAGCTGCGGCTGCAGCTACCCCC
CTTCCTGACAGTGACAACCCCGAGGACTCTGACAGCTCCCCTTCTGATATAGACGAAGCAGAGCCCAGTACAAGAGACAC
TGCGGCCCCCCAAACTTATTTCCACACATATAAGAAACTTAGTCTTAAAACATTAGAAAAGGTCAAATCTGCTGTAACAC
ACTACGGGCCCACAGCCCCCTTTTCCCTCGCCCTAATTGAAAATCTTAGTGAGCGCTGGCTCACGCCCAATGATTGGTTC
TTTCTAGCGAAGGCAGCGCTAAGTGGAGGTGACTTTATTCTTTGGAAAAGCGAATATGAAGACACCGCTAAACAGTTTGT
TCAGCGTAATATGAGAAAATCCTCCTCTAAAAATTGGACCATACTTAAATTTCTTGGTTCCGCCCCCTACCAAAGCAATG
AGAAACAAGCTCAATTTCCCCCCGGACTTCTAACCCAGATCCAGTCCGCGGGTCTTAAAGCATGGAGGCGCCTTCCACAA
AAGGGCACCGCAACCACTTCTCTTGCAAAAATAAGACAGGGCCCAGATGAGCCATACAGTGATTTCATAAGTCGTTTACA
AGAATTAGCTGAGAGGCTCTTTGGCGCGGGCGAAAGTGAAAACGCTTTCGTTAAACACCTAGCTTATGAAAATGCCAACC
CCGCTTGCCAAAATGCCATCCGCCCCTATCGCCAAGGAGAGCTCTGTGACTATGTTCGCCTCTGCTCCGGCATCGGCTCT
GCCCATGCTTTCGGACTTGCCATTGGTGCCGCCTTACAAAATTTTATGCCCCCACAGCCGGCGCGCCCCCCTAATCGCCT
TTGCTACAACTGTAACCAACCTGGACATTTTTCCCGAGCCTGCCCCCAGAAGAGCCAAAATCAGACTCAAATTCGGATCC
AAAACCCAACAGGACCTAGTACTAATAGTCCAGGAGCCCCTGCCACAAAATGCCCTCGCTGTAAGAAGGGTTTTCACTGG
TCCTCAGAATGCAGATCTAAGACAGACATCTATGGACAGCCCATTCCCCCRAAGCAGGGAAACTCCAACAGGGCCCAGCC
CCAGGGCCCCATTCCGGGTGTGAACTCCGGGGCTACACAGTTCACCCCCCAATCACTCCACCCACGGATCCCTGCCCTCC
CAGTAATCAATCACGCCGCCACATCACAGACCTGTGGAGGGCCACAGCAGGCAGCGCAGGACTGGACCTCTGTGCCGCCA
CCGACACAGTACTAACTTCAGACAACAGTCCCCTAATAGTCCCCACCGGCGTTTTCGGGCCCCTACCGCCTAACACTTTC
GGGCTTATCTTCGGCCGAGTCAGTTCCACCCTACAAGGGATACAAGTCCTCCCTGGCATTCTAGATAATGATTTCGAAGG
ACAAATCCAAATTATCCTTTCCACCACTTTAGATTTAATTACCATCCCCAAAGAAACTAGGTTAGCCCAAATAATCATCC
TCCCCCTTCAACATCTTAACTCCAATTTTCAAAAACCTTTTCGAGGGTCAAGCCCCCCTGGCTCTTCAGATACATATTGG
GTACAACAGGTCACCGAGGGCCGTCCCTTACTCGAACTCAGAATTAATGGTAAAGCTTTTTCAGGTATTATTGACACAGG
AGCCGATGCCACTGTTATTTCTGAGTCTCAATGGCCTCGAAATTGGCCCCTAACCATAGCTGCCACACATTTGCGTGGCA
TAGGACAGTCTACCAATCCACAACAAAGCTCTAAAACCCTTAAATGGGAAGACAATGAAGGAAACCAGGGCTTCGTGACC
CCGTATGTACTACCTAACTTGCCCGTTAATCTATGGGGGAGAGACATTCTCGCCCAAATGAAAGTAGTCTTGTATAGCCC
CAGTAACGTTGCTATAACTCAAATGCTAAACCAAGGATTCTTACCCGGCCAAGGGCTAGGGAAAAACCATCAAGGCATCA
CTCAACCCATTTCTATTAATCCAAAGTTTAATAAGACAGGTCTAGGATATACCCAAAATTTACCCTAGCGGCCATTGACA
GTCCTGCACCCCATGCAGATAAAATATTATGGAAATCCACTGACCCTGTATGGGTTGATCAATGGCCCCTTACTCAGGAA
AAAACCCTCGCTGCTATTACGTTAGTGCAGGAACAGCTTGCGGCAGGGCACATTGAGCCTTCTAATTCCCCTTGGAATAC
CCCTATTTTCATCATCAAAAAGAAATCTGGAAAATGGCGTCTTCTGCAAGATCTCAGAGCCGTCAATAAAATTATGGTCC
CCATGGGAGCCCTACAGCCTGGTCTCCCTTCACCTGTTGCCATTCCTGCCAATTATTACAAAATTGTCATAGATTTAAAA
GACTGCTTTTTTACCATTCCTCTTCACCCTGAAGACAGACCCTACTTCGCCTTCAGCGTTCCTCAAATCAATTTCCAAAG
CCCTATGCCTCGTTACCAGTGGAAGGTACTGCCCCAGGGCATGGCCAACAGCCCCACCTTGTGTCAAAAGTTTGTTGCAG
CTGCCATTGCCCCAGTCAGAAAGCAATGGCCCCAGGCCTATATCCTCCATTATATGGACGATATCCTTTTAGCCTGCCCC
GACGGTGACACCGCTAGGGCCTGTCACGCCCATATGATCACATGCCTTGCTAACCGGGGACTACAGATCGCTCCTGATAA
AGTGCAAACATCTGATCCATATTCCTATCTAGGGTTTGAACTATGTCACCAACAAGTACTTACCCCCCGCATATCCCTCA
GAACTGATAATTTAAAAACACTCAATGATTTTCAAAAGCTTCTTGGAGACGTTCAGTGGCTCCGGCCATACTTAAAGCTA
CCCACAGAAGCGCTCCTCCCACTCAATAACATTCTAAAAGGAGACTCAGATCCCTTATCTCCACGTGCCTTAACCCCCGA
AGCAGAACATTCCTTAACCATTATCAACAAAGCCATACAACGGCAAAGCGCTCAACAGATTTCCTATAACCTACCTCTAG
TATTCATATTATTCCCTACAGCCCATACACCTACTGGAGTTTTCTGGCAGACAAAAACCACAGACCTTACAAAAAATGGC
CATCCCCTTCTTTGGGTCCACCTACCAGCCTCTCCCTCACGAGTATTACTCACTTATCCCTCTCTTCTTGCCACTCTAAT
TATTAAGGGGCGATCCACCAGCCGCCAACTATTTGGTAAAGACCCTGATTCAATAATTACTCCCTATTCACATGACCAAA
CAAACTGGCTTCTACAAACTTCTGATGAGTGGGCTATAGCATTATCCTCCTTTACAGGGAATCTTGATAATCACTACCCT
AGTGATCCCCTCGTTCAATTTGCTAAAACTCATCAGTTCATCTTTTCTAAACTCACCAAAGCAGCTCCAATTCCTAAAGC
CACCCTCGTCTTTACCGACGGATCTTCAAACGGCACAGCTGCCTATATCATTAATAAACAAACTTTTACAGTAAAATCTC
CTTACTCCTCTGCTCAGCTCGTAGAACTGTTTGCCATACTTGAAGTTTTTACTTCACTTGCCAACCAACCGTTCAACCTC
TATACTGACAGCGCCTATATAGCTCAGTCAGTCCCTCTATTAGAAACAGTTCCCTTCATCAAACCCTCCACAAATGCCAC
CCCTTTATTCACCAAACTACAAAACCTTATCTTACAAAGACAACACCCTTTTTATATCGGACATCTTCGTGCTCACCTTG
ACCTTCCTGGGCCCCTAACAGAAGGCAACGCCCTAGCTGACGTTGCCACATAGACCATCTGCCCTATTCTTACAGACCCA
GTTACTGAGGCCACACAAGCCCATACCTTGCACCATTTAAATGCCCATACCCTTCGCCTTCTTTATAAAATCACTAGAGA
CCAAGCTAGGGACATCGTTAAAGCTTGTCCTCATTGTATAACCTCAGCCCCTGTGCCTCATTTAGGCGTTAATCCCCGTG
GCCTTATACCCAATGCTATATGGCAAATGGATATTACCCACTTTGCCGCTTTTGGGAAGCAAAAATTTATTCATGTTACA
GTTGATACTTTTAGTGGATTCATAGCTGCCACACCCCAAACAGGAGAAGCGTCAAAAAATGTAATCTCTCATATGATCCA
CTGCTTTTCCGCCTTGGGCAAGCCCCACACCATTAAAACAGATAATGGCCCTGGCTATACAGGAAAAAATTTCCAAGCCT
TTTGCCAACAACTTCAAATTAAGCATATTACTGGAATCCCTTATAATCCTCAAGGACAAGGTATAGTAGAGCGGGCCCAC
CAAACCTTAAAGAATGCCATCAATCGCCTAACACACTCTCCTCTCGGGTTTTCAAAACAACAGCCTCGAAATCTTCTAAA
TCATGCCCTCTTCCAGCTTAATTTTCTTACACTAGATATACAGGGTCGTTTGGCAGCCGATCGCCACTGGCACCCACAAA
CCACATCACAACAAGCCACTGTCATGTGGCGCGACCCCCTCACTCACGCCTGGAAGGGCCCAGACCCCGTCCTCATATGG
GGGAGAGGCTCAGCCTGCATTTATGATCAAAAAGAAGATGGCCCACGATGGCTCCCTGAAAGACTAATAAAACACATCAA
TCATCGCCCCGCCCCACCAGTTGAACCTAATCAAATCCCAGGGAATAATAATACGCCCTGAGGAGATTTTCTCTTCTTCC
TATTTCAGGTAAAACATGTTCTCCCAATGGCTCTTCTTCCTGTTACTACAAGCACTCTTACACCTAAGAACATATGGAGG
GCTTCAAGCGCTGCCTAGTAACATTTACCACGTCCTCTTTGGGCCACCGTGTGAATGCCGTGGAGGAACTACTACCGATC
ATGCCATCCCCTCGTCTTATACTCAGGTAGTAGACTGCAACACAAAAACAGCTTACCTAGCTTATTCACCCACAACAACA
GGGGGGATGTCCAAACCCACATGGTCCTGCGTACCTAAGCCTCCTATCATACCTGCCATTAATGGAAAGCCAGGACCATG
CCCATGCACCACCTTTTATCCAACAATGCACTCTTCTTGCTACAATAATGTTCAAGAGTGTACCCTTGGCAATAAGGCAT
ATTTTACTGCCATACTCCAGAAAACAAAAAATGCTGCCAACGTAGGGGACTGGGGAGATAGCTCATCACCCATTGGCCTT
AGTTCCACCAAATACTTACAAGCCGGCTGCCAAGGCACTGTAGGACAGTCAGTGTGCTGGGARCAAACTCSTCCTATTCA
CACTTCTGATGGAGGTGGGCCTCAAGATATCATAAGAGAACTCACCGTCCAGAACCAAATAGAACAGCTCATTGAAAATC
AATTCCCTAAACTCACCCATCACCCTCTGGCTCTTGCTAAGTCGTGAGGAGTAGATCTAGATACCCAAACGACAGACATT
TTGACAGCCACCCATCGGGCGCTAAATATTTCCAACCCTACACTAGCTCAAGATTGCTGGTTATGCTTAAGCYAAGGCAC
CCCCATGCCTCTAGCTGTCCCCACCAACATATCAGCCCTGAATATCACCGAACAAAATTGYACCCTCAGCATACCCTTTA
GAGTTCAGCCTATGCTTTTTTACTCCTCCCCCTGCATCTATAAGAAATTACAAAATAATTCTTTTGATATTTCTGTTGGT
TTYGCTAGTTTTACCAATTGTAGCCACACGCTTAATTATAGCACATCCCTCTGCCCTGGTCCAGGATGAGCATTCATTTG
TGGTAATAATTTAGCTTTCACTGCCTTACCTGCCAACTGGACAGGGCTATGCGTCCTAGCTGCCTTATTACCTGACATAG
ACATCATCCCAGGAGATGAGCCTGTCCCCATTCCTGCTTTTGACCACTTCGCAGGACGACACAAGAGAGCCTTAGCTATT
ATTCCCCTGCTTGTTGGTCTAGGAGTCTCTGGAGCAGTAGCTACCGGAACTGCAGGATTAGGAGTTGCAGTTCACTCCTA
TACAAAACTTTCCAAACAACTTGTCGATGATGTCCAAGCCTTATCAAGTACTATTACTGACATTCAAGACCAGTTAGATT
CCCTAGCAGAAGTAGTCCTACAGAATAGACGAGGTCTAGACTTACTCACAGCAGAGCAGGGAGGCATTTGTTTAGCTTTA
CAGGAACGATGCTGCTTTTATGCCAACAAGTCAGGCATCGTCCGGGACAAGATCAAGATCCTTCAAGAAGATCTGGAAAG
ACGACGAAAAGCTCTGACTGAGAGCCCTTTCCTTACAGCCTTCAAYGGACTACTCCCCTTTCTTCTCCCTCTCCTCGGGC
CTTTAATAGCTATCATTCTCTTCCTGACCTTTGCTCCCTGGGTTCTCAGGCGCACCACAAACCTCATCCGAGACCAACTT
AACTCCCTTCTTGGCAAACCTATCCAGATACATTATCACCAGCTAGAAATGAATGAACCTSGCACTGACTCGCAGCGTCT
TCTCCKAGAATGTCCTYGCGCATAAGCTCCTTTTTGCACCCCCACCTCCTACGAGAACAGTATAACTCTTGGCATTATAC
TTTACATATAAATTGTAATGGATACCGCTAGGTGCAGAGCAAAGCATCGCAAGGAGAAGCTACCCCGAAGGTGGCCCTGC
CATGTCTCCTGAGAGGCAAGTCGGCTTGCATAGAGGTCAGCGCCCCAACCCTCTCCTCCGAAAAGGGTGCTTCAGAGCTC
GGGACGAGCTCAGGAGGAGCCAGACCACTGCCTCCCCTAGCCGGTTAATGTCCACTCCACCTTAAAAATGAAAATAAGGG
AGGAGATGTTGGGGGCTAGGATAAGCCTGAAACAGGCTGATACAATCAGACCTGAAGGTTGCACCCGAATAGCAGGATGC
TGCGGTCAGGAGCCATAGAACTCCCCCCTGGATATGCAGATGGCACACTAATCAGTGCCTTGATCAGGCGCCCGCCATGC
ACCCCCCGGCCAATCGCAGGCTAGAGCACGCTTTGAAGCCACCTATCCACTGCACTTCCTCTACTGCCCTGTGGGGAAAA
GCAAGAGAGATCAGATTGTTACTGTGTCTGTGTAGAAAGAAGTAGACATAGGAGACTCCATTTTGTTATGTACTAAGAAA
AATTCTTCTGCCTTGAGATTCTGTTAATCTATAACCTTACCCCCAACCCCGTGCTCTCTGAAACGTGTGCTGTGTCAACT
CAGAGTTAAATGGATTAAGGGCGGTGCAAGATGTGCTTTGTTAAACAGATGCTTGAAGGCAGCATGCTCCTTAAGAGTCA
TCACCACTCCCTAATCTCAAGTACCCAGGGACACAAAAACTGCGGAAGGCCGCAGGGACCTCTGCCTAGGAAAGCCAGGT
ATTGTCCAAGGTTTCTCCCCATGTGATAGTCTGAAATATGGCCTCGTGGGAAGGGAAAGACCTGACCATCCCCCAGCCCG
ACACCCGTAAAGGGTCTGTGCTGAGGAGGATTAGTAAAAGAGGAAGGAATGCCTCTTGCAGTTGAGACAAGAGGAAGGCA
TCTGTCTCCTGCCTGTCCCTGGGCAATGGAATGTCTCGGTATAAAACCCGATTGTATGCTCCATCTACTGAGATAGGGAA
AAACTGCCTTAGGGCTGGAGGTGGGACCTGCGGGCAGCAATACTGCTTTGTAAAGCATTGAGATGTTTATGTGTATGCAT
ATCTAAAAGCACAGCACTTAATCCTTTACATTGTCTATGATGCAAAGACCTTTGTTCACGTGTTTGTCTGCTGACCCTCT
CCCCACAATTGTCTTGTGACCCTGACACATCCCCCTCTTCGAGAAACACCCACAAATGATGAATAAATACTAAGGGAACT
CAGAGGCTGGCGGGATCCTCCATATGCTGAACGCTGGTTCCCCGGTTCCCCTTATTTCTTTCTCTATACTTTGTCTCTGT
GTCTTTTTCTTTTCCAAATCTCTCGTCCCACCTTACGAGAAACACCCACAGGTGTGTAGGGGCAACCCACCCCTACATCT
GGTGCCCAACGTGGAGGCTTTTCTCTAGGGTGAAGGTACGCTCGAGCGTGGTCATTGAGGACAAGTCGACGAGAGATCCC
AAGTACGTCTACAGTCAGCCTTACAGTAAGCTTGTGCGCTCGGAAGAAGCTAGGGTGATAATAGGGCAAACTAAAAGTAA
AATTAAAAGTAAATATGCCTCTTATCTCAGCTTTATTAAAATTCTTTTAAAAAGAGGGGGAGTTAAAGTATCTACAAAAA
ATCTAATCAAGCTATTTCAAATAATAGAACAATTTTGCCCATGGTTTCCAGAACAAGGAACTTTAGATCTAAAAGATTGG
AAAAGAATTGGTAAGGAACTAAAACAAGCAGGTAGGAAGGGTAATATCATTCCACTTACAGTATGGAATGATTGGGCCAT
TATTAAAGCAGCTTTAGAACCATTTCAAACAGAAGAAGATAGCATTTCAGTTTCTGATGCCCCTGGAAGCTGTTTAATAG
ATTGTAATGAAAAGACAAGGAAAAAATCCCAGAAAGAAACGGAAAGTTTACATTGCAAATATGTAGCAGAGCCGGTAATG
GCTCAGTCAACGCAAAATGTTGACTATAATCAATTACAGGAGGTGATATATCCTGAAACGTTAAAATTAGAAGGAAAAGG
TCCAGAATTAATGGGGCCATCAGAGTCTAAACCACGAGGCACAAGTCCTCTTCCAGCAGGTCAGGTGCCCGTAAGATTAC
AACCTCAAACGCAGGTTAAAGAAAATAAGACCCAACCGCCAGTAGCTTATCAATACTGGCCGCCGGCTGAACTTCAGTAT
CGGCCACCCCCAGAAAGTCAGTATGGATATCCAGGAATGCCCCCAGCACCACAGGGCAGGGCGCCATACCCTCAGGCCAT
CAGAGTCTAAACCACGAGGCACAAGTCCTCTTCCAGCAGGTCAGGTGCCCGTAAGATTACAACCTCAAACGCAGGTTAAA
GAAAATAAGACCCAACCGCCAGTAGCTTATCAATACTGGCCGCCGGCTGAACTTCAGTATCGGCCACCCCCAGAAAGTCA
GTATGGATATCCAGGAATGCCCCCAGCACCACAGGGCAGGGCGCCATACCCTCAGCTGCCCACTAGGAGACTTAATCCTA
TGGCACCACCTAGTAGACAGGGTAGTGAATTACATGAAATTATTGATAAATCAAGAAAGGAAGGAGATACTGAGGCATGG
CAATTCCCAGTAACGTTAGAACCAATGCCACCTGGAGAAGGAGCCCAAGAGGGAGAGCCTCCCACAGTTGAGGCCAGATA
CAAGTCTTTTTCGATAAAAATGCTAAAAGATATGAAAGAGGGAGTAAAACAGTATGGACCCAACTCTCCTTATATGAGGA
CATTATTAGATTCCATTGCTCATGGACATAGACTCATTCCTTATGATTGGGAGATTCTGGCAAAATCGTCTCTCTCACCC
TCTCAATTTTTACAATTTAAGACTTGGTGGATTGATGGGGTACAAGAACAGGTCCGAAGAAATAGGGCTGCGCTGCCCAC
TAGGAGACTTAATCCTATGGCACCACCTAGTAGACAGGGTAGTGAATTACATGAAATTATTGATAAATCAAGAAAGGAAG
GAGATACTGAGGCATGGCAATTCCCAGTAACGTTAGAACCAATGCCACCTGGAGAAGGAGCCCAAGAGGGAGAGCCTCCC
ACAGTTGAGGCCAGATACAAGTCTTTTTCGATAAAAATGCTAAAAGATATGAAAGAGGGAGTAAAACAGTATGGACCCAA
CTCTCCTTATATGAGGACATTATTAGATTCCATTGCTCATGGACATAGACTCATTCCTTATGATTGGGAGATTCTGGCAA
AATCGTCTCTCTCACCCTCTCAATTTTTACAATTTAAGACTTGGTGGATTGATGGGGTACAAGAACAGGTCCGAAGAAAT
AGGGCTGCCAATCCTCCAGTTAACATAGATGCAGATCAACTATTAGGAATAGGTCAAAATTGGAGTACTATTAGTCAACA
AGCATTAATGCAAAATGAGGCCATTGAACAAGTTAGAGCTATCTGCCTTAGAGCCTGGGAAAAAATCCAAGACCCAGGAA
GTACCTGCCCCTCATTTAATACAGTAAGACAAGGTTCAAAAGAGCCCTATCCTGATTTTGTGGCAAGGCTCCAAGATGTT
GCTCAAAAGTCAATTGCCGATGAAAAAGCCCGTAAGGTCATAGTGGAGTTGATGGCATATGAAAACGCCAATCCTGAGTG
TCAATCAGCCATTAAGCCATTAAAAGGAAAGGTTCCTGCAGGATCAGATGTAATCTCAGAATATGTAAAAGCCTGTGATG
GAATCGGAGGAGCTATGCATAAAGCTATGCTTATGGCTCAAGCAATAACAGGAGTTGTTTTAGGAGGGCAAGTTAGAACA
TTTGGAAGAAAATGTTATAATTGTGGTCAAATTGGTCACTTAAAAAAGAATTGCCCAGTCTTAAATAAACAGAATATAAC
TATTCAACCAACTACAACAGGTAGAGAGCCACCTGACTTATGTCCAAGATGTAAAAAAGGAAAACATTGGGCTAGTCAAT
GTCGTTCTAAATTTGATAAAAATGGGCAACCATTGTCGGGAAATGAGCAAAGGGGCCAGCCTCAGGCCCCACAACAAACT
GGGGCATTCCCAATTCAGCCATTTGTTCCTCAGGGTTTTCAGGGACAACAACCCCCACTGTCCCAAGTGTTTCAGGGAAT
AAGCCAGTTACCACAATACAACAATTGTCCCCCGCCACAAGCGGCAGTGCAGCAGTAGATTTATGTACTATACAAGCAGT
CTCTCTGCTTCCAGGGGAGCCCCCACAAAAAATCCCCACAGGGGTATATGGCCCCCTGCCTGAGGGGACTGTAGGACTAA
TCTTGGGAAGATCAAGTCTAAATCTAAAAGGAGTTCAAATTCATACTAGTGTGGTTGATTCAGACTATAAAGGTGAAATT
CAATTGGTTATTAGCTCTTCAATTCCTTGGAGTGCCAGTCCAGGAGACAGGATTGCTCAATTATTACTCCTGCCATATAT
TAAGGATGGAAATAGTGAAATAAAAAGAATAGGAGGGCTTGTAAGCACTGATCCAACAGGAAAGGCTGCATATTGGGCAA
GTCAGGTCTCAGAGAACAGACCTGTGTGTAAGGCCATTATTCAAGGAAAACTAATTTGGTGGAAAGATAATAAAAATAAG
ACATGGGAAATAGGTAAGGTGATAACGTGGGGGAGAGGTTTTGCTTGTGTTTCACCAGGAGAAAATCAGCTTCCTGTTTG
GATACCCACTAGACATTTGAAGTTCTACAATGAACCCATCGGAGATGCAAAGAAAAGGGCCTCCACGGAGATGGTAACAC
CAGTCACATGGATGGATAATCCTATAGAAGTATATGTTAATGATAGTGAATGGGTACCTGGCCCCACAGATGATCGCTGC
CCTGCCAAACCTGAGGAAGAAGGGATGATGATAAATATTTCCATTGGGTATCGTTATCCTCCTATTTGCCTAGGGAGAGC
ACCAGGATGTTTAATGGCTGCAGTCCAAAATTGGTTGGTGGAAGTACCTACTGTCAGTCCCATCAGTAGATTCACTTATC
ACATGGTAAGCGGGATGTCACTCAGGCCACGGGTAAATTATTTACAAGACTTTCCTTATCAAAGATCATTAAAATTTAGA
CCTAAAGGGAAACCTTGCCCCAAGGAAATTCCCAAAGAATCAAAAAATACAGAAGTTTTAGTTTGGGAAGAATGTGTGGC
CAATAGTGCGGTGATATTACAAAACAATGAATTCGGAACTATTATAGATTGGGCACCTCGAGGTCAATTCTACCACAATT
GCTCAGGACAAACTCAGTCGTGTCCAAGTGCACAAGTGAGTCCAGCTGTTGATAGCGACTTAACAGAAAGTTTAGACAAA
CATAAGCATAAAAAATTGCAGTCTTTCTACCCTTGGGAATGGGGAGAAAAAGGAATCTCTACCCCAAGACCAAAAATAGT
AAGTCCTGTTTCTGGTCCTGAACATCCAGAATTATGGAGGCTTACTGTGGCCTCACACCACATTAGAATTTGGTCTGGAA
ATCAAACTTTAGAAACAAGAGATCGTAAGCCATTTTATACTGTCGACCTAAATTCCAGTCTAACAGTTCCTTTACAAAGT
TGCGTAAAGCCCCCTTATATGCTAGTTGTAGGAAATATAGTTATTAAACCAGACTCCCAGACTATAACCTGTGAAAATTG
TAGATTGCTTACTTGCATTGATTCAACTTTTAATTGGCAACACCGTATTCTGCTGGTGAGAGCAAGAGAGGGCGTGTGGA
TCCCTGTGTCCATGGACCGACCGTGGGAGGCCTCACCATCCGTCCATATTTTGACTGAAGTATTAAAAGGTGTTTTAAAT
AGATCCAAAAGATTCATTTTTACTTTAATTGCAGTGATTATGGGATTAATTGCAGTCACAGCTACGGCTGCTGTAGCAGG
AGTTGCATTGCATTCTTCTGTTCAGTCAGTAAACTTTGTTAATGATTGGCAAAATAATTCTACAAGATTGTGGAATTCAC
AATCTAGTATTGATCAAAAATTGGCAAATCAAATTAATGATCTTAGACAAACTGTCATTTGGATGGGAGACAGACTCATG
AGCTTAGAACATCGTTTCCAGTTACAATGTGACTGGAATACGTCAGATTTTTGTATTACACCCCAAATTTATAATGAGTC
TGAGCATCACTGGGACATGGTTAGACGCCATCTACAGGGAAGAGAAGATAATCTCACTTTAGACATTTCCAAATTAAAAG
AACAAATTTTCGAAGCATCAAAAGCCCATTTAAATTTGGTGCCAGGAACTGAGGCAATTGCAGGAGTTGCTGATGGCCTC
GCAAATCTTAACCCTGTCACTTGGGTTAAGACCATTGGAAGTACTACAATTATAAATCTCATATTAATCCTTGTGTGCCT
GTTTTGTCTGTTGTTAGTCTGCAGGTGTACCCAACAGCTCCGAAGAGACAGCGACCATCGAGAACGGGCCATGATGACGA
TGGCGGTTTTGTCGAAAAGAAAAGGGGGAAATGTGGGGAAAAGCAAGAGAGATCAGATTGTTACTGTGTCTGTGTAGAAA
GAAGTAGACATAGGAGACTCCATTTTGTTATGTACTAAGAAAAATTCTTCTGCCTTGAGATTCTGTTAATCTATAACCTT
ACCCCCAACCCCGTGCTCTCTGAAACGTGTGCTGTGTCAACTCAGAGTTAAATGGATTAAGGGCGGTGCAAGATGTGCTT
TGTTAAACAGATGCTTGAAGGCAGCATGCTCCTTAAGAGTCATCACCACTCCCTAATCTCAAGTACCCAGGGACACAAAA
ACTGCGGAAGGCCGCAGGGACCTCTGCCTAGGAAAGCCAGGTATTGTCCAAGGTTTCTCCCCATGTGATAGTCTGAAATA
TGGCCTCGTGGGAAGGGAAAGACCTGACCATCCCCCAGCCCGACACCCGTAAAGGGTCTGTGCTGAGGAGGATTAGTAAA
AGAGGAAGGAATGCCTCTTGCAGTTGAGACAAGAGGAAGGCATCTGTCTCCTGCCTGTCCCTGGGCAATGGAATGTCTCG
GTATAAAACCCGATTGTATGCTCCATCTACTGAGATAGGGAAAAACTGCCTTAGGGCTGGAGGTGGGACCTGCGGGCAGC
AATACTGCTTTGTAAAGCATTGAGATGTTTATGTGTATGCATATCTAAAAGCACAGCACTTAATCCTTTACATTGTCTAT
GATGCAAAGACCTTTGTTCACGTGTTTGTCTGCTGACCCTCTCCCCACAATTGTCTTGTGACCCTGACACATCCCCCTCT
TCGAGAAACACCCACAAATGATGAATAAATACTAAGGGAACTCAGAGGCTGGCGGGATCCTCCATATGCTGAACGCTGGT
TCCCCGGTTCCCCTTATTTCTTTCTCTATACTTTGTCTCTGTGTCTTTTTCTTTTCCAAATCTCTCGTCCCACCTTACGA
GAAACACCCACAGGTGTGTAGGGGCAACCCACCCCTACATGCCACACCAGCCCCAGTGGAGACAGTGTAGCAATGCTGAG
AGAAATCTCAATGGCTATCTGTCCAGAGGTTCGCACCACACGTGGTTACGCCTCCTGGGGAAAAGTGGTTCAGGTCCCTG
CAGCTGCTTGCATGGCTGGCTGTTTGGAATGGGTGCTAGATGTGTTTTGTGCTATGATAACAATATTGCCTTTTATTCAA
GGGATATTTTATTCAAGGGATATTTTAGCCTGTAAGCTCCACTAGTAATTCAGAGATGCCTAGAGAACACTTAGATATAG
TTTCAGGAACTGAAAGAGATACAGATCAGCAGCAAATAGGTGGGTATTGCCCTCTGTGCCTTCAGACACAGATCCTAAGG
CGCCAGTTGTGACTTCAGATGTCAGCCAGGGCCTGATAAATCAATTAGGGCTAAGGCTATAGGAAGCAGCCCACAATGAG
ACCCTGCCTGTAATTAACCCGCCCACAACAAACATGCTGTGGGATTCACAACAATACTCTAATTTGGGATCTTAGGGCCC
CTAAATCAACACTATAAAAGTTTACTATCTAGAGACAAAGATTAGCCTCTAAACTCAATAAATCAAATCTCTGATATGCT
GACCACAAGCAGGCCAAAATAAACAGAGGTTCCTAATTATACACTTGCTGAGAAACTTCAAAGAGAATTGTTAACATCTA
TAGAATGTCTGTTTATCTTTAAACTGTGACCAAAGATCTGTTCTTTGAGCTTTCTGTATAAAAACCCAATACTTTGAAGT
AAACTTTGCAGCAGTTCGCAAACCTCCTCAGGTGTGTTTGTGTCTGTCTGTCAAGCCGAAGCCACTCCTGACCTGGTCAT
CCGAGTCTTGGTCTCCACACAGACCTGCAACCCACTGAGAAGTCTGTGGCAGCTGGCGCCCGAACGGGGACCCTCAGACA
GGTAACTCTTTCTTTCTTTTAAAGGAGTGGATAGGCACTCACCAAGGGAACTGCAGTCCCGCCAGTGAAGATAGGCTGGT
TAAGGGTGAGTAATCTGGGAAATTAAGATGGGAAACTCGGGCTCAAAGGGACAGAAAATGTTCATATCAATCTTGAAACA
TATGCTAGCAGAAAGAGGTTTAAATGTGTCTGATGCCATTGCGAAGGAGTTTTACTTATTTCTTATGAAGGTTTCACCTT
GGTTCCCTGAGGAGGGTAGTCTCACATTGGAGGACTGGAAACGTGTAGGAAGGGAGATGAGAAGGTACGCTGAAAAACAT
GGTGAGGAAACTATTCCCCGACAAGCTTATCCTGTTTGGTTGCAAATGCGTGAGATTCTCACTGAGAAATCTGATTTAGT
TCTCTTAACTGAAGAGGCAGCTTCAGTTAAAGACGAGAGCACATGCCTGCCAGCTAAAACTTACGGCAGGACTCAATTTG
ACTTAAAGCCAATAAAGACTGGCCTTGATGACTTAAATTTAGGCACTGAGGATGAAGCTGAGCTAAAAAGAGAGGCTTCA
GAGTACGATTCGGATGAAGATAGGGACCATCGTGGCAGGAGTTATCCAGTCCTCCGTCATTCTAAAAGCAAGTCAGAAAG
AATGAGAGTGCAAAAAGACATATCCAAGCCTAAAAGGAAAGAATACCTGCCACCCATAGGCTTTCAAGGGGCATTGGCAG
AGGCCAGAGAACAGGGAGATACTTCATTTATGTTCCCTGTGATCTTTAATGGGAATAGTGATGATGAGGACCCTGTGTGG
GAACCTTTGCCATTAAAAACTCTCAAGGAGCTACAGCATGCAGTAAAGAGCATGGGACCTTCTGCACCATACACTATTCA
GGTAGTGGAGATGGTGGCAAGCCAATGGTTAACACCTAATGATTGGCACCAAACCGCGAAAGCCACACTTTCTCCAGGAG
ATTATATAGTGTGGAGAACAGATTATGAGGATAGATGTAAGGTCACAGCACAAAATTCAGCAGGAAAACGAGGAGGAAAA
ATAACCATGGATATGCTGTTGGGTGAAGGTGCTTTTGTAACTCCTGCAGAGCAAACTAAATTGCCTAAGGCTGTATTAAA
AGAGATTACAACAAACGCAGTGTTGGCTTGGAGAGCTATACCTCCTCCAGGAACCGAGGGGAATACTCTAGCAGGGATTC
AACAAGGCAATGAGGAATCCTACACTTCCTTTATTTCTAGATTGGAGGAAGTAATTAATAGGATGCTCCCTGCAGGAGAA
GGAACCTCTATTCTGTTAAAACAACTAGCATGGGAAAATGCTAATACATTATGTAAAGATTTAATCAGGCCCATAAGGAA
AACTGGCTCAATACAGGATTACATAAAAGTATGTGCAGATGCCTCACCTGCTGTAATGCAAGGGATGGCTTATGCAGCAG
CTATGCAGGGGAAAAAATTCTCTGCTTTTGTGAAACAGACATATGGGGGAGGCAATGGTAAGAATCCTGCCCCCACTTGT
TTTAATTGTGGAGAATCAGGTCATATGAAGAAAGACTGTAAAAAGGGAGGCCAGGGTGGAAGTCCTAAAAGGTCCCCTGG
CATTTGCCCAAGATGTAAAAAGGGAAGGCATTGGAGGAATGAGTGCCATTCCAAGTTTACCAAGGATGGAACTCGAATTG
AAGATAGATCTAGGGAGGAATCAAAAAACTAGTAAAGGGGCAGCCTCTCAGCCCCGAAAAAAGAGAGGAAAAAACATTAC
AGGAGGTTCAGTCAGATTTAAACCCTAAATCTCCAGAATTTACAATACATGATCTCCCAAGAACAACTCCAGGGAATGCA
GGACTTTAATCTTTTCAAAGGAAGATGGGGTGCAATTAGTACCTACTTCTTTCAAGGGAACTTTGCCCTCACAGATTACA
GGATTGCTCTTGGGAAAGAGCTCCAACTATAAGAATGGGTTGGAAGTATTATCTGGAGTAATAGATTCAGATTTCAAAGG
AGAAATCAAAGTCATGGTTAAAAGTACAAAGCAAACTACAGTTATAAAGAAAGGGCAGAGAATAGCACAATTACTGCTGT
TACCATATTTGAAGTTACCCAATCCTGAGCTACAGGCTGAAAGGTGGGAAGGTCAATTTGGCTCCTCAGATGTTGTAGCC
TGGGTTACAGAAATAGGAAAAGAGAGGCCTTTTAAGGTCATAAGAATTAATGGACGACCCTTTAAGGGGATTTTGGACAC
AGGCGCAGACAAGACCTGTATAGCAGGAAAAGATAGGCCTAAATCATGGCCTGTATGCCAAACCTCCTCTTCCTTACAAG
GTCTGGGGATAGTATCCAATGTTGCAAGGGCTGCAGAGACTGTACATTGGAAATGTGAAGCAAAAGAGAGATTTATTCAT
CCTTATGTAATTCCCTCACTACCTTTCTCTCTATGGGGAAGGGACATAATGGAATATATGTCTGTAAGACTGATAACAGA
TGCAAGAAAATTTTTCCTAGGGGCCATTATGAGCTCCTTTTATGCAAAAAAAATCTCATGGAAGAATGATGAGCCTGTAT
GGCTTAATCAATGGCCCCTAACAACTGAAAAAATACAGGCTATAGAGGAAATAATACAGGAACAATTGCAGGCAGGTCAT
CTGGAGGAGAGCTTTAGTCCGTGGAATACTCCCATTTTTGTGATAAGGAAAAAGTCAGGGAAATGGAGACTGTTCCAAGA
TTTAAGAGCAGTAAATGCCACTATGTATGATATGGGAGCACTGCAGCCAGGGCTACCATCACCTGTTGCAGTGCCTCAAG
GATGGAAGGTAATATTCATTGACTTGCAGGACTGCTTCTTTACGATACAATTGCATCCTGATGACTGTCAAAGATTTGCT
TTTAGTGTACCATCTGTAAATTATAAAGAACCTTTTAAAAGATATCAATGGAGGGTTTTGCCTCAGGGAATGAAAAACAG
TCCTACCTTGTGTCAGTATTTTGTTGCTAAGGCAATAGAACAATTAAGGAAGGATCATTCTGATGCTTATCTAGTACATT
ATATGGATGATATTTTAATAGCACATCCAGACATACAGGAATTGGATAAGTTGGTTGTTAAATTGATTAATAATTTAAAA
GACCATGGGTTAGTTGTTGCCCCAGAAAAAGTTCAACAAAAATGGCCAATAAATTATTTAGGTCATACCATGCAGGAAGA
CTATGTTTCTACACAGAAAATTGAAATTAGAAGAGATAAAATGAGGACTTTAAATGATTTTCAAAAGGTATTAGGAAATA
TTAATTGGATTCGACCATATTTAAAGATTACCACAGGGGATTTAAGACCGTTGTTTATGACATTAAATGGAGACCCAGAT
CCTAAATCAGCAAGGATCCTCACCTCTAAAGCTTGTGAGGCCCTACAATTGGTAGAAGAAAAGCTGACAGAAGCAAAAGT
AATAAGAATAGACTATAACAAGCCCTTGAGTCTATTAATTATAAGGACAGAATATACCCCAACAGGTTGTCTTTGGCAGG
ATGGAGTGTTGGAATGGATCCATCTGCCACATACAAACTCCAGAATTATTTCAACATATGATATTCTCTGTGCAGCTCTT
ATAGTAAAAGCCAGAAACAGGTCCAAAGAAATTTTTGGAAGAGACATGCAGGAAATAGTGGTTCCTTATACTAGACAGCA
ATTTGAACATTTGTTACAGGAAAGTTATGATTGGGGTTTAGCATTAATTGGATATTTAGGAATTATTAAATTTCATTTAC
CAAACATCCAGTCATTGATTCATAAAAGAACACCTATTATTTTTCCTTCAAATTGGTCGACAGAACCTATAGAAAAGGCA
AAAGTCATCTTCACTGATGGTTCCTCAAAAGGAAATTCAGTTATGATTGTTCAGGGGGAACCTCCCATAATAAAATATGA
AAAGGGACTTTCTGCTCAAAAGGCAGAAATCATTGCAGTGATCTTGGCCTTTGAGAAAGTAAAAGAACCATTTAATCTTT
ATACAGATTCCAGGTATGTGGCAGGATTATTTCCTGCTATTGAGACAGCTATGATTTCTATAAGAACAGAAATTAATGAC
CTGCTTAGCAAACTAAAAGAATTGGCTCAGAAGAGAAAATTTAAATATCATGTGGCTCATATTAGGGGACATACAAAATT
GCCTGAGCCATTGGCGCAAGGAAATGCCATAGCAGACTCCTATACACAAGTTTTCATTGCTCTTGAGAATGCAATGGCGA
GTCATAAACTACATCATCAAAATGCATCTGCTCTAAGATATATGTTTAAACTAACTAGGGAACAAGCTAGGGAGATAGTC
AAGACTTGTCCTGACTGCCCTAATATTGGCAATGTGCCTAAAATGGGAGTCAATCCCAGAGGATTGAAGCCTTTGGCCTT
ATGGCAAATGGATGTTACTCATGTTTCAGAGTTTGGGAAACTGTGCTATGTGCATGTAACTATAGATACCTTTTCTCATT
TGATGTATGCCTCTGCTAGAGCAGGAGAAGCTGTAAAGGATGTTGTTCAACATTTGACAGCTTGCTTTGCCTATATGGGA
GTTCCTTTTAAAATCAAGACAGACAATGCTCCTGCTTATACTTCCAGAGGGTATAAAGAATTTCTGCAGAAATGGCAAAT
TGAAGGATCCACAGGAATACCTTATAATCCACAAGGACAGGCAATAGTGGAAAGGAGTCATCAGCTTTTAAAAGCTCAAA
TCACAAAATTAAAGGCTTCAACGTCTTATTTGACTCCTCATCATGTATTGACACATGCTCTGTTTGTGCTTAATCATATG
AATGTTAATGATAAAGGTCTCAGCGCAGCTGAGAGACACTGGAATACTCAGGCTGCAGCTGAGCCTCAGCCTCTGGTTCG
CTGGAAGGACCTGTTAACGGGTCAATGGAAAGGGCCAGATGTGCTAATTACCTCTGGGAGGGGCTATGCTTGTGTGTTCC
CACAGAATGAAAGCTCACCGATCTGGATTCCAGACAGACTTATCAGACCCTACCAGCAGGAGACTCTCACGGAAAACAAA
GAGGTGGAGAAACCGCGAGCTACAGACAATGGGGAAGCAGCTGACGAGTCTGACCATAACAAACAAAGAAGGTGAAGTCA
CCTCAGAAGGTGAACTTAGCTGCAATCTGCCAACACAGACTCAACTCAAGAACCTACAAGGAGAGGCTCTTACCGTACGG
GCTCAAACAAAAACTCCTAAGACTCCTGTAGCAATTTTTCTTGCTTTTCTTGCTATCTTATCAATGAATTCCGCGGTAAA
TGGAGAAAGTTACTGGGCATACATTCCCAAGCCTCCACTTTTACATCCGGTGGTTTGGGGAAATACAGAGCTCATTAAAA
TTATGACTAATGTTACTGATGTGCTAGGGGGAACTCCTGATTTTCATATGGGAATTAATTCATCTGGGTATATAAATTAT
GAAGGTAGAGCAGATTCCTTACCAATCTGTATAGCACTTGATGGTATGCCTCCAGCTGGTTGTTTGCCTGTCAGCTATAG
AACTTTCCTCACTGATACTCCTGATAATAAACCTGTTACAAGTAGGAGTCCAGAACAGCGGCATATGTGGCAACTACAAA
TTGCTACTTTGGGACACTCTAATTTTAATGAGACTATGGTGGTAAATCAGCCGCTGCCTTCTAGATTGCCACATTGCATG
GTAAAATACAAGAAAGATAGCTTATGGGAGGGAGATGAAGATCAGATGCCTAATTGGCTTCATTGTGGATTTCCTCAAGC
TGGAACAAGGTTTTCTCCTTTGACTTCAGGAGAAATTATCTGGGATTTCTCTGTACCATCACCTGATCATGACTATTCTG
GCTACCTTAAGGATCATTCTGCTCAATTTGGAGGATACACTCCTCCAAAAAATGAGCCCATAAGGAGATGGTATTCAGCA
GGGTGGGTGTCACCTGTATGGTATTTGCAAAAACCGGATGGGACATATGGGACTCCTCAGCCAGATCTATTCAGGTTAGT
TGCAGCAGCCAATGTTATAATATTAAAGAAACCAAAGGCTGCCAAGTCAGAGCCTGTTCCTGCCACTGCTTGTCTCTCTT
ACCCATATGCCTTAATGTTTGGACGTAACAAATTGGTGCATATCAAGAAGAAGGGGACTCATTTTTTTGTTAAATGTCGA
TCCTGCATATTAACTAATTGTGTACAATCAGGTTATGATAAATCCTTTTCAACTGTATTGATTGTTAAAAGGCCTGCTTA
TGTGATGCTGCCAATAGATTTGGGTAATGATACTTGCTACGATAATTTGGCTATAAACTTGTTTAACAAAATTAATGAAT
TGATTAGGCCAAAAGGATTTGTTGCATCATTAATTTTAGGAATCACAGCACTGATAGACATTTTGACTTCTTTTACAGTT
TCTACAACAGCATTAGTAAAGGAAATGCAGACAGCTTCCTTTGTAGATGACATGCATAGGAATGTCACCTTTGCCTTGTC
AGAACAGAGGTTAATAGATCTGAGATTAGAAACTAGATTAAATGCTTTAGAAGAGGCAATAATAGAAATGGGCCAAGACA
TACAAAATCTTAAGACACAATTAGCAACTAAATGCCATGCAGAGTTTAAGTATATCTGTGTTACACCTCTTCCATACAAC
TCTTCCTTTAATTGGAACAAGACTAAGGCACATTTATTAGGAGTATGGAAGGATACCAATTTAACCTATGATATCAAGGC
ATTGCAGGAGAAAATTACAGTCATGAGTCAGAAAAAGATAGATACTTGGGACATTTCAGGCCTAGCATCAGAATTTTCAG
AAAACCTAAGATCCCTGAATCCATTAAGCTGGACTCAGTATTTTGTTTTCCTAGGAATTGGAGCTGCTATTTTATTTACA
GTGTGCTTGGTTTTCCTATTCTTTTCAGAATACCACTTCACTCCATCGGCACCCTCCAGCGTGATTTCCAGCTGTTCCTC
TTAAAAAATAAAAAAGGGGAACTGCCACACCAGCCCCAGTGGAGACAGTGTAGCAATGCTGAGAGAAATCTCAATGGCTG
GCTATCTGTCCAGAGGTTCGCACCTCACGTGGTTATGCCTCCTGGGGAAAAGTGGTTCAGGTCCCTGCAGCTGCTTGCGT
GGCTGGCTGTTTGGAATGGGTGCTAGATGTGTTTTGTGCTATGATAACAATATTGCCTTTTATTCAAGGGATATTTTAGC
CTGTAAGCTCCACTAGTAATTCAGAAATGCCTAGAGAACACTTAGATATAGTTTCAGGAACTGAAAGGGATACAGATCAG
CAGTCAATAGGTGGGCATTGCCCTCTGTGCCTTCAGACACAGATCCTAAGGTGCCACTTGTGACTTCAGATGTCAGCCAG
GGCCTGATAAATCAATTAGGGCTAAGGCTGTAGGAAGCAGCCCAAAATGAGACCCTGCCTGTAATTAACCCGCCCACAAC
AAACATGCTGTGGGATTCACAACAATACTCTAATTTGGGATCTTAGGGCCCCTGAATCAACACTATAAAAGTTTACTATC
TAGAGACAAAGAATAGCCTCTAAACTCGACAAATCAAATCTCTGATATGCTGACCACAAGCAGGCCAAAATAAACAGAGG
TTCCCAATTATGCACTTGCTGAAAAACTTCAAAGGGAATTGTTGACATCTATAGAATGCCTGTTTATCTTTAAACTGTGA
CCAAAGATCTGTTCTTTGAACTTTCTGTATAAAAACCTGATATTCTGAAGTAAACTTTGCAGCAGTTCGCAAACCTCCTC
AGGTGTGTTTGTGTCTGTCTGTCAAGCCGAAGCCACTCCTGACCTGGTCATTCGAGTCTTGGTCTCCACACAGACCTGCA
ACCCACTGAGCAGTCTATGGCAGTGTGGGGAAAAGCAAGAGAGATCAGATTGTTACTGTGTCTGTGTAGAAAGAAGTAGA
CATAGGAGACTCCATTTTGTTCTGTACTAAGAAAAATTCTTCTGCCTTGAGATTCTGTTAATCTATGACCTTACCCCCAA
CCCCGTGCTCTCTGAAACAGGTGCTGTGTCAAACTCAGGGTTAAATGGATTAAGGGTTGTGCAAGATGTGCTTTGTTAAA
CAAATGCTTGAAGGCAGCATGGTCCTTAAGAGTCATCACCACTCCCTAATCTCAAGTACCCAGGGACACAAACACTGCGG
AAGGCCCAGAGACCTCTGCCTAGGAAAGCAAGGTATTGTCCAAGGTTTCTCCCCATGTGATAGTCTGAAATATGGCCTCG
TGGGAAGGGAAAGACCTGACCGTCCCCCAGCCTGACACCCGTAAAGGGTCTGTGCTGAGGAGGATTAGTGTAAGAGGAAG
GCATGCCTCTTGCAGTTGAGACAAGAGGAAGGCATCTGTCTCCTGCCCGTCCCTGGGCAATGGAATGTCTCGGTATAAAA
CCCGATTGATTGTACGTTCCATCTACTGAGATAGGAAGAAAACGCCTTAGGGCTGGAGGTGTGGGACAAGCCGGCAGCAA
TACTGCTTTGTAAAGCATTGAGATGTTTATGTGTATGCATATCTAAAAGCACAGCACTTGATTCTTTACCTTGTCTGTGA
TGCAAAGACCTTTGTTCACGTGTTTGTCTGCTGACCCTCTCCCCACTATTGTCTTGTGACCATGACACATCCCCCTCTCA
GAGAAACACCCACGAATGATCAATAAATACTAAGGGAACTCAGAGACGGCGCGGATCCTCCATATGCTGAACGCTGGTTC
CCTGGGTCCCCTTATTTCTTTCTCTATACTTTGTGTCTTTTTCTTTTCCAAGTCTCTCGTTCCACCTTACGAGAAACACC
CACAGGTGTGGAGGGGCAACCCACCCCTTCATCTGGTGCCCAACGTGGAGGCTTTTCTCTAGGGTGAAGGTACGCTCGAG
CGTGGTCATTGAGGACAAGTTGACGAGAGATCCCGAGTACATCTACAGTCAGCCTTGCGGTAAGCTTGTGCGCTCGGAAG
AAGCTAGGGTGATAATGGGGCAAACTAAAAGTAAAACTAAAAGTAAATATGCCTCTTATCTCAGCTTTATTAAAATTCTT
TTAAAAAGAGGGGGAGTTAGAGTATCTACAAAAAATCTAATCAAGCTATTTCAAATAATAGAACAATTTTGCCCATGGTT
TCCAGAACAAGGAACTTTAGATCTAAAAGATTGGAAAAGAATTGGCGAGGAACTAAAACAAGCAGGTAGAAAGGGTAATA
TCATTCCACTTACAGTATGGAATGATTGGGCCATTATTAAAGCAGCTTTAGAACCATTTCAAACAAAAGAAGATAGCGTT
TCAGTTTCTGATGCCCCTGGAAGCTGTGTAATAGATTGTAATGAAAAGACAGGGAGAAAATCCCAGAAAGAAACAGAAAG
TTTACATTGCGAATATGTAACAGAGCCAGTAATGGCTCAGTCAACGCAAAATGTTGACTATAATCAATTACAGGGGGTGA
TATATCCTGAAACGTTAAAATTAGAAGGAAAAGGTCCAGAATTAGTGGGGCCATCAGAGTCTAAACCACGAGGGCCAAGT
CCTCTTCCAGCAGGTCAGGTGCCCGTAACATTACAACCTCAAACGCAGGTTAAAGAAAATAAGACCCAACCGCCAGTAGC
TTATCAATACTGGCCGCCGGCTGAACTTCAGTATCTGCCACCCCCAGAAAGTCAGTATGGATATCCAGGAATGCCCCCAG
CACTACAGGGCAGGGCGCCATATCCTCAGCCGCCCACTGTGAGACTTAATCCTACAGCATCACGTAGTGGACAAGGTGGT
ACACTGCACGCAGTCATTGATGAAGCCAGAAAACAGGGAGATCTTGAGGCATGGCGGTTCCTGGTAATTTTACAACTGGT
ACAGGCCGGGGAAGAGACTCAAGTAGGAGCGCCTGCCCGAGCTGAGACTAGATGTGAACCTTTCACCATGAAAATGTTAA
AAGATATAAAGGAAGGAGTTAAACAATATGGATCCAACTCCCCTTATATAAGAACATTATTAGATTCCATTGCTCATGGA
AATAGACTTACTCCTTATGACTGGGAAAGTTTGGCCAAATCTTCCCTTTCATCCTCTCAGTATCTACAGTTTAAAACCTG
GTGGATTGATGGAGTACAAGAACAGGTACGAAAAAATCAGGCTACTAAGCCCACTGTTAATATAGACGCAGACCAATTGT
TAGGAACAGGTCCAAATTGGAGCACCATTAACCAACAATCAGTGATGCAGAATGAGGCTATTGAACAAGTAAGGGCTATT
TGCCTCAGGGCCTGGGGAAAAATTCAGGACCCAGGAACAGCTTTCCCTATTAATTCAATTAGACAAGGCTCTAAAGAGCC
ATATCCTGACTTTGTGGCAAGATTACAAGATGCTGCTCAAAAGTCTATTACAGATGACAATGCCCGAAAAGTTATTGTAG
AATTAATGGCCTATGAAAATGCAAATCCAGAATGTCAGTCGGCCATAAAGCCATTAAAAGGAAAAGTTCCAGCAGGAGTT
GATGTAATTACAGAATATGTGAAGGCTTGTGATGGGATTGGAGGAGCTATGCATAAGGCAATGCTAATGGCTCAAGCAAT
GAGGGGGCTCACTCTAGGAGGACAAGTTAGAACATTTGGGAAAAAATGTTATAATTGTGGTCAAATCGGTCATCTGAAAA
GGAGTTGCCCAGTCTTAAATAAACAGAATATAATAAATCAAGCTATTACAGCAAAAAATAAAAAGCCATCTGGCCTGTGT
CCAAAATGTGGAAAAGGAAAACATTGGGCCAATCAATGTCATTCTAAATTTGATAAAGATGGGCAACCATTGTCGGGAAA
CAGGAAGAGGGGCCAGCCTCAGGCCCCCCAACAAACTGGGGCATTCCCAGTTCAACTGTTTGTTCCTCAGGGTTTTCAAG
GACAACAACCCCTACAGAAAATACCACCACTTCAGGGAGTCAGCCAATTACAACAATCCAACAGCTGTCCCGCGCCACAG
CAGGCAGCGCCACAGTAGATTTATGTTCCACCCAAATGGTCTCTTTACTCCCTGGAGAGCCCCCACAAAAGATTCCTAGA
GGGGTATATGGCCCGCTGCCAGAAGGGAGGGTAGGCCTTATTTTAGGGTGATCAAGTCTAAATTTGAAGGGAGTCCAAAT
TCATACTGGGGTAATTTATTCAGATTATAAAGGGGGAATTCAGTTAGTGATCAGCTCCACTGTTCCCTGGAGTGCCAATC
CAGGTGATAGAATTGCTCAATTACTGCTTTTGCCTTATGTTAAAATTGGGGAAAACAAAACGGAAAGAACAGGAGGGTTT
GGAAGTACCAACCCTGCAGGAAAAGCCACTTATTGGGCTAATCAGGTCTCAGAGGATAGACCCGTGTGTACAGTCACTAT
TCAGGGAAAGAGTTTGAAGGATTAGTGGATACCCAGGCTGATGTTTCTATCATCGGCATAGGCACCGCCTCAGAAGTGTA
TCAGAGTGCCATGATTTTACATTGTCTAGGATCTGATAATCAAGAAAGTACGGTTCAGCCTATGATCACTTCTATTCCAA
TCAATTTATGGGGCCGAGACTTGTTACAACAATGGCATGCAGAGATTACTATCCCAGCCTCCCTATACAGCCCCAGGAAT
CAAAAAATCATGACTAAAATGGGATAGCTCCCTAAAAAGGGACTAGGAAAGAATGAAGATGGCATTAAAGTCCCAACTGA
GGCTGAAAAAAATCAAAAAAAGAAAAGGAATAGGGCATCCTTTTTAGAAGCGGTCACTGTAGAGCCTCCAAAACCCATTC
CATTAATTTGGGGGGAAAAAAAAAAACTGTATGGTAAATCAGTAGCCGCTTCCAAAACAAAAACTGGAGGCTTTACACTT
ATTAGCAAAGAAACAGTTAGAAAAAGGACATATTGAGCCTTCATTTTCGCCTTGGAATTCTCCTGTTTGTAATTCAGAAA
AAATCCGGCAGATGGCGTATGCTAACTGACTTAAGAGCCATTAATGCCATAATTCAACCCATGGGGGCTCTCCCATCCCG
GTTGCCCTCTCCAGCCATGGTCCCCTTTAATTATAATTGATCTGAAGGATTGCTTTTTTACCATTCCTCTGGCAAAAGAG
GATTTTGAAAAATTTGCTTTTACTATACCAGCCTAAATAATAAAGAACCAGCCACCAGGTTTCAGTGGAAAGTATTGCCT
CAGGGAATGCTTAATAATTCAACTATTTGTCAGACTTTCATAGCTCAAGCTCTGCAACCAGTTAGAGACAAGTTTTCAGA
CTGTTATATCGTTCATTATGTTGATATTTTGTGTGCTGCAGAAACGAGAGACAAATTAATTGACCGTTACACATTTCTCA
GACAGAGGTTGCCAACGCGGGACTGACAATAGCATCTGATAAGATTCAAACCTCTCCTCCTTTCCATTACTTGGGAATGC
AGGTAGAGGAAAGGAAAATTAAACCACAAAAAATAGAAATAAGAAAAGACACATTAAAAACATTAAATGAGTTTCAAAAG
TTGGTAGGAGATACTAATTGGATTCGGAGATATTAATTGGATTTGGCCAACTCTAGGCATTCCTACTTATGCCATGTCAA
TTTTGTTCTCTTTCTTAAGAGGGGACTTGGAATTAAATAGTGAAAGAATGTTACCTCCAGAGGCAACTAAAGAAATTAAA
TTAATTGAAGAAAAAAATTCGGTCAGCACAAGTAAATAGGATCACTTGGCCCCACTCCAAATTTTGATTTTTGGTACTGC
ACATTCTCTAACAGCCATCATTGTTCAAAACACAGATCTTGTGGATTGGTCCTTCCTTCCTCATAGTACAATTAAGACTT
TTACATTGTACTTGGATCAAATGGCTACATTAATTGGTCAGGGAAGATTACGAATAATAACATTGTGTGGAAATGACCCA
GATAAAATCACTGTTCCTTTCAACAAGCAACAAGTTAGACAAGCCTTTATCAGTTCTGGTGCATGGCAGATTGGTCTTGC
TAATTTTCTGGGAATTATTGATAATCATTACCCAAAAACAAAAATCTTCCAGTTCTTAAAATTGACTACTTGGATTCTAC
CTAAAATTACCAGACGTGAACCTTTAGAAAATGCTCTAACAGTATTTACTGATGGTTCCAGCAATGGAAAAGCGGCTTAC
ACAGGGCCGAAAGAACGAGTAATCAAAACTCCGTATCAATCAGCTCAAAGAGCAGAGTTGGTTGCAGTCATTACAGTGTT
ACAAGATTTTGACCAACCTATCAATATTATATCAGATTCTGCATATGTAGTACAGGCTACAAGGGATGTTGAGACAGCTC
TAATTAAATATAGCACGGACGATCATTTAAACCAGCTATTCAATTTATTACAACAAACTGTAAGAAAAAGAAATTTCCCA
TTTTATATTACTCATATTCGAGCACACACTAATTTACCAGGGCCTTTGACTAAAGCAAATGAACAAGCTGACTTACTGGT
ATCATCTGCATTCATAAAAGCACAAGAACTTCTTGCTTTGACTCATGTAAATGCAGCAGGATTAAAAAACAAATTTGATG
TCACATGGAAACAGGCAAAAGATATTGTACAACATTGCACCCAGTGTCAAGTCTTACACCTGTCCACTCAAGAGGCAGGA
GTTAATCCCAGAGGTCTGTGTCCTAATGCGTTATGGCAAATGGATGGCACGCATGTTCCTTCATTTGGAAGATTATCATA
TGTTCATGTAACAGTTGATACTTATTCACATTTCATATGGGCAACTTGCCAAACAGGAGAAAGTACTTCCCATGTTAAAA
AACATTTATTATCTTGTTTTGCTGTAATGGGAGTTCCAGAAAAAATCAAAACTGACAATGGACCAGGATATTGTAGTAAA
GCTTTCCAAAAATTCTTAAGTCAGTGGAAAATTTCACATACAACAGGAATTCCTTATAATTCCCAAGGACAGGCCATAGT
TGAAAGAACTAATAGAACACTCAAAACTCAATTAGTTAAACAAAAAGAAGGGGGAGACAGTAAGGAGTGTACCACTCCTC
AGATGCAACTTAATCTAGCACTCTATACTTTAAATTTTTTAAACATTTATAGAAATCAGACTACTACTTCTGCAAAACAA
CATCTTACTGGTAAAAAGCACAGCCCACATGAAGGAAAACTAATTTGGTGGAAAGATAATAAAAATAAGACATGGGAAAT
AGGGAAGGTGATAACGTGGGGGAGAGGTTTTGCTTGTGTTTCACCAGGAGAAAATCAGCTTCCTGTTTGGATACCCACTA
GACATTTGAAGTTCTACAATGAACCCATCGGAGATGCAAAGAAAAGGGCCTCCACAGAGATGGTAACCCCCAGTCACATG
GATGGATAATCCTATAGAAGTATATGTTAATGATAGTGTATGGGTACCTGGCCCCACAGATGATCGCTGCCCTGCCAAAC
CTGAGGAAGAAGGGATGATGATAAATATTTCCATTGTGTATCGTTATCCTCCTATTTGCCTAGGGAGAGCACCAGGATGT
TTAATGCCTGCAGTCCAAAATTGGTTGGTAGAAGTACCTACTGTCAGTCCTAACAGTAGATTCACTTATCACATGGTAAG
CGGGATGTCACTCAGGCCACGGGTAAATTATTTACAAGACTTTTCTTATCAAAGATCATTAAAATTTAGACCTAAAGGGA
AACCTTGCCCCAAGGAAATTCCCAAAGAATCAAAAAATACAGAAGTTTTAGTTTGGGAAGAATGTGTGGCCAATAGTGCG
GTGATATTACAAAACAATGAATTCGGAACTATTATAGATTGGGCACCTCGAGGTCAATTCTACCACAATTGCTCAGGACA
AACTCAGTCGTGTCCAAGTGCACAAGTGAGTCCAGCTGTTGATAGCGACTTAACAGAAAGTCTAGACAAACATAAGCATA
AAAAATTACAGTCTTTCTACCCTTGGGAATGGGGAGAAAAAGGAATCTCTACCCCAAGACCAGAAATAATAAGTCCTGTT
TCTGGTCCTGAACATCCAGAATTATGGAGGCTTTGGCCTGACACCACATTAGAATTTGGTCTGGAAATCAAACTTTAGAA
ACAAGAGATCGTAAGCCATTTTATACTATCGACCTAAATTCCAGTCTAACGGTTCCTTTACAAAGTTGCGTAAAGCCCTC
TTATATGCTAGTTGTAGGAAATATAGTTATTAAACCAGACTCCCAAACTATAACCTGTGAAAATTGTAGATTGTTTACTT
GCATTGATTCAACTTTTAATTGGCGGCACCGTATTCTGCTGGTGAGAGCAAGAGAGGGCGTGTGGATCTCTGTGTCCGTG
GACTGACCGTGGGAGGCCTCGCCATCCATCCATATTTTGACTGAAGTATTAAAAGGCATTTTAAATAGATCCAAAAGATT
CATTTTTACCTTAATTGCAGTGATTATGGGATTAATTGCAGTCACAGCTACGGCTGCTGTGGCAGGAGTTGCATTGCACT
CTTCTGTTCAGTCGGTAAACTTTGTTAATGATTGGCAAAAGAATTCTACAAGATTGTGGAATTCACAATCTAGTATTGAT
CAAAAATTGGCAAATCAAATTAATGATCTTAGACAAACTGTCATTTGGATGGGAGACAGACTCATGAGCTTAGAACATTG
TTTCCAGTTACAGTGTGACTGGAATACGTCAGATTTTTGTATTACACCCCAAATTTATAATGAGTCTGAGCATCACTGGG
ACATGGTTAGACGCCATCTACAGGGAAGAGAAGATAATCTCACTTTAGACATTTCCAAATTAAAATAACAAATTTTCGAA
GCATCAAAAGCCCATTTAAATTTGATGCCAGGAACTGAGGCAATTGCAGGAGTTGCTGATGGCCTCGCAAATCTTAACCC
TGTCACTTGGGTTAAGACCATCGGAAGTACTATGATTATAAATCTCATATTAATCCTTGTGTGCCTGTTTTGTCTGTTGT
TAGTCTGCAGGTGTACCCAACAGCTCCGAAGAGACAGCGACCATCGAGAACGGGCCATGATGACGATGGCGGTTTTGTCG
AAAAGAAAAGGGGGAAATGTGGGGAAAAGCAAGAGAGATCAGATTGTTACTGTGTCTGTGTAGAAAGAAGTAGACATAGG
AGACTCCATTTTGTTCTGTACTAAGAAAAATTCTTCTGCCTTGAGATTCTGTTAATCTATGACCTTACCCCCAACCCCGT
GCTCTCTGAAACAGGTGCTGTGTCAAACTCAGGGTTAAATGGATTAAGGGTTGTGCAAGATGTGCTTTGTTAAACAAATG
CTTGAAGGCAGCATGCTCCTTAAGAGTCATCACCACTCCCTAATCTCAAGTACCCAGGGACACAAAAACTGCGGAAGGCC
GCAGGGACCTCTGCCTAGGAAAGCCAGGTATTGTCCAAGGTTTCTCCCCATGTGATAGTCTGAAATATGGCCTCATGGGA
AGGGAAAGACCTGACCGTCCCCCAGCCCGACACCCGTAAAGGGTCTGTGCTGAGGAGGATTAGTATAAGAGGAAGGCATT
CCTCTTGCAGTTGAGACAAGAGGAAGGCATCTGTCTCCTGCCCGTCCCTGGGCAATGGAATGTCTCGGTATAAAACCCGA
TTGTACGTTCCATCTACTGAGATAGGAAGAAAACGCCTTAGGGCTGGAGGTGGGACATGCAGGCAGCAATACTGCTTTGT
AAAGCATTGAGATGTTTATGTGTATGCATATCTAAAAGCACAGCACTTGATTCTTTACCTTGTCTATGATGCAAAGACCT
TTGTTCACGTGTTTGTCTGCTGACCCTCTCCCCACTATTGTCTTGTGACCATGACACATCCCCCTCTCAGAGAAACACCC
ACGAATGATCAATAAATACTAAGGGAACTCAGAGACGGCGCGGATCCTCCATATGCTGAACGCTGGTTCCCTGGGTCCCC
TTATTTCTTTCTCTATACTTTGTCTCTGTGTCTTTTTCTTTTCCAAGTCTCTCATTCCACCTTAAGAGAAACACTCACAG
GTGTGGAGGGGCAACCCATCCCTTCATTTTTTTTTTTTTTTTTTTTTTTTTTTTTTTTTTTATCTATATTAAAGCAACTA
CAAGCATTTAAATAGTTGTTACTACGATATAATTTTAAATATGTGGGACTAAATAAACTGCATTGCCACTACATTTATGC
TGAGGCAACCATCCAAACAATGTATCTTCAAAGAAATTATCATCACAATCTTTCCATGTTAACGTCAAGGGTGGTAGAGA
AGCAGTTATTAATGCTTTATTTAGTTCTTTTTTCCATGAATCGAAAACTTCTTTACCGTGAGCATAAGCTAAACGTAAAG
ATGTTTCTGCATTTACTCTTGTTGCTTCTCTTGCATCATCACTCTTATGTATCCATTTGGCACATTCTTCTACACTTATC
CAGTCCATAGGAGCCAAGTATTCATACTTTCTAAAAGGATGTGGTTTAAACTTGGACTTTAAAAAATCAGCTGAATCAAA
AGTTACGTATGGTGTATCAATTTCCCCTTTTGAACTAGAGCTTACTTTTATTCCCACAGAAGTAAAGTATTGAAAAATCG
ATATATTATTAAAAATTGAAACAAATTTATCACTAACGCTCATTATCAGATCGTCACCATATGTTACTAAGCGCACATTA
TCTTCAAAAACATACAAAGGTAAATTAGTAATTTGCTTCCAAGCCATCATTATGTAAAAGATATTAACTTCTGAATTAAG
TATAGCTGTGCCAGGTGAACCAGATGGAGATCCTGCTGTGGTCTTATAAATTGCATCACGTGCTATATGTCTACATTGTT
GATGTTCTAGCAATATCATACGCAATTGCTGTACATGTTCTCCAGAAAACCCTTGGTACTCATGCCAGGCACAAATAACT
TCTATCACTTTATCAAATACTTGTGCAGAGAAACTAGGTCCAAAATTTGAATAATCCAAGCACACCAAATTAGATCCAAC
TTGTGCTAAGTAGCTATGCAAAGCTGACCATTCCTTCCCATCTCTTGCTATACCCACAGCCATTTTGGTTTTAAACCTAT
TAGCCATCATAGCTGATGCATAATGCAAGAAATGCTGCCGCATAGCTATTGTACCATCAATAGGATAACAAGAAAATAAC
CGAGTGCCACCTTCTTTCCTAGAACTTATTTTCTTCCGTTCATCTTTTAACATATCACTTGTTACAATAGGTGCAAGTAT
GTTATTATGTCTTTTCTGTGCATTTCGGTCTAGTACTTCCTTCAACGTTGGGTCAATTCGCACACTTACAGGATAATTAT
CTTTACCACAAATTAACTCAATAAAAGCTCTTTTATTTTTAACCCGTTTCATACAAACCCATGGCCAACCTGCTGAAGTA
TCCATTGGTATTGTGTCAAAATAGTCTATATCTTTGAAACCCATTATGGCTTCTTCATATGTCAAAGTTCTTATGTTAAG
CATAGTTGGTTTAAACTGTTTCTTTGTTTCTACAATATGTTCTTTAACTTCTTCTAATAAACTATCTGATAACATATGCA
CTGAAACTTGTTGTTTAACAATACCAGCTATTAAAGGAGGCAACCAATGACTAACATGTCTGGGATCTTTATTTGTTAGA
ATTGTGGGTTCCGTTTTTGCTTCAGGTAAGAAAGGTGCAATAAGTGATTTTGTAGTTTTTGTTTTATTTGGGATATATGA
TTTAAATTTATCTTCTACTGTTCCTTCTACAACCAAATTTGTTCCTTCGGGGAAGAACAGTTCAGGATCTTTTTCAACTA
ATAGAGGCAAGTCTGCTTGTTCAACTACCTCTAGGTGATCTAAATTTTCTCTAGTTACAATAACTGCAAAACCCAATCCA
TTACTACCCACACCTATTCCAGCACTATGAATACCTAGAATGGGTTGGTCCTGGAGGTCACTAAGCACAACACCCCCACA
TGCACCTTTCCGAGAGTAATTATATTCCACTATGTCTTGCAAAACAAAATTACCCTCTGAGCCATGAACGAGTTTTTCCG
ATAGGTACCTTGTAAAATCTATGTCCCTTATAGTAGTACCCTCATATTCCTTGTATTGTGGTGGTTCAACCATCTTACCA
TATGTGCTCAAAGGACTACTATACAACTTTTCTTGTGATATAAAAAACTTCTTTATATTTTTAAACAAAGGCACATATGG
TGGTAATTCGACACAAATGAGATCCGTTAATCCTATTTCCACAACTTTAAGCAACTTGGGTAATACGTTATACGTTACCT
TTGGGTTATATGCTAAACGTACTTTTATAACTTTGTCTGGATTGTCAGTGCTCTTATTTACTAAATAATTAAAAGAATGC
TTATTAATTAAGATATAATGATTACATATACCTACCCATGACAACCAAGCTTCTTCTAATCCATCTTGAGTTACGGTAAA
ATGCCCCAAATTTTTAAGTATAGCATTTATAGCAGGTGAACACCCACTCTGTTCAGAAACCCTATTTACAAACCGAATAC
TACGTGCTGTTGGTGTACGCACAGGAGTAGAGGCTGCACTATATCTACCAGCACCCATTTGTTCTTCTTCTGTTGTGTTT
GGAACTAGCCATTTATACATTGTCTTAATTGAATTTATAATGCCTATAGCTAACACAGTGTATTTAACATATGGTATAAT
TGTAGTTAAAATCTTGCTACATGTCCCAGTTATCTTATCCCACCACGTAGTGGATAATAAGGCATCAAGTTCTGAATCAA
AATTACGAACATGTAACACTCTATTAACCACTTGTTCATGGGTATTAGGGATTAAGCAATGAGGTAAAAATTCCCCTGGG
TGTTGTCCATTACGTAATAAAAGAGTTTGGTGTATGAAATCAATATTAACTTTAACCCACTCTCTAAACCAATTTAATTG
ATCTTCAACACTCCAAAAACAATTATGAGTGCACCTTTTAAGAGAAAACTCCACACTTTCCATGTTAGATAAATCTAATT
GGAAAAACATATCTTCTCCTGCTTCATTTCGCTCATAAGTTGCCAAGGTGTACATAGCTTTTTCATGCACACATGTTTGA
TCAAGCGTTTCTTTAGGTAAATCGTCCATCTCCACATAAACCATTCGACCTCTATGGAGAGCTTGAGTATGTGGAATGTC
CCTAATATCATGCATGTGTGATACAGCGTCAACAAATTCTTCAATATCAGGTCCTTCATTTCCAGCCAATACTTCTAAAG
TGCTACCCGTTGCCCTAGTTTGTTCTTCAGGAAAACTAATTAATCCCAATGTGTTATTTGTAAATCTCCACAACAAGCTC
AAACCTAGTACTCCTGGCAGTGGATTTACTCCTGTGGCAAAGCGTGTAAACGACATCAATAACAAATTAAAGGGTGTTAT
AATAGTACTTAATTCCACCAATTTAAAGGCACTAGATAGTACAATTTGTGCTACCTCAATGGCTGATATGATAACTCCAC
TGGGTACATTATACATTAGACGCTTTACTTTATTCCAAATGCTTTCCACATCACCAAGTTCAAGCAAAGTAGTTGATCTA
CATACTGGACAAGACAATACTCTAGATACTCGGGCCATATTCACCATACAACTCTGACATACTGTGTGAGGGTTAGATTC
TGTGGAATTTGGACACCCTAACCTTACTTTGCCTTCTACTGCACAAACTACACACTTTCCTTCAACTCCAATAGAATTAT
TACACATTGTTAGTGTATTTTGTACTTGTTGTTTCCATTTATTTAAAGCCCTATGTGTCATTGTAGCTATTGGCACTCCT
GCTTGTACTTCAGCCCGTGAATTAAGATTAGTAGTTATCTCCAACTGGTGAGCTATTCGAGTAGTAGCTATATCTATCAT
TTCCGAAGGCATCATTGTTGTTGAATGATGCAATGTCTCATCAGCATCAACACTCGCAATAGTGGCATAAAACAAAGAAA
AGGGATCTTCTATTGATGCATAGGTTTGCGCATGGCTAGGCAATAAAGAATGAATTTTTTCTATCCTCTGCTTAACAAAA
ATTTTTTCTTGTTCATGGTATGTTTTAAATTTTGTCTCTAAATCACGCATGAAGTCTTCCATTGACCATTCTCGCTTGTT
ATAGGATTCTTTATTTGTTACATCATCATACGTATTAAACATCAAATGATCGTAATTTGGAGTTCCACTAGTTGCCAAAC
TACGCACTGCTTTCATTGAAGTACCAGGTTTGGCCACTACATCAACCATATAATCTCTTCTTCTCAAAACAGCTTTCTTC
TCCGTAATAAAATTTAATTCTGGAAAGGGGTCATTTGTTATAAGTATAACCAAAAGCGGATTTGCACGCGTTTCTTTTTC
CTCCAATCTTGCCATGTTAGGATTAAAAATAGCTGAAGACTTTAAATTATACAAATCAGTAATTTGTTCTTCTCCATATG
GTGATGTCCTAATATTCAAAAAATCATCAAACACAATCACTGGTTGATCTTTGAGTCCATTCCAAAAAGCTGGTGCAGGA
TTTTTAACAAACTTTATTTCAGATGTCATTTCCTTAAAACCTATAACTTTTAACAATCTTACTATAACTTCATCTACAAA
AAAAGATTTTCCAATTCCTGGTTTGCCTGAAACACACAAAACAAACGGTTCATAACGCACAGGACAATTACTCATTTGTA
CGTGTAGCTCATTTCCTTTCTTGATAACATCCTTACAAAGTGATATGAGTATAGCCGACACTTTTTCTTTGGGATTATAT
ATAACTTTCGATAAAATTTGATGTGCATTCATCAATGTCATCCAGAACTTAAGTTTTTGCCCTGGTAGTCGTATAGTTGC
AGCGGTATTAGTTTCCATCAAGAATAAGTTTGCATCGCGAACAAACTTTTTGAGGAAAGTAGATTTAGTTGTTAGTTGTA
AAAGGGCTTCTGTCTTTACATCTTTATAACCTGCAATTTGGTACGCTATACGCTTGAAAAACTCAATAGTATCTTTAAAA
AATCGGGTAGCGTGTGTTAATATAGCCCAAGTAGCAGGTTTAAAGGCTTGCTTAAACAAACCTTGGCAAAACAGTAATGG
ATTGCCAATAAAACTCGTGTCAACTGCAAATACTGCACCCAAGGCGGCTACAGCCAACCCACAGAAGTTGGCAAGGTGAA
TAGTATCTAACTCTTCTTCTTGCTCACCTTCTTCCCCTGCATTAACTTCTACGGGGGGGAACAGTACATTAGCAACTACA
CTAGTTAGTGCTGTTAATATACGACTAGACCAAGCAATTGTCAACAGGCCTAATTGGTTAAGAACCGAAACTATTGACAT
TGCTACACTGGTAGGCGAAAAACTTATCCAGGCTCTAAAAAATTCCAATAATACGCCTGATATCTTTTCATACAAATTTT
TATAAAACTCTCCTGAAAATGGTTTCAATACAGAAGTAGCCAAATATTTGACCATTTCCATAACATCACCACCGCCTTCA
ACAATAGAGTCTAACATGTTTACAGTCTGTTGGGATGATACTACAACATTAGGCAGAATTTCTTGATTCACTTTATTAAC
AGCAGCATTTAACCCTGTAACTACTCCATCAGCCTTATTTAACATGTCACCATACAGGCATGCAGCAACTGGCACCACCA
AATTTGGGGCAACCGCACCTGTAACTGCTAAAGCTGCAGGTCGGGCTATTGATCTAACACCATGAGTAAAGCCTGGCATA
TAGCCCATAGCTCTATCCCATAAAGCTTGAGCAGACGCATTATCATCATCAACTGCATCAGGAACATTAACCCCATATGT
CGTACCTAAAAAGCCAGCCAAACGAAAATCATCTCCAGCTGCCCAAAAAACATCCATAGTAACTGCTGTCGTTGAAGTAA
TAACTATATGTCCTGTATTATCATCAGTTTTATCTCTCCAACCAATGCGGGTTTCATTGGGCCCTTTATTACCTTGATGC
AATAAAGCCCAATTTAATTCAGTATTGAAAGGTACTTCTATATGTGCTGTTGGATTAATAGATGGAATAACTAATTCAGT
ACAAATACCAGAACAGGCTGGATGAAATTTTCCCGCAGCAACGTCTTCTTCATGTCCAAAGGGGTAAGTTTCATTTCCCA
TAATCCGCACACCCGAATGAGGCATAACATTAATATATATCGTTGTTTCATTTGCTTTGTATCCCCGAAATACAAATGTA
TATCTCATGCTGCCTCTCCACATTCGAAACATTGTTGTAATAGCTACTGATGGAGAGCGTATAGTTGTAGACGTAAAACC
AGTAGAGTTTTTTCCAAACATCATAAATTGCACTGGCATCAAAGGTATAAAATATCCCGAACCCAGCTTTTGAATATTCA
TATCAAATGCTTTGACTTCCATATTAAATATTATCATAATGGGTCGTCGCAATATGTCAACCATATCCATCTGTCTTTCA
CTTGTTTGTAACCTTGACATTACTCGGCCACTGTTAAAATTAGGCGTATGATCCAAATTCTCCCCTGTTTTGCTTTGGGC
ATCCGGAAGGTATTGTTCCATCAGTGTTTCAAAATCTACTAAAGATAACCAAGCATAACCGTCACCTGCTCTAGCATAAG
CTGTAACTGGATAACCAAGAGCATTATAATTTACAGTTAGCTCCTTAAAAGTATCCAAAGCAGGTGAACTAATAATTTTA
CGGGATTTACTGGCATAATCCATATTTTGGTTTAATTTCTGTAATGCTAGGAAATCTTTACCATCTACAAGTTTTTCCCT
TGTTGGCAAAGCTCGACGTTCTTTATTTGCAGTAGCTTTAACAGGGAGTTCCGTTACAGTGGTTGTAGCAGTTGGTGTAG
ACACAGATGAATTTATAACAGGAGTATTTTCTACGTCTTCTGTTTCTTCATCTACGGCCTCATCGCTAACCATACCTTGA
TTATTAGTTGGTCTTTTATAATTTTTAGGGAAATCATCCATATCACCTCTTGCTTCAAATTGATCGTAAAATATATTACT
TGATATTAGTCCCGAAGTCTCAAAAGAAGCACCTGCTCTAACAAAAACTAATATCTCTACTGTATCTGGAACAGTACTCT
GTGCAATCTTCAAGGCATTTATAACTCTGAGTGTTAACTTGGATGAAACAAACTGCCGCAAACCACCTCGTACGAATTTC
TGAGTTTGACGCGGAGTCTTGCCTAAATTACAAAAAGGTATAGTTCCCGTTCTACGCCACACTGTATCGTATATATATGG
GACCACAAAAGTAAATGTTTTTTGGTCTCCAAGATCAAAGTCTTTAACATAAGTCGAGGCACCCGAACACATATCAGCAT
TATTTTGTCTACCAAACTCTGCGGCCACTTGAATACTACCAGTGTGAAAAGTACTTGAAACAAAATCAAACCTAAACTCT
AGTGTTCCCCTCCAAAATTGGAAGAAGTTGCAAACATGTTCTAGTGTAGTATAATGTCTTAATTCCTTACTACCTCGCAA
GTTGCTAGGATTTAGTACCCAAGATGTCAGAAAATCACCATTATCCATACCGGTGTCCCATAAAACACTATCCAACAAAG
ACCATGTTCTCATTATTGCTTTTAAAGATGTTGAATGCAACATTCGTGTATGATCGCCCGTATAAGATGTTAAAGCACTA
GGATCCAAACGCATTGGAGTGCAATCAGCAGGTCCCCTACCATGACTTAAACTTAGACGAGGTGTGGGTATTACCATCAT
TCTAGAAAACAAATCAGTGGGTTTATCCATGTTGACCAACCTATCCACATTATCCAAAAATTGCTCTGTATGCTCTAACA
CTCCTTTAAAAGTTGATACACCTTGCTTGGCTATCCCTAACATTTGAGGTGCAACAGTGTAAGAAACACCTGCAAAGTTA
GCTTTCTTCAACCGTGCAAAAACAGATAATCCAACGCTAGTACTGCCTGTTGAGCTTGCTCGCAATTTAGTTAACATATA
AAACTGAATTTTACAAAACTCCCCTGTACCACAACCTGTAAATATAGAGGAGTTAGGATAAGCACGCATAAATGATTTGT
GGTACATCCAATCAACGTGTAAAATCGCGTCGTTGTTTGAACCAAAATCCAAAACTACATGTTGTCGTTGTAGAGCTGCA
TAACAATTATTATAGTAATTAACATGGCCATAGAGCTGATTAGAATTTGGTAGTACACAAGCTACTATCTTGCCCGTTTG
CATTTTGGAAGAATTTATTTTTATGTGTAACTCCAAATCTAGTTTTGTGTAAACAAACTGCTGAAAGGGCAATACATTGG
GTGAACACTTGTCTGACTTAAATAAGTTGAACGGTAAAGCCAAATCTAAAATTCTACTACCCTTCTCAAACTCTGATCCC
GTCGTTATATTTAATTGCTGCAATAGAATCCATCTATTTAAAATAGTATCAAACTTATGTAAAGGTTCTGTACTTGAAGC
TTCATCTAACTGAGGTGTATCAAACTCTATTTCATTCAAGTTCTCATCAATTCCATTATCAGTAACTAAGATAGTACTAT
TTTCCTTGTCAGCTAACTGTCCTTCAACTCCACCACTACTAGGTTTATCTACATCGTTCTGCGCTTCGGCAATTGTGTGG
GTAAAACAGGCTGGTATTGCATCCTCCTCCACATTGCAAAAAATATCAGTGTTCCAACAGACACGGCAGTTAGGATTAAA
TGACTTACAGTGAAGTTCCCTGTTGTTATAGCTTGCCATATTTCCTGAAAACTCCGTATTAATTTCTTTTTAAGCGGTTC
TTCTACTTCACTATCTGAAATAGTATAGTAGGATATCTGCTTAGGCATTAACTCTCTTCGTGCGCACTTTACTATATAAT
TGACTGTACCTATAATAGTAGTCAATAATCCACAGCAAACTACAACTTTTATCCACCAAAGATACAAATATATATTATAT
AATAAAGCACTTAAGAACAAAAACAAAAGTACAATTTTCTTTGTGCTAAATCGCATTCGCTAGGCTTCACTTTTCTCCCT
CGACTTATAATGCGAGGTTTTAACCTAGGAAGTCGAATCAATTCTAAAACTATATAAAATAGTTATATTAGAATCACAAC
AAAATTTAATCACAAAATGTCACAAAACTAAGGCACAAAATTGGCACAAATAAGGCACAAATGTGGGGAAAAGCAAGAGA
GATCAGATTGTTACTGTGTCTGTGTAGAAAGAAGTAGACATAGGAGACTCCATTTTGTTATGTACTAAGAAAAATTCTTC
TGCCTTGAGATTCTGTTAATCTATGACCTTACCCCCAACCCCGTGCTCTCTGAAACATGTGCTGTGTCCACTCAGGGTTA
AATGGATTAAGGGCGGTGCAGGATGTGCTTTGTTAAACAGATGCTTGAAGGCAGCATGCTCCTTAAGAGTCATCACCACT
CCCTAATCTCAAGTACCCAGGGACACAAAAACTGCGGAAGGCCGCAGGGACCTCTGCCTAGGAAAGCCAGGTATTGTCCA
ACGTTTCTCCCCATGTGATAGCCTGAAATATGGCCTCGTGGGAAGGGAAAGACCTGACCGTCCCCCAGCCCGACACCCGT
AAAGGGTCTGTGCTGAGGAGGATTAGTAAAAGAGGAAGGAATGCCTCTTGCAGTTGAGACAAGAGGAAGGCATCTGTCTC
CTGCCTGTCCCTGGGCAATGGAATGTCTCGGTATAAAACCCGATTGTATGCTCCATCTACTGAGATAGGGAAAAACCGCC
TTAGGGCTGGAGGTGGGACCTGCGGGCAGCAATACTGCTTTGTAAAGCACTGAGATGTTTATGTGTATGCATATCTAAAA
GCACAGCACTTAATCCTTTACATTGTCTATGATGCAAAGACCTTTGTTCACATGTTTGTCTGCTGACCCTCTCCCCACAA
TTGTCTTGTGACCCTGACACATCCCCCTCTTCGAGAAACACCCACAGATGATCAGTAAATACTAAGGGAACTCAGAGGCT
GGCGGGATCCTCCATATGCTGAACGCTGGTTCCCCGGGTCCCCTTCTTTCTTTCTCTATACTTTGTCTCTGTGTCTTTTT
CTTTTCCAAATCTCTCGTCCCACCTTACGAGAAACACCCACAGGTGTGTAGGGGCAACCCACCCCTACATCTGGTGCCCA
ACGTGGAGGCTTTTCTCTAGGGTGAAGGTACGCTCGAGCGTGGTCATTGAGGACAAGTCGACGAGAGATCCCGAGTACAT
CTACAGTCAGCCTTACGGTAAGCTTGTGCGCTCGGAAGAAGCTAGGGTGATAATGGGGCAAACTAAAAGTAAAATTAAAA
GTAAATATGCCTCTTATCTCAGCTTTATTAAAATTCTTTTAAAAAGAGGGGGAGTTAAAGTATCTACAAAAAATCTAATC
AAGCTATTTCAAATAATAGAACAATTTTGCCCATGGTTTCCAGAACAAGGAACTTTAGATCTAAAAGATTGGAAAAGAAT
TGGTAAGGAACTAAAACAAGCAGGTAGGAAGGGTAATATCATTCCACTTACAGTATGGAATGATTGGGCCATTATTAAAG
CAGCTTTAGAACCATTTCAAACAGAAGAAGATAGCGTTTCAGTTTCTGATGCCCCTGGAAGCTGTATAATAGATTGTAAT
GAAAACACAAGGAAAAAATCCCAGAAAGAAACGGAAGGTTTACATTGCGAATATGTAGCAGAGCCGGTAATGGCTCAGTC
AACGCAAAATGTTGACTATAATCAATTACAGGAGGTGATATATCCTGAAACGTTAAAATTAGAAGGAAAAGGTCCAGAAT
TAGTGGGGCCATCAGAGTCTAAACCACGAGGCACAAGTCCTCTTCCAGCAGGTCAGGTGCCTGTAACATTACAACCTCAA
AAGCAGGTTAAAGAAAATAAGACCCAACCGCCAGTAGCCTATCAATACTGGCCTCCGGCTGAACTTCAGTATCGGCCACC
CCCAGAAAGTCAGTATGGATATCCAGGAATGCCCCCAGCACCACAGGGCAGGGCGCCATACCCTCAGCCGCCCACTAGGA
GACTTAATCCTACGGCACCACCTAGTAGACAGGGTAGTAAATTACATGAAATTATTGATAAATCAAGAAAGGAAGGAGAT
ACTGAGGCATGGCAATTCCCAGTAACGTTAGAACCGATGCCACCTGGAGAAGGAGCCCAAGAGGGAGAGCCTCCCACAGT
TGAGGCCAGATACAAGTCTTTTTCGATAAAAAAGCTAAAAGATATGAAAGAGGGAGTAAAACAGTATGGACCCAACTCCC
CTTATATGAGGACATTATTAGATTCCATTGCTCATGGACATAGACTCATTCCTTATGATTGGGAGATTCTGGCAAAATCG
TCTCTCTCACCCTCTCAATTTTTACAATTTAAGACTTGGTGGATTGATGGGGTACAAGAACAGGTCCGAAGAAATAGGGC
TGCCAATCCTCCAGTTAACATAGATGCAGATCAACTATTAGGAATAGGTCAAAATTGGAGTACTATTAGTCAACAAGCAT
TAATGCAAAATGAGGCCATTGAGCAAGTTAGAGCTATCTGCCTTAGAGCCTGGGAAAAAATCCAAGACCCAGGAAGTACC
TGCCCCTCATTTAATACAGTAAGACAAGGTTCAAAAGAGCCCTATCCTGATTTTGTGGCAAGGCTCCAAGATGTTGCTCA
AAAGTCAATTGCTGATGAAAAAGCCCGTAAGGTCATAGTGGAGTTGATGGCATATGAAAACGCCAATCCTGAGTGTCAAT
CAGCCATTAAGCCATTAAAAGGAAAGGTTCCTGCAGGATCAGATGTAATCTCAGAATATGTAAAAGCCTGTGATGGAATC
GGAGGAGCTATGCATAAAGCTATGCTTATGGCTCAAGCAATAACAGGAGTTGTTTTAGGAGGACAAGTTAGAACATTTGG
AAGAAAATGTTATAATTGTGGTCAAATTGGTCACTTAAAAAAGAATTGCCCAGTCTTAAATAAACAGAATATAACTATTC
AAGCAACTACAACAGGTAGAGAGCCACCTGACTTATGTCCAAGATGTAAAAAAGGAAAACATTGGGCTAGTCAATGTCGT
TCTAAATTTGATAAAAATGGGCAACCATTGTCGGGAAACGAGCAAAGGGGCCAGCCTCAGGCCCCACAACAAACTGGGGC
ATTCCCAATTCAGCCATTTGTTCCTCAGGGTTTTCAGGGACAACAACCCCCACTGTCCCAAGTGTTTCAGGGAATAAGCC
AGTTACCACAATACAACAATTGTCCCCCGCCACAAGCGGCAGTGCAGCAGTAGATTTATGTACTATACAAGCAGTCTCTC
TGCTTCCAGGGGAGCCCCCACAAAAAACCCCCACAGGGGTATATGGACCCCTGCCTAAGGGGACTGTAGGACTAATCTTG
GGACGATCAAGTCTAAATCTAAAAGGAGTTCAAATTCATACTAGTGTGGTTGATTCAGACTATAAAGGCGAAATTCAATT
GGTTATTAGCTCTTCAATTCCTTGGAGTGCCAGTCCAAGAGACAGGATTGCTCAATTATTACTCCTGCCATACATTAAGG
GTGGAAATAGTGAAATAAAAAGAATAGGAGGGCTTGGAAGCACTGATCCAACAGGAAAGGCTGCATATTGGGCAAGTCAG
GTCTCAGAGAACAGACCTGTGTGTAAGGCCATTATTCAAGGAAAACAGTTTGAAGGGTTGGTAGACACTGGAGCAGATGT
CTCTATCATTGCTTTAAATCAGTGGCCAAAAAATTGGCCTAAACAAAAGGCTGTTACAGGACTTGTCGGCATAGGCACAG
CCTCAGAAGTGTATCAAAGTACGGAGATTTTACATTGCTTAGGGCCAGATAATCAAGAAAGTACTGTTCAGCCAATGATT
ACTTCAATTCCTCTTAATCTGTGGGGTCGAGATTTATTACAACAATGGGGTGCGGAAATCACCATGCCCGCTCCATCATA
TAGCCCCACGAGTCAAAAAATCATGACCAAGATGGGATATATACCAGGAAAGGGACTAGGGAAAAATGAAGATGGCATTA
AAATTCCAGTTGAGGCTAAAATAAATCAAGAAAGAGAAGGAATAGGGAATCCTTGCTAGGGGCGGCCACTGTAGAGCCTC
CTAAACCCATACCATTAACTTGGAAAACAGAAAAACCAGTGTGGGTAAATCAGTGGCCGCTACCAAAACAAAAACTGGAG
GCTTTACATTTATTAGCAAATGAACAGTTAGAAAAGGGTCATATTGAGCCTTCGTTCTCACCTTGGAATTCTCCTGTGTT
TGTAATTCAGAAGAAATCAGGCAAATGGCGTATGTTAACTGACTTAAGGGCTGTAAACGCCGTAATTCAACCCATGGGGC
CTCTCCAACCCGGGTTGCCCTCTCCGGCCATGATCCCAAAAGATTGGCCTTTAATTATAATTGATCTAAAGGATTGCTTT
TTTACCATCCCTCTGGCAGAGCAGGATTGCGAAAAATTTGCCTTTACTATACCAGCCATAAATAATAAAGAACCAGCCAC
CAGGTTTCAGTGGAAAGTGTTACCTCAGGGAATGCTTAATAGTCCAACTATTTGTCAGACTTTTGTAGGTCGAGCTCTTC
AACCAGTTAGAGAAAAGTTTTCAGACTGTTATATTATTCATTGTATTGATGATATTTTATGTGCTGCAGAAACGAAAGAT
AAATTAATTGACTGTTATACATTTCTGCAAGCAGAGGTTGCCAATGCTGGACTGGCAATAGCATCTGATAAGATCCAAAC
CTCTACTCCTTTTCATTATTTAGGGATGCAGATAGAAAATAGAAAAATTAAGCCACAAAAAATAGAAATAAGAAAAGACA
CATTAAAAACACTAAATGATTTTCAAAAATTACTAGGAGATATTAATTGGATTCGGCCAACTCTAGGCATTCCTACTTAT
GCCATGTCAAATTTGTTCTCTATCTTAAGAGGAGACTCAGACTTAAATAGTAAAAGAATGTTAACCCCAGAGGCAACAAA
AGAAATTAAATTAGTGGAAGAAAAAATTCAGTCAGCGCAAATAAATAGAATAGATCCCTTAGCCCCACTCCAACTTTTGA
TTTTTGCCACTGCACATTCTCCAACAGGCATCATTATTCAAAATACTGATCTTGTGGAGTGGTCATTCCTTCCTCACAGT
ACAGTTAAGACTTTTACATTGTACTTGGATCAAATAGCTACATTAATCGGTCAGACAAGATTACGAATAATAAAATTATG
TGGGAATGACCCAGACAAAATAGTTGTCCCTTTAACCAAGGAACAAGTTAGACAAGCCTTTATCAATTCTGGTGCATGGA
AGATTGGTCTTGCTAATTTTGTGGGAATTATTGATAATCATTACCCAAAAACAAAGATCTTCCAGTTCTTAAAATTGACT
ACTTGGATTCTACCTAAAATTACCAGACGTGAACCTTTAGAAAATGCTCTAACAGTATTTACTGATGGTTCCAGCAATGG
AAAAGCAGCTTACACAGGACCGAAAGAACGAGTAATCAAAACTCCATATCAATCGGCTCAAAGAGCAGAGTTGGTTGCAG
TCATTACAGTGTTACAAGATTTTGACCAACCTATCAATATTATATCAGATTCTGCATATGTAGTACAGGCTACAAGGGAT
GTTGAGACAGCTCTAATTAAATATAGCATGGATGATCAGTTAAACCAGCTATTCAATTTATTACAACAAACTGTAAGAAA
AAGAAATTTCCCATTTTATATTACACATATTCGAGCACACACTAATTTACCAGGGCCTTTGACTAAAGCAAATGAACAAG
CTGACTTACTGGTATCATCTGCACTCATAAAAGCACAAGAACTTCATGCTTTGACTCATGTAAATGCAGCAGGATTAAAA
AACAAATTTGATGTCACATGGAAACAGGCAAAAGATATTGTACAACATTGCACCCAGTGTCAAGTCTTACACCTGCCCAC
TCAAGAGGCAGGAGTTAATCCCAGAGGTCTGTGTCCTAATGCATTATGGCAAATGGATGTCACGCATGTACCTTCATTTG
GAAGATTATCATATGTTCACGTAACAGTTGATACTTATTCACATTTCATATGGGCAACTTGCCAAACAGGAGAAAGTACT
TCCCATGTTAAAAAACATTTATTGTCTTGTTTTGCTGTAATGGGAGTTCCAGAAAAAATCAAAACTGACAATGGACCAGG
ATATTGTAGTAAAGCTTTCCAAAAATTCTTAAGTCAGTGGAAAATTTCACATACAACAGGAATTCCTTATAATTCCCAAG
GACAGGCCATAGTTGAAAGAACTAATAGAACACTCAAAACTCAATTAGTTAAACAAAAAGAAGGGGGAGACAGTAAGGAG
TGTACCACTCCTCAGATGCAACTTAATCTAGCACTCTATACTTTAAATTTTTTAAACATTTATAGAAATCAGACTACTAC
TTCTGCAGAACAACATCTTACTGGTAAAAAGAACAGCCCACATGAAGGAAAACTAATTTGGTGGAAAGATAATAAAAATA
AGACATGGGAAATAGGGAAGGTGATAACGTGGGGGAGAGGTTTTGCTTGTGTTTCACCAGGAGAAAATCAGCTTCCTGTT
TGGATACCCACTAGACATTTGAAGTTCTACAATGAACCCATCAGAGATGCAAAGAAAAGCACCTCCGCGGAGACGGAGAC
ATCGCAATCGAGCACCGTTGACTCACAAGATGAACAAAATGGTGACGTCAGAAGAACAGATGAAGTTGCCATCCACCAAG
AAGGCAGAGCCGCCAACTTGGGCACAACTAAAGAAGCTGACGCAGTTAGCTACAAAATATCTAGAGAACACAAAGGTGAC
ACAAACCCCAGAGAGTATGCTGCTTGCAGCCTTGATGATTGTATCAATGGTGGTAAGTCTCCCTATGCCTGCAGGAGCAG
CTGCAGCTAACTATACCTACTGGGCCTATGTGCCTTTCCCGCCCTTAATTCGGGCAGTCACATGGATGGATAATCCTACA
GAAGTATATGTTAATGATAGTGTATGGGTACCTGGCCCCATAGATGATCGCTGCCCTGCCAAACCTGAGGAAGAAGGGAT
GATGATAAATATTTCCATTGGGTATCATTATCCTCCTATTTGCCTAGGGAGAGCACCAGGATGTTTAATGCCTGCAGTCC
AAAATTGGTTGGTAGAAGTACCTACTGTCAGTCCCATCTGTAGATTCACTTATCACATGGTAAGCGGGATGTCACTCAGG
CCACGGGTAAATTATTTACAAGACTTTTCTTATCAAAGATCATTAAAATTTAGACCTAAAGGGAAACCTTGCCCCAAGGA
AATTCCCAAAGAATCAAAAAATACAGAAGTTTTAGTTTGGGAAGAATGTGTGGCCAATAGTGCGGTGATATTACAAAACA
ATGAATTCGGAACTATTATAGATTGGGCACCTCGAGGTCAATTCTACCACAATTGCTCAGGACAAACTCAGTCGTGTCCA
AGTGCACAAGTGAGTCCAGCTGTTGATAGCGACTTAACAGAAAGTTTAGACAAACATAAGCATAAAAAATTGCAGTCTTT
CTACCCTTGGGAATGGGGAGAAAAAGGAATCTCTACCCCAAGACCAAAAATAGTAAGTCCTGTTTCTGGTCCTGAACATC
CAGAATTATGGAGGCTTACTGTGGCCTCACACCACATTAGAATTTGGTCTGGAAATCAAACTTTAGAAACAAGAGATCGT
AAGCCATTTTATACTATTGACCTGAATTCCAGTCTAACAGTTCCTTTACAAAGTTGCGTAAAGCCCCCTTATATGCTAGT
TGTAGGAAATATAGTTATTAAACCAGACTCCCAGACTATAACCTGTGAAAATTGTAGATTGCTTACTTGCATTGATTCAA
CTTTTAATTGGCAACACCGTATTCTGCTGGTGAGAGCAAGAGAGGGCGTGTGGATCCCTGTGTCCATGGACCGACCGTGG
GAGGCCTCGCCATCCGTCCATATTTTGACTGAAGTATTAAAAGGTGTTTTAAATAGATCCAAAAGATTCATTTTTACTTT
AATTGCAGTGATTATGGGATTAATTGCAGTCACAGCTACGGCTGCTGTAGCAGGAGTTGCATTGCACTCTTCTGTTCAGT
CAGTAAACTTTGTTAATGATTGGCAAAAAAATTCTACAAGATTGTGGAATTCACAATCTAGTATTGATCAAAAATTGGCA
AATCAAATTAATGATCTTAGACAAACTGTCATTTGGATGGGAGACAGACTCATGAGCTTAGAACATCGTTTCCAGTTACA
ATGTGACTGGAATACGTCAGATTTTTGTATTACACCCCAAATTTATAATGAGTCTGAGCATCACTGGGACATGGTTAGAC
GCCATCTACAGGGAAGAGAAGATAATCTCACTTTAGACATTTCCAAATTAAAAGAACAAATTTTCGAAGCATCAAAAGCC
CATTTAAATTTGGTGCCAGGAACTGAGGCAATTGCAGGAGTTGCTGATGGCCTCGCAAATCTTAACCCTGTCACTTGGGT
TAAGACCATTGGAAGTACTACGATTATAAATCTCATATTAATCCTTGTGTGCCTGTTTTGTCTGTTGTTAGTCTGCAGGT
GTACCCAACAGCTCCGAAGAGACAGCGACCATCGAGAACGGGCCATGATGACGATGGCGGTTTTGTCGAAAAGAAAAGGG
GGAAATGTGGGGAAAAGCAAGAGAGATCAGATTGTTACTGTGTCTGTGTAGAAAGAAGTAGACATAGGAGACTCCATTTT
GTTATGTACTAAGAAAAATTCTTCTGCCTTGAGATTCTGTTAATCTATGACCTTACCCCCAACCCCGTGCTCTCTGAAAC
ATGTGCTGTGTCCACTCAGAGTTGAATGGATTAAGGGCGGTGCAGGATGTGCTTTGTTAAACAGATGCTTGAAGGCAGCA
TGCTCCTTAAGAGTCATCACCACTCCCTAATCTCAAGTACCCAGGGACACAAAAACTGCGGAAGGCCGCAGGGACCTCTG
CCTAGGAAAGCCAGGTATTGTCCAAGGTTTCTCCCCATGTGAAAGTCTGAAATATGGCCTCGTGGGAAGGGAAAGACCTG
ACCGTCCCCCAGCCCGACACCCGTAAAGGGTCTGTGCTGAGGAGGATTAGTAAAAGAGGAAGGAATGCCTCTTGCAGTTG
AGACAAGAGGAAGGCATCTGTCTCCTGCCTGTCCCTGGGCAATGGAATGTCTCGGTATAAAACCCGATTGTATGCTCCAT
CTACTGAGATAGGGAAAAACCGCCTTAGGGCTGGAGGTGGGACCTGCGGGCAGCAATACTGCTTTGTAAAGCACTGAGAT
GTTTATGTGTATGCATATCTAAAAGCACAGCACTTAATCCTTTACATTGTCTATGATGCAAAGACCTTTGTTCACATGTT
TGTCTGCTGACCCTCTCCCCACAATTGTCTTGTGACCCTGACACATCCCCCTCTTCGAGAAACACCCACAGATGATCAAT
AAATACTAAGGGAACTCAGAGGCTGGCGGGATCCTCCATATGCTGAACGCTGGTTCCCCGGGTCCCCTTCTTTCTTTCTC
TATACTTTGTCTCTGTGTCTTTTTCTTTTCCAAATCTCTCGTCCCACCTTACGAGAAACACCCACAGGTGTGTAGGGGCA
ACCCACCCCTACATGTTGGGAACCCAGGCTAAGCTGATGCTATTGGAACAAAAGGTTGCATCAGCCCTCCCCGCCAAAAG
CATGCCCCGGGCGTGGTGGCGGGCCACCAATGGAGGACCTGATCACGGGCAAGACATGCCTCAGGGCCACCAATGGAGGA
CCTAATCACGGGCAAGACATGCCTCAGGGCCACCAATGGAGGACCTGATCACGTGCAGGACATGCATGGCTGCACCAATG
GGGTAGCTGATCATGAGCTGAGCACTCGTCTCCTAGCCTATCAGAACTACTTCCCCTTTCCCCTCTCTACCCTCTCCCCT
CCCTATATAAGAAACCCATTTTGAAATAAACTTTGCAGCTTGATCAGAACTTTTGTCTTGCTGCCATTCTTCGCGCCTCT
TGTCCCATCCCTTTCTCATCCACGACAGGCTTGCTCGGGTTCCTGTTTGTTGCTCTGCGGGACAGAGCAAGTGGCGCCCA
GACGTGGGGCTCGATGCCGGCCTCCGTGGACCGCCGTCCCCTGTAACCGGTTCCCTGCACGGCCGTCCCGATTAACCGAT
TCCCCGCACGGAGCACCGCGGACCACCCGACCGCGAGCCGACTCCTGGAGTTCGTTCCTCATTTCGACGGCGGCATTACT
CAGGTAAGACCCAATCATGGGACAAGCATCTTCACACAGTGAAAATGATCTCTTTATAAGTCAGTTAAAGGAATCTCTCA
AGGTGCGTAGAATTCGGGTTCGCAAGAAAGACCTTGTCTCCTTTTTTAGTTTCATTTTTAAAACATGTCCATGGTTCCCC
CAGGAAGGGTCTATTGACTCCCGTGTTTGGGGACGTGTTGGTGATTGTCTGAACGACTATTACCGTGTTTTTGGTCCTGA
GACTATTCCGATCACCACTTTTAATTATTATAATTTAATAAGGGACGTCCTTACTAATCAGGGCGACTCCCCTGACATTC
AACGCCTCTGCAAGGAGGGTCACAAAATTCTTATTAGCCACTCCCGACCTCCATCTAGACAAGCCCCTGTAACAATTACC
ACCTCTGAAAAGGCCTCCTCTCGCCCTCCCTCTAGGGCCCCTTCTACCTGCCCCTCGGTTGCAATTGACATTGGTTCAGA
TGATACAGGGCAGTCTTCACTGTACCCCAACCTTGCAACCCTTACGGACCCCCCCATTCAAAGTCCTCATTCTCGGGCGC
ATACTCCGCCCCAACATTTGCCCTTGCTTGCTAATTCTAAAACCTTGCATAACTCGGGTAGTCAGGATGATCAACTAAAT
CCCGCCGATCAAGCAGATCTGGAAGAGGCAGCTGCCCAATATAACAACCCTGATTGGCCCCAATTAACTAACACCCCGGC
ATTGCCACCTTTCCGGCCACCGCCCTATGTTCCTACAGCAGTGCCCCCAGTGGCAGTTGCGGCTCCTGTTTTGCATGCCC
CTACTTCAGGCGTTCCTGGTTCCCCCACGGCCCCAAACTTGCCCGGTGTAGCCCTAGCCAAACCCTCCGGTCCCATTGAT
GAGACTGTTTCTCTTCTTGATGGGGTTAAAACCTTAGTCACAAAACTGTCCGATTTGGCCCTTCTACCTCCCGCGGGAGT
TATGGCTTTTCCCGTTACCAGAAGTCAGGGACAGGTTAGCTCCAATACCACGGGCCGAGCGTCTCCTCACCCTGACACGC
ACACCATCCCTGAGGAGGAGGAAGCAGATTCCGGAGAATCTGACTCAGAGGATGAGGAGGAGGAAAGCTCAGAGCCCACC
GAGCCTACCTACACCCATTCCTATAAGCGGCTAAATCTAAAGACCATAGAAAAAATTAAAACTGCTGTTGCTAACTATGG
TCCTACTGCCCCCTTTACCGTGGCCCTTGTAGAGAGTCTTAGTGAAAGATGGCTTACCCCTAGTGATTGGTTTTTCTTGT
CTCGTGCTGCGCTGAGCGGAGGGGACAATATCCTTTGGAAGTCTGAGTATGAGGATATTTCCAAACAGTTTGCAGAGCGC
AACGCGCGTAAGGCCTCCTCCAAAGGATGGACCCTTAAAAAATTCCTGGGCGCCAGCCCTTATCAGAACAATGACAAACA
GGCCCAATTCCCCCCAGGGCTTTTAACCCAGATTCAGTCCGCAGGCCTAAAAGCCTGGAAGCGACTCCCTCAAAAGGGAG
CGGCTACTACTTCCCTTGCAAAGATTAGACAAGGCCCCGATGAGTCATACAGTGATTTTGTAAGCCGCCTCCAGGAGACG
GCAGATCGCCTTTTTGGCTCCGGGGAAAGTGAGAGCTCCTTTGTAAAACACCTAGCCTATGAAAACGCTAACCCCGCTTG
CCAAAGTGCAATTCGGCCTTTTAGGCAGAAGGAGCTTTGCGACTATGTTCGCCTCTGCTCTGGTATTGGCTCTGCCCATG
CTGTTGGCCTAGCCATAGGAGCTGCCCTCCAAAATCTTGCCCCCGCGCAACTGCCTGGAGCCCAGGCCCGCCTTTGCTAT
AATTGTCACCAACCCGGCCATCTTTCAAGAAACTGCCCCCAAAAAATACAACCACCTACTCAACTCCCAACTCAACCTAA
TGCCCCACAGACTAGCCTTATAAAAAATTTAGGTCCCACAACAAAATGTCCTCGCTGCAAAAAAGGATTTCACTGGGCTT
CAGAATGCCGTTCTCGATTAGACATTAATGGACAACCCATTATTAGGCAGGGAAACTTGAACAGGGGCCAGCCCCAGGGC
CCCACTACCGGGATGAACTCCGGGGCTTCACAGTTCACCCCCCAATACCGCCAGCCAACCCCTGCCCTCCCAGTAATCAA
CCACGCCGCTACGTCACAGACCTCTGGCGAGCAACAGCGGGCAGTGCAGGACTGGACCTCTGTACCACCACCGACACAAT
ACTAACCACCCAAAATAGCCCTCTAATACTTCCAGTTGGAATATATGGACCCTTACCACCCCAGACATTCGGCCTCATAT
TAGGCAGAGCCAGCTCTACCCTCCAAGGGATCCAAGTTCTGCCCGGCATATTAGACAATGATTTTGAGGGAGAAATCCAT
ATCATTCTCTCTACAACTAAAGATTTAGTCACCATCCCAAAGGGCACCAGACTAGCTCAAATAGTCATTCTCCCCCTCCA
ACAAATTAACTCCAATTTCCATAAGCCCTACCGCGGGGCTAGTGCCCCTGGGTCTTCTGATGTCTACTGGGTTCAACAAA
TTTCTCAACAGCGGCCTACCCTGAAACTTAAATTAAATGGTAAGCTCTTTTCTGGCATTCTTGATACAGGGGCCGATGCC
ACCGTTATATCTTACACTCACTGGCCGAGGAACTGGCCGTTAACAACCGTTGCTACTCACCTGCGCGGTATTGGCCAGGC
CACCAACCCCCAACAAAGTGCTCAAATGCTTAAGTGGGAGGACTCTGAAGGCAATAATGGTCACATTACCCCTTATGTCC
TCCCCAATCTGCCAGTCAATCTCTGGGGAAGGGACATCCTCTCTCAAATGAAACTCGTTATGTACAGTCCTAACAATACT
GTTATGACCCAAATGCTAAGCCAGGGGTATCTCCCCGGCCAAGGGTTGGGAAAAAATAATCAAGGAATCACCCAGCCCAT
TACTATTACCCCCAAAAAAGACAAAACAGGCCTAGGATTCCACCAAAATTTACCATAGCGGCCATTGACATTCCTGTACC
CCACGCTGACAAAATTTCCTGGAAAATTACAGACCCTGTGTGGGTTGATCAGTGGCCACTTACATATGAGAAAACCCTCG
CTGCCATTGCGTTAGTACAGGAACAGCTCGCAGCAGGACATATTGAGCCCACAAATTCTCCATGGAACACTCCTATATTT
ATCATTAAGAAAAAATCAGGTAGCTGGCGTCTTTTACAAGATCTGAGAGCCGTTAATAAGGTAATGGTCCCCATGGGAGC
CCTTCAGCCTGGTCTTCCTTCTCCTGTAGCCATTCCCCTAAACTATCACAAAATTGTTATTGACCTTAAGGATTGTTTCT
TTACCATCCCCTTACACCCTGAAGACAGACCTTACTTTGCCTTTAGCGTCCCTCAAATCAACTTCCAAAGTCCTATGCCT
CGTTATCAGTGGAAGGTTCTGCCACAGGGCATGGCCAACAGTCCCACACTGTGCCAAAAATTTGTTGCTGCCGCTATTGC
CCCAGCAAGATCCCAGTGGCCAGAGGCCTATATCCTCCATTATATGGATGACATCCTTCTTGCTTGTGACAGCGCCGAGG
CAGCCAAGGCCTGCTATGCTCACATTATATCCTGTCTTACCTCATATGGACTAAAAATTGCTCCAGACAAGGTACAAGTG
TCTGAGCCATTTTCTTATTTAGGATTTGAGTTACACCATCAGCAAGTATTTACTCCCCGAGTCTGCTTAAAAACTGATCA
CTTAAAAACCCTTAACGATTTCCAAAAATTACTCGGGGACATTCAGTGGCTTCGACCCTATTTAAAATTGCCCACCAGTG
CCCTTGTTCCCCTTAACAATATTCTAAAAGGCGATCCAAATCCTTTATCGGCTCGAGCACTAACCCCAGAAGCAAAGCAA
TCCCTAGCCCTCATCAACAAGGCCATCCAAAATCAAAGTGTTCAACAAATTTCGTATAACCTTCCCCTAGTACTCCTCTT
GCTCCCAACTCCCCATACACCCACCGCGGTGTTTTGGCAACCAAACGGTACAGACCCTACTAAATACGGAAGCCCCCTCC
TTTGGCTCCATCTACCTGCCTCCCCATCAAAGGTCTTACTCACCTACCCTTCGCTCCTCGCCATGTTAATTATTAAGGGT
CGGTACACTGGCCGCCAACTGTTTGGCAGGGACCCCCACTCTATAATCATTCCATACACCCAGGACCAATTAACCTGGCT
CCTGCAAACCTCTGACGAATGGGCCATTGCATTATCCTCCTTCACAGGAGACATAGACAATCATTACCCCAGTGACCCTG
TTATCCAATTTGCCAAGCTTCACCAGTTCATATTCCCCAAGATCACAAAATCTGCCCCAATTCCTCAAGCCACGCTAGTT
TTCACGGATGGATCCTCAAACGGAATTGCTGCATACGTTATTGATAATCAACCCATCTCAATAAAATCCCCCTACCTGTC
AGCTCAACTTGTTGAGCTCTATGCTATTCTCCAGGTGTTCACAGTTCTAGCTCACCAACCGTTTAACTTGTACACTGACA
GTGCGTATATTGCTCAATCAGTCCCTCTTTTAGAGACAGTTCCCTTTATCAAATCTTCAACCAATGCTACCCCCTTATTT
TCTAAACTGCAACAGCTAATTTTAAACAGACAACACCCTTTCTTTATCGGACATCTTCGGGCCCACCTAAATCTTCCAGG
ACCCCTGGCTGAAGGCAATGCCTTAGCTGATGCTGCCACACAGATTTTCCCCATTATAAGTGACCCAATACATGAGGCTA
TTCAAGCTCACACCCTACATCACCTCAATGCACACACCCTACGATTACTCTATAAAATTACTAGAGAACAAGCCAGAGAT
ATTGTAAAAGCTTGCAAACAGTGTGTCGTAGCCACCCCTGTACCCCATCTTGGCGTGAACCCCCGTGGTTTAGTCCCCAA
TGCCATTTGGCAAATGGATGTCACTCATTTTACTCCTTTTGGAAAACAGAAGTTTGTTCATGTTACTGTTGACACATTTA
GTGGTTTTATCTTAGCCACTCCCCAAACAGGTGAAGCATCAAAAAATGTTATCTCTCATGTTATCCACTGTCTTGCTACC
ATAGGAAAACCGCACACCATTAAAACAGACAATGGCCCAGGATATACTGGAAAAAACTTCCAAGACTTTTGCCAAAAACT
CCAAATCAAACATGTTACTGGTATACCGTACAACCCCCAAGGTCAAGGAGTAGTTGAACGAGCTCATCAAACATTAAAAA
ATGCCCTAAATCGCTTAGCCCGCTCCCCCCTTGGGTTTTCCATGCAACAACCCAGAAACCTTCTTAGTCATGCCCTATTT
CAACTAAATTTTTTACAGCTTGACAGTCGAGGTCGCTCAGCAGCTGACCGTCTATGGCATCCCCAAACTTCTCAGCAGCA
TGCTACGGTTATGTGGCGTGACCCTCTCACCAGTGTTTGGAAGGGCCCTGACCCCGTCCTCATATGGGGGCGAGGCTCAG
CCTGCATATACGATCAAAAGGAGGATGGCCCCCGCTGGCTCCCTGAGCGACTAATTAGACACATCAATAATCAGACAGCC
CCCTTGTGTGACAGGCCAAGTAACCCAAATACAGCCCCAGGGCCAAAAGGCTCGCCCTGAGGAGCTCCTTTTCTCTTCTT
CCAGGAAGAATGCTCTGCATCCTCATCCTCCTACTGCACCCACGCCTCTGCCCAGTCACAAAGGGAGGACTTGGAAAGCC
ATCCGGAGACATTTACACTGCCCTCTTTGGAGCACCATGTGACTGTAAAGGGGGGACTCAGACCAATAATTACGCCACCC
CAACTTACACTCAGGTAACAGATTGTGGGGACAAAAATGCCTATCTTACCTATGACACCAATTGGAATGGAGTATCTTCA
CCTAAGTGGCTTTGTGTGCGCAAGCCTCCTAGTATACCGGTCATTAATGGCCGCCCAGGCCCGTGCCCAAGCGAGTGCAG
AGGCAACATTGAACCCCAGATGCACTCCTCCTGCTATTCTAGTTTCTCACAGTGTACTCTTGACAATAATACTTATTTTA
CTGCCATTCTACAAAGAACAAAGAGCACCTCAGAAACCAATCCTGTCACCAGCGGCCTACAACCTCATGGGGTCCTCCAG
GCCGGATGCGATGGCATGGTTGGAAAATCGGTTTGTTGGAATCAGCAAGCCCCTATTCACGTCTCCGACGGTGGCGGACC
CCAAGATGCTGTGAGAGAGCTTTATGTACAAAAACAAATAGAGCTTGTTATTCAAAGCCAATTCCCTAAGTTATCCTACC
ACCCCCTAGCTCGCTCAAAACCAAGAGGACCTGACATTGATGCGCAAATGCTTGATATTCTGTCAGCCACCCACCAGGCC
CTCAATATCTCCAACCCCAGCCTAGCCCAGAATTGCTGGTTATGCTTAAATCAAGGTACCTCCATGCCCCTAGCCTTCCC
TGTCAATATATCTAGTTTTAATGCCTCACAAAATAATTGCACCCCCAGCTTACCCTTTAGAGTCCAGCCCATGCCTTCCC
AAGTATACCCTTGCTTCTTTAAAGGTGCACAAAACAACAGCTTTGATATTCCGGTTGGCGTTGCCAACTTTGCAAACTGC
TCCAGCGGTTCCAACCACAGTGAGGCCCTTTGCCCTGGCCCAGGCCAAGCTTTTGTTTGCGGCAACAACCTCGCCTTTAC
TGCTCTGCCTGCAAACTGGACAGGGTCATGTGTGTTAGCCGCCCTCTTGCCAGATATAGACATTATTTCTGGTGATGACC
CTGTCCCTATCCCTACCTTTGACTATATTGCAGGGCGGCAAAAACGAGCCGTTACACTGATCCCCCTGCTAGTAGGATTG
GGTGTCTCTACAGCAGTCGCCACCGGTACAGCAGGACTCGGGGTAGCTGTTCAATCTTACACAAAACTTTCCCATCAACT
TATTAACGACGTCCAAGCCTTGTCTAGCACTATCAATGACTTACAGGACCAACTAGATTCCCTAGCCGAAGTAGTCCTCC
AAAACAGAAGAGGCTTAGACCTACTCACTGCAGAACAGGGAGGTATCTGTTTGGCTTTACAGGAACGTTGCTGCTTTTAT
GCCAACAAGTCAGGAATTGTCCGAGATAAAATAAAAAATCTACAAGAAGACCTCGAACGAAGACGCAAGGCACTTGCAGA
TAATCCCTTTCTCACCGGCCTCAATGGACTTCTCCCTTACCTCCTCCCCTTCCTTGGACCCTTATTCGCTATCATCCTGT
TCTTCTCTTTTGCCCCCTGGATCCTAAGACGAGTAACAGCGTTAATCAGGGATCAGCTTAATTCCCTACTGGGAAAGCCC
ATACAAATCCACTATCACCAACTAGCAACGCGTGATCTAGAATATGGCAGACTGTAGCCGGTTCCCCTCCTACGGGAGCA
GCATACCGCTCGACACTATGCTTTACGAAGGTAATGGACACCGCTAGGTGCAAGGCAAGGCACTGCAAGGAGAGGCCTTA
CTAAGGCTACTGTCGAGTCTCCTGAGAGGTAAGCTGGCTTGCATAGAGGTTGGTACTCGAAAAATCCTCTCCTCCCAAAA
AGGTACCTGTAAGCCTGAAAATTAAGGCTCAGGAGGAGCACAGCCTCTACCTCCCCTAGCTGGTTAAGGTCCGCCTCCTC
TTTTTTAAAGAAAAAGGGAGGAGATGTTGGGAACCCAGGCTAAGCTGATGCTATTGGAACAAAAGGTTGCATCAGCCCTC
CCCGCCAAAAGCATGCCCCGGGCGTGGTGGCGGGCCACCAATGGAGGACCTGATCACGGGCAAGACATGCCTCAGGGCCA
CCAATGGAGGACCTAATCACGGGCAAGACATGCCTCAGGGCCACCAATGGAGGACCTGATCACGTGCAGGACATGCATGG
CTGCACCAATGGGGTAGCTGATCATGAGCTGAGCACTCGTCTCCTAGCCTATCAGAACTACTTCCCCTTTCCCCTCTCTA
CCCTCTCCCCTCCCTATATAAGAAACCCATTTTGAAATAAACTTTGCAGCTTGATCAGAACTTTTGTCTTGCTGCCATTC
TTCGCGCCTCTTGTCCCATCCCTTTCTCATCCACGACAGGCTTGCTCGGGTTCCTGTTTGTTGCTCTGCGGGACAGAGCA
TGTGGGGAAAAGCAAGAGAGATCAGATTGTTACTGTGTCTGTGTAGAAAGAAGTAGACATGGGAGACTCCATTTTGTTAT
GTGCTAAGAAAAATTCTTCTGCCTTGAGATTCTGTTAATCTATGACCTTACCCCCAACCCCGTGCTCTCTGAAACGTGTG
CTGTGTCAACTCAGGGTTGAATGGATTAAGGGCGGTGCAGGATGTGCTTTGTTAAACAGATGCTTGAAGGCAGCATGCTC
CTTAAGAGTCATCACCACTCCCTAATCTCAAGTACCCAGGGACACAAAAACTGCGGAAGGCCCAGGGACCTCTGCCTAGG
AAAGCCAGGTATTGTCCAAGGTTTCTCCCCATGTGATAGTCTGAAATATGGCCTCGTGGGAAGGGAAAGACCTGACTGTC
CCCCAGCCCGACACCCGTAAAGGGTCTGTGCTGAGGAGGATTAGTATAAGAGGAAGGAATGCCTCTTGCAGTTGAGACAA
GAGGAAGGCATCTGTCTCCTGCCTGTCCCTGGGCAATGGAATGTCTCGGTATAAAACCCGATTGTATGCTCCATCTACTG
AGATAGGGAAAAACCGCCTTAGGGCTGGAGGTGGGACCTGCGGGCAGCAATACTGCTTTGTAAAGCACTGAGATGTTTAT
GTGTATGCATATCCAAAAGCACAGCACTTAATCCTTTACATTGTCTATGATGCCAAGACCTTTGTTCACGTGTTTGTCTG
CTGACCCTCTCCCCACAATTGTCTTGTGACCCTGACACATCCCCCTCTTTGAGAAACACCCACAGATGATCAATAAATAC
TAAGGGAACTCAGAGGCTGGCGGGATCCTCCATATGCTGAACGCTGGTTCCCCGGGTCCCCTTATTTCTTTCTCTATACT
TTGTCTCTGTGTCTTTTTCTTTTCCAAATCTCTCGTCCCACCTTACGAGAAACACCCACAGGTGTGTAGGGGCAACCCAC
CCCTACATCTGGTGCCCAACGTGGAGGCTTTTCTCTAGGGTGAAGGTACGCTCGAGCGTGGTCATTGAGGACAAGTCGAC
GAGAGATCCCGAGTACATCTACAGTCAGCCTTACGGTAAGCTTGTGCGCTCGGAAGAAGCTAGGGTGATAATGGGGCAAA
CTAAAAGTAAAATTAAAAGTAAATATGCCTCTTATCTCAGCTTTATTAAAATTCTTTTAAAAAGAGGGGGAGTTAAAGTA
TCTACAAAAAATCTAATCAAGCTATTTCAAATAATAGAACAATTTTGCCCATGGTTTCCAGAACAAGGAACTTTAGATCT
AAAAGATTGGAAAAGAATTGGTAAGGAACTAAAACAAGCAGGTAGGAAGGGTAATATCATTCCACTTACAGTATGGAATG
ATTGGGCCATTATTAAAGCAGCTTTAGAACCATTTCAAACAGAAAAAGATAGCGTTTCAGTTTCTGATGCCCTTGGAAGC
TGTATAATAGATTGTAATGAAAACACAAGGAAAAAATCCCAGAAAGAAACGGAAGGTTTACATTGCGAATATGTAGCAGA
GCCGGTAATGGCTCAGTCAACGCAAAATGTTGACTATAATCAATTACAGGAGGTGATATATCCTGAAACGTTAAAATTAG
AAGGAAAAGGTCCAGAATTAGTGGGGCCATCAGAGTCTAAACCATGAGGCACAAGTCATCTTCCAGCAGGTCAGGTGCCC
GTAACATTACAACCTCAAAAGCAGGTTAAAGAAAATAAGACCCAACCGCCAGTAGCCTATCAATACTGGCCTCCGGCTGA
ACTTCAGTATCGGCCACCCCCAGAAAGTCAGTATGGATATCCAGGAATGCCCCCAGCACCACAGGGCAGGGCGCCATACC
CTCAGCCGCCCACTAGGAGACTTAATCCTACGGCACCACCTAGTAGACAGGGTAGTGAATTACATGAAATTATTGATAAA
TCAAGAAAGGAAGGAGATACTGAGGCATGGCAATTCCCAGTAACGTTAGAACCGATGCCACCTGGAGAAGGAGCCCAAGA
GGGAGAGCCTCCCACAGTTGAGGCCAGATACAAGTCTTTTTCGATAAAAATGCTAAAAGATATGAAAGAGGGAGTAAAAC
AGTATGGACCCAACTCCCCTTATATGAGGACATTATTAGATTCCATTGCTCATGGACATAGACTCATTCCTTATGATTGG
GAGATTCTGGCAAAATCGTCTCTCTCACCCTCTCAATTTTTACAATTTAAGACTTGGTGGATTGATGGGGTACAAGAACA
GGTCCGAAGAAATAGGGCTGCCAATCCTCCAGTTAACATAGATGCAGATCAACTATTAGGAATAGGTCAAAATTGGAGTA
CTATTAGTCAACAAGCATTAATGCAAAATGAGGCCATTGAGCAAGTTAGAGCTATCTGCCTTAGAGCCTGGGAAAAAATC
CAAGACCCAGGAAGTACCTGCCCCTCATTTAATACAGTAAGACAAGGTTCAAAAGAGCCCTATCCTGATTTTGTGGCAAG
GCTCCAAGATGTTGCTCAAAAGTCAATTGCCGATGAAAAAGCCCGTAAGGTCATAGTGGAGTTGATGGCATATGAAAACG
CCAATCCTGAGTGTCAATCAGCCATTAAGCCATTAAAAGGAAAGGTTCCTGCAGGATCAGATGTAATCTCAGAATATGTA
AAAGCCTGTGATGGAATCGGAGGAGCTATGCATAAAGCTATGCTTATGGCTCAAGCAATAACAGGAGTTGTTTTAGGAGG
ACAAGTTAGAACATTTGGAGGAAAATGTTATAATTGTGGTCAAATTGGTCACTTAAAAAAGAATTGTCCAGTCTTAAATA
AACAGAATATAACTATTCAAGCAACTACAACAGGTAGAGAGCCACCTGACTTATGTCCAAGATGTAAAAAAGGAAAACAT
TGGGCTAGTCAATGTCGTTCTAAATTTGATAAAAATGGGCAACCATTGTCGGGAAATGAGCAAAGGGGCCAGCCTCAGGC
CCCACAACAAACTGGGGCATTCCCAATTCAGCCATTTGTTCCTCAGGGTTTTCAGGAACAACAACCCCCACTGTCCCAAG
TGTTTCAGGGAATAAGCCAGTTACCACAATACAACAATTGTCCCCCGCCACAAGCGGCAGTGCAGCAGTAGATTTATATA
CTATACAAGCAGTCTCTCTGCTTCCAGGGGAGCCCCCACAAAAAATCCCTACAGGGGTATATGGCCCACTGCCTGAGGGG
ACTGTAGGACTAATCTTGGGAAGATCAAGTCTAAATCTAAAAGGAGTTCAAATTCATACTAGTGTGGTTGATTCAGACTA
TAAAGGCGAAATTCAGTTGGTTATTAGCTCTTCAATTCCTTGGAGTGCCAGTCCAGGAGACAGGATTGCTCAATTATTAC
TCCTGCCATATATTAAGGGTGGAAATAGTGAAATAAAAAGAATAGGAGGGCTTGGAAGCACTGATCCAACAGGAAAGGCT
GCATATTGGGCAAGTCAGGTCTCAGAGAACAGACCTGTGTGTAAGGCCATTATTCAAGGAAAACAGTTTGAAGGGTTGGT
AGACACTGGAGCAGATGTCTCTATCATTGCTTTAAATCAGTGGCCAAAAAATTGGCCTAAACAAAAGGCTGTTACAGGAC
TTGTCGGCATAGGCACAGCCTCAGAAGTGTATCAAAGTACTGAGATTTTACATTGCTTAGGGCCAGATAATCAAGAAAGT
ACTGTTCAGCCAATGATTACTTCAATTCCTCTTAATCTGTGGGGTCGAGATTTATTACAACAATGGGGTGCGGAAATCAC
CATGCCTGCCCCATTATATAGCCCCACGAGTCAAAAAATCATGACCAAGATGGGATATATACCAGGAAAGGGACTAGGGA
AAAATGAAGATGGCATTAAAGTTCCAGTTGAGGCTAAAATAAATCAAGAAAGAGAAGGAATAGGTTATCCTTTTTAGGGG
CGGCCACTGTAGAGCCTCCTAAACCCATACCACTAACTTGGAAAACAGAAAAACCGGTGTGGGTAAATCAGTGGCCGCTA
CCAAAACAAAAACTGGAGGCTTTACATTTATTAGCAAATGAACAGTTAGAAAAGGGTCACATTGAGCCTTCGTTCTCACC
TTGGAATTCTCCTGTGTTTGTAATTCAGAAGAAATCAGGCAAATGGCGTATGTTAACTGACTTAAGGGCTGTAAACGCCG
TAATTCAACCCATGGGGCCTCTCCAACCTGGGTTGCCCTCTCCAGCCATGATCCCAAAAGATTGGCCTTTAATTATAATT
GATCTAAAGGATTGCTTTTTTACCATCCCTCTGGCAGAGCAGGATTGCGAAAAATTTGCCTTTACTATACCAGCCATAAA
TAATAAAGAACCAGCCACCAGGTTTCAGTGGAAAGTGTTACCTCAGGGAATGCTTAATAGTCCAACTATTTGTCAGACTT
TTGTAGGTCGAGCTCTTCAACCAGTTAGAGAAAAGTTTTCAGACTGTTATATTATTCATTATATTGATGATATTTTATGT
GCTGCAGAAACGAGAGATAAATTAATTGACTGTTATACATTTCTGCAAGCAGAGGTTGCCAATGCTGGACTGGCAATAGC
ATCTGATAAGATCCAAACCTCTACTCCTTTTCATTATTTAGGGATGCAGATAGAAAATAGAAAAATTAAGCAACAAAAAA
TAGAAATAAGAAAAGACACATTAAAAACACTAAATGATTTTCAAAAATTACTAGGAGATATTAATTGGATTCGGCCAACT
CTAGGCATTCCTACTTATGCCATGTCAAATTTGTTCTCTATCTTAAGAGGAGACTCAGACTTAAATAGTAAAAGAATATT
AACCCCAGAGGCAACAAAAGAAATTAAATTAGTGGAAGAAAAAATTCAGTCAGCGCAAATAAATAGAATAGATCCCTTAG
CCCCACTCCAACTTTTGATTTTTGCCACTGCACATTCTCCAACAGGTATCATTATTCAAAATACTGATCTTGTGGAGTGG
TCATTCCTTCCTCACAGTACAGTTAAGACTTTTACACTGTACTTGGATCAAATAGCTACATTAATTGGTCAGACAAGATT
ACGAATAATAAAATTATGTGGAAATGACCCAGACAAAATAGTTGTCCCTTTAACCAAGGAACAAGTTAGACAAGCCTTTA
TCAATTCTGGTGCATGGCAGATTGGTCTTGCTAATTTTGTGGGAATTATTGATAATCATTACCCAAAAACAAAGATCTTC
CAGTTCTTAAAACTGACTACTTGGATTCTACCTAAAATTACCAGACGTGAACCTTTAGAAAATGCTCTAACAGTATTTAC
TGATGGTTCCAGCAATGGAAAAGCAGCTTACACAGGACCGAAAGAACGAGTAATCAAAACTCCATATCAATCGGCTCAAA
GAGCAGAGTTGGTTGCAGTCATTACAGTGTTACAAGATTTTGACCAACCTATCAATATTATATCAGATTCTGCATATGTA
GTACAGGCTACAAGGGATGTTGAGACAGCTCTAATTAAATATAGCATGGATGATCAGTTAAACCAGCTATTCAATTTATT
ACAACAAACTGTAAGAAAAAGAAATTTCCCATTTTATATTACTCATATTCGAGCACACACTAATTTACCAGGGCCTTTGA
CTAAAGCAAATGAACAAGCTGACTTACTGGTATCATCTGCACTCATAAAAGCACAAGAACTTCATGCTTTGACTCATGTA
AATGCAGCAGGATTAAAAAACAAATTTGATGTCACATGGAAACAGGCAAAAGATATTGTACAACATTGCACCCAGTGTCA
AATCTTACACCTGCCCACTCAAGAGGCAGGAGTTAATCCCAGAGGTCTGTGTCCTAATGCATTATGGCAAATGGATGTCA
CGCATGTACCTTCATTTGGAAGATTATCATATGTTCACGTAACAGTTGATACTTATTCACATTTCATATGGGCAACTTGC
CAAACAGGAGAAAGTACTTCCCATGTTAAAAAACATTTATTGTCTTGTTTTGCTGTAATGGGAGTTCCAGAAAAAATCAA
AACTGACAATGGACCAGGATATTGTAGTAAAGCTTTCCAAAAATTCTTAAGTCAGTGGAAAATTTCACATACAACAGGAA
TTCCTTATAATTCCCAAGGACAGGCCATAGTTGAAAGAACTAATAGAACACTCAAAACTCAATTAGTTAAACAAAAAGAA
GGGGGAGACAGTAAGGAGTGTACCACTCCTCAGATGCAACTTAATCTAGCACTCTATACTTTAAATTTTTTAAACATTTA
TAGAAATCAGACTACTACTTCTGCAGAACAACATCTTACTGGTAAAAAGAACAGCCCACATGAAGGAAAACTAATTTGGT
GGAAAGATAATAAAAATAAGACATGGGAAATAGGGAAGGTGATAACGTGGGGGAGAGGTTTTGCTTGTGTTTCACCAGGA
GAAAATCAGCTTCCTGTTTGGATACCCACTAGACATTTGAAGTTCTACAATGAACCCATTGGAGATGCAAAGAAAAGGGC
CTCCACGGAGATGGTAACACCCAGTCACATGGATGGATAATCCTATAGAAATATATGTTAATGATAGTGTATGGGTACCT
GGCCCCATAGATGATCGCTGCCCTGCCAAACCTGAGGAAGAAGGGATGATGATAAATATTTCCATTGGGTATCGTTATCC
TCCTATTTGCCTAGGGAGAGCACCAGGATGTTTAATGCCTGCAGTCCAAAATTGGTTGGTAGAAGTACCTACTGTCAGTC
CCATCAGTAGATTCACTTATCACATGGTAAGCGGGATGTCACTCAGGCCACGGGTAAATTATTTACAAGACTTTTCTTAT
CAAAGATCATTAAAATTTAGACCTAAAGGGAAACCTTGCCCCAAGGAAATTCCCAAAGAATCAAAAAATACAGAAGTTTT
AGTTTGGGAAGAATGTGTGGCCAATAGTGCGGTGATATTACAAAACAATGAATTTGGAACTATTATAGATTGGGCACCTC
GAGGTCAATTCTACCACAATTGCTCAGGACAAACTCAGTCGTGTCCAAGTGCACAAGTGAGTCCAGCTGTTGATAGCGAC
TTAACAGAAAGTTTAGACAAACATAAGCATAAAAAATTGCAGTCTTTCTACCCTTGGGAATGGGGAGAAAAAGGAATCTC
TACCCCAAGACCAAAAATAGTAAGTCCTGTTTCTGGTCCTGAACATCCAGAATTATGGAGGCTTACTGTGGCCTCACACC
ACATTAGAATTTGGTCTGGAAATCAAACTTTAGAAACAAGAGATTGTAAGCCATTTTATACTATCGACCTAAATTCCAGT
CTAACAGTTCCTTTACAAAGTTGCGTAAAGCCCCCTTATATGCTAGTTGTAGGAAATATAGTTATTAAACCAGACTCCCA
GACTATAACCTGTGAAAATTGTAGATTGCTTACTTGCATTGATTCAACTTTTAATTGGCAACACCGTATTCTGCTGGTGA
GAGCAAGAGAGGGCGTGTGGATCCCTGTGTCCATGGACCGACCATGGGAGGCCTCACCATCCGTCCATATTTTGACTGAA
GTATTAAAAGGTGTTTTAAATAGATCCAAAAGATTCATTTTTACTTTAATTGCAGTGATTATGGGATTAATTGCAGTCAC
AGCTACGGCTGCTGTAGCAGGAGTTGCATTGCACTCTTCTGTTCAGTCAGTAAACTTTGTTAATGATTGGCAAAAGAATT
CTACAAGATTGTGGAATTCACAATCTAGTATTGATCAAAAATTGGCAAATCAAATTAATGATCTTAGACAAACTGTCATT
TGGATGGGAGACAGACTCATGAGCTTAGAACATCGTTTCCAGTTACAATGTGACTGGAATACGTCAGATTTTTGTATTAC
ACCCCAAATTTATAATGAGTCTGAGCATCACTGGGACATGGTTAGACGCCATCTACAGGGAAGAGAAGATAATCTCACTT
TAGACATTTCCAAATTAAAAGAACAAATTTTCGAAGCATCAAAAGCCCATTTAAATTTGGTGCCAGGAACTGAGGCAATT
GCAGGAGTTGCTGATGGCCTCGCAAATCTTAACCCTGTCACTTGGGTTAAGACCATTGGAAGTACTACGATTATAAATCT
CATATTAATCCTTGTGTGCCTGTTTTGTCTGTTGTTAGTCTGCAGGTGTACCCAACAGCTCCGAAGAGACAGCGACCATC
GAGAACGGGCCATGATGACGATGGCGGTTTTGTCGAAAAGAAAAGGGGGAAATGTGGGGAAAAGCAAGAGAGATCAGATT
GTTACTGTGTCTGTGTAGAAAGAAGTAGACATGGGAGACTCCATTTTGTTATGTGTTAAGAAAAATTCTTCTGCCTTGAG
ATTCTGTTAATCTATGACCTTACCCCCAACCCCGTGCTCTCTGAAACGTGTGCTGTGTCAACTCAGGGTTGAATGGATTA
AGGGCGGTGCAGGATGTGCTTTGTTAAACAGATGCTTGAAGGCAGCATGCTCCTTAAGAGTCATCACCACTCCCTAATCT
CAAGTACCCAGGGACACAAAAACTGCGGAAGGCCGCAGGGACCTCTGCCTAGGAAAGCCAGGTATTGTCCAAGGTTTCTC
CCCATGTGATAGTCTGAAATATGGCCTCGTGGGAAGGGAAAGACCTGACCGTCCCCCAGCCCGACACCCGTAAAGGGTCT
GTGCTGAGGAGGATTAGTATAAGAGGAAGGAATGCCTCTTGCAGTTGAGACAAGAGGAAGGCATCTGTCTCCTGCCTGTC
CCTGGGCAATGGAATGTCTCGGTATAAAACCCGATTGTATGCTCCATCTACTGAGATAGGGAAAAACCGCCTTAGGGCTG
GAGGTGGGACCTGCGGGCAGCAATACTGCTTTGTAAAGCACTGAGATGTTTATGTGTATGCATATCCAAAAGCACAGCAC
TTAATCCTTTACATTGTCTATGATGCCAAGACCTTTGTTCACGTGTTTGTCTGCTGACCCTCTCCCCACAATTGTCTTGT
GACCCTGACACATCCCCCTCTTTGAGAAACACCCACAGATGATCAATAAATACTAAGGGAACTCAGAGGCTGGCGGGATC
CTCCATATGCTGAACGCTGGTTCCCCGGGTCCCCTTATTTCTTTCTCTATACTTTGTCTCTGTGTCTTTTTCTTTTCCAA
ATCTCTCGTCCCACCTTACGAGAAACACCCACAGGTGTGTAGGGGCAACCCACCCCTACATGAAAGACCCCCTACCCCAA
AATTTAGCCAGCTACTGCAGTGGTGCCATTTCACAAGGCATGGAAAATTACTCAAGTATGTTCCCATGAGATACAAGGAA
GTTAGAGGCTAAAACAGGATATCTGTGGTTAAGCACCTGGGCCCCGGCTTGAGGCCAAGAACAGTTAAACCCCGGATATA
GCTGAAACAGCAGAAGTTTCAAGGCCGCTACCAGCAGTCTCCAGGCTCCCCAGTTGACCAGGGTTCGACCTTCCGCCTCA
TTTAAACTAACCAATCCCCACGCCTCTCGCTTCTGTGCGCGCGCTTTCTGCTATAAAACGAGCCATCAGCCCCCAACGGG
CGCGCAAGTCTTTGCTGAGACTTGACCGCCCCGGGTACCCGTGTACGAATAAACCTCTTGCTGATTGCATCTGACTCGTG
GTCTCGGTGTTCTGTGGGCGCGGGGTCTCATCGCCGAGGAAGACCTAGTTCAGGGGTCTTTCATTTGGGGGCTCGTCCGG
GATCGAGACCCCCGACCCCCGGGACCACCGACCCACCATCAGGAGGTAAGCTGGCCGGCGACCATACCTGTTGTCCTTGT
ATAAGTGTCTCTGTCAATTGATCTGATTTTGGCGGTGGGATCGAAGGAGCTGACGAGCTCGTACTTCGCCCCCGCAACCC
TGGAAGACGTTCCACGGGTGTCTGATGTCTGGAGCCTCTAGTGGGACAGCCATTGGGGCTCATCTGTTTGGGGTCTCACC
TGAATACAGGGTGTTGATCGGAGACGAGGGAGCCGGACCCTCAAAGTCTCTTTCTGAGGTTTCATTTTCGGTTTGGTACC
GAAGCCGCGCGGCACGTCTTGTCATTTTTTGTCTGGTTGCGTCTTTTCTTGTCCCTTGTCTAACCTTTTTAATTGCAGAA
ACCGTCATGGGCCAAACTATAACTACCCCCTTAAGCCTCACCCTTGATCACTGGTCTGAAGTCCGGGCACGAGCCCATAA
CCAAGGTGTCGAGGTCCGGAAAAAGAAATGGATTACCTTATGTGAGGCCGAATGGGTGATGATGAATGTGGGCTGGCCCC
GAGAGGGAACTTTTTCTCTTGATAACATTTCCCAGGTTGAGAAAAAGATCTTCGCCCCGGGACCGTATGGACACCCCGAC
CAGGTTCCTTACATTACCACATGGAGATCCTTAGCCACAGACCCCCCTTCGTGGGTTCGGCCGTTCCTACCCCCTCCCAA
ACCTCCCACGCCCCTCCCTCAACCTCTCTCGCCGCAGCCCTCCGCCCCTCTTACCTCTTCCCTCTACCCCGTCCTCCCCA
AGTCAGACCCTCCCAAACCGCCTGTGTTACCGCCTGATCCTTCTTCCCCTTTAATAGATCTCTTAACAGAAGAGCCACCT
CCCTATCCGGGAGGTCACGGGCCACCGCCGTCAGGTCCTAGGACCCCAACCGCTTCCCCGATTGCAAGCCGGCTAAGGGA
ACGACGAGAAAACCCTGCTGAAGAATCTCAAGCCCTCCCCTTGAGGGAGGGCCCCAACAACCGACCCCAGTATTGGCCAT
TCTCAGCCTCAGACCTGTATAACTGGAAGTCGCATAACCCCCCTTTCTCCCAAGACCCAGTGGCCCTAACTAACCTAATT
GAGTCCATTTTAGTGACGCATCAACCAACCTGGGACGACTGCCAGCAGCTCTTGCAGGCACTCCTGACAGGCGAAGAAAG
GCAAAGGGTCCTTCTTGAGGCCCGAAAGCAGGTTCCAGGCGAGGACGGACGGCCAACCCAACTACCCAATGTCATTGATG
AGACTTTCCCCTTGACCCGTCCCAACTGGGATTTTGCTACGCCGGCAGGTAGGGAGCACCTACGCCTTTATCGCCAGTTG
CTATTAGCGGGTCTCCGCGGGGCTGCAAGACGCCCCACTAATTTGGCACAGGTAAAGCAGGTTGTACAAGGGAAAGAGGA
AACGCCAGCAGCATTTTTAGAAAGATTAAAAGAGGCTTACAGAATGTACACTCCCTATGACCCTGAGGACCCAGGGCAAG
CAGCTAGTGTTATACTATCCTTTATATACCAGTCTAGCCCAGATATAAGAAATAAGTTACAAAGGCTAGAAGGTCTACAA
GGGTTCACCCTATCTGATCTGCTAAAAGAGGCAGAAAAGATATACAACAAAAGGGAGACCCCAGAGGAAAGGGAAGAAAG
ATTATGGCAGCGGCAAGAAGAAAGAGATAAAAAGCGCCACAAGGAGATGACTAAAGTTCTGGCCACAGTAGTTGCTCAGA
ATAGAGATAAAGATAGAGAAGAAAGTAAACTGGGGGATCAAAGGAAAATACCTCTGGGAAAGGACCAGTGTGCCTATTGC
AAGGAAAAGGGGCATTGGGTTCGCGATTGCCCCAAACGACCCCGGAAGAAACCCGCCAACTCCACTCTCCTCAACTTAGG
AGATTAGGAGAGTCAGGGCCAGGACCCCCCCCCTGAGCCCAGGATAACCTTAAAAATAGGGGGGCAACCGGTGACTTTCC
TGGTGGACACGGGAGCCCAGCACTCAGTACTAACTCGACCAGATGGACCTCTCAGTGACCGCACAGCCCTGGTGCAAGGA
GCCACGGGAAGCAAAAACTACCGGTGGACCACCGACAGGAGGGTACAACTGGCAACCGGTAAGGTGACTCATTCTTTTTT
ATATGTACCTGAATGTCCCTACCCGTTATTAGGGAGAGACCTATTAACTAAACTTAAGGCCCAAATCCATTTTACCGGAG
AAGGGGCTAATGTTGTTGGGCCCAAGGGTTTACCCCTACAAGTCCTTACTTTACAATTAGAAGAGGAGTATCGGCTATTT
GAGCCCGAAAGTACACAAAAACAGGAGATGGACATTTGGCTTAAAAACTTTCCCCAGGCGTGGGCAGAAACAGGAGGTAT
GGGAACGGCTCATTGTCAAGCCCCCGTTCTCATTCAACTTAAGGCTACTGCCACTCCAATCTCCATCCGACAGTATCCTA
TGCCCCATGAAGCATACCAGGGAATTAAGCCTCATATAAGAAGAATGCTAGATCAAGGCATCCTCAAGCCCTGCCAGTCC
CCATGGAATACACCCTTATTACCTGTTAAGAAGCCAGGGACCGAGGATTACAGACCAGTGCAGGACTTAAGAGAAGTAAA
CAAAAGAGTGGAAGACATCCATCCTACTGTGCCAAATCCATATAACCTCCTTAGCACCCTCCCGCCGTCTCACCCTTGGT
ACACTGTCCTAGATTTAAAAGACGCTTTTTTCTGCCTGCGACTACACTCTGAGAGTCAATTACTTTTTGCATTTGAATGG
AGAGATCCAGAAATAGGACTGTCAGGGCAGCTAACCTGGACACGCCTTCCTCAAGGGTTCAAGAATAGCCCCACCCTATT
TGATGAGGCCCTGCACTCAGACCTGGCCGATTTCAGGGTAAGGTACCCGGCTCTAGTCCTCCTACAATATGTAGATGACC
TCTTGCTGGCTGCGGCAACCAGGACTGAATGCCTGGAAGGGACTAAGGCACTCCTTGAGACTTTGGGCAATAAGGGGTAC
CGAGCCTCTGCAAAGAAGGCCCAAATTTGCCTGCAAGAAGTCACATACCTGGGGTACTCTTTAAAAGATGGCCAAAGGTG
GCTTACCAAAGCTCGCAAGGAAGCCATCCTATCCATCCCTGTGCCTAAAAACTCACGACAAGTAAGAGAGTTCCTTGGAA
CTGCAGGTTACTGCCGGCTGTGGATTCCCGGTTTTGCCGAGCTCGCAGCCCCGCTATACCCTCTCACTCGACCAGGAACT
CTGTTCCAGTGGGGAACAGAGCAACAATTGGCCTTCGAGGACATTAAAAAAGCCCTCTTGAGTTCCCCTGCCCTGGGGTT
GCCAGATATCACCAAACCCTTTGAATTATTTATTGATGAGAACTCAGGATTTGCAAAGGGGGTGTTAGTCCAAAAACTGG
GACCCTGGAAAAGACCAGTTGCCTACCTATCAAAAAAGCTGGATACAGTGGCATCTGGATGGCCCCCTTGTTTACGCATG
GTTGCAGCCATCGCCATCCTAGTCAAGGATGCAGGGAAGCTAACCCTAGGACAGCCGCTAACTATCCTGACCTCCCACCC
AGTTGAGGCACTTGTCCGACAGCCTCCAAATAAATGGCTCTCTAATGCTAGAATGACTCATTACCAAGCTATGCTCCTCG
ATGCAGAGCGAGTCCATTTCGGGCCGACAGTCTCCCTTAACCCTGCTACCTTGCTCCCCCTCCCCAGCGGGGGAAACCAC
CACGACTGTCTCCAGATTTTAGCCGAGACCCATGGCACCAGACCCGACTTAACTGACCAGCCGTTGCCGGATGCAGACCT
GACCTGGTACACAGATGGTAGCAGCTTCATCCGTAATGGCGAGAGAGAGGCCGGAGCCGCAGTAACAACCGAATCTGAGG
TAATCTGGGCTGCTCCCCTCCCACCCGGAACGTCAGCCCAGCGAGCCGAACTGATTGCCCTGACCCAGGCACTAAAGATG
GCAGAAGGTAAGAAGCTAACTGTCTATACGGACAGCCGATATGCCTTTGCTACAACTCATGTACACGGGGAAATCTACAG
GCGGCGGGGCCTACTAACTTCAGAAGGAAAAGAAATTAAAAATAAAAATGAAATCCTCGCCCTACTAGAGGCGTTATTCT
TACCCAAAAGACTGAGCATCATCCATTGCCCGGGACACCAAAAAGGTGATAGTCCCCAGGCAAAAGGAAACAGATTAGCT
GATGATACAGCAAAGAAAGCCGCCACAGAGACTCATTCATCACTAACCGTCTTACCCACTGAACTTATAGAGGGTCCCAA
AAGGCCTCCATGGGAATATGATGACAGTGATTTAGACCTTGTGCAAAAACTCGAAGCTCATTATGAGCCAAAGAGAGGTA
CCTGGGAGTACCGAGGAAAAACTATCATGCCTGAAAAATACGCAAAAGAGTTGATTAGCCATCTGCATAAGTTAACACAC
CTCAGTGCTAGGAAAATGAAAACTTTACTAGAAAGAGAAGAAACTGGGTTTTACCTCCCTAACAGAGACTTACACCTCCG
GCAAGTAACAGAGAGCTGCCGGGCATGTGCTCAAATCAACGCCGGAAAGATAAAGTTTGGACCTGATGTAAGGGCCCGAG
GCCGCCGGCCCGGAACACATTGGGAAGTAGACTTCACTGAAATCAAGCCAGGAATGTATGGATATAAATACCTCTTGGTG
TTCATAGATACCTTCTCTGGCTGGGCCGAAGCTTACCCCGCCAAACATGAAACAGCAAAAGTTGTTGCCAAGAAACTCTT
AGAAGAAATTTTTCCCCGCTACGGGATCCCTCAGGTATTGGGTTCAGATAATGGACCCGCCTTTATCTCCCAGGTAAGTC
AGTCTGTGGCCACCCTACTGGGGATTAATTGGAAGTTACATTGTGCATACCGACCCCAAAGTTCAGGTCAGGTAGAAAGA
ATGAATAGATCAATTAAGGAGACTTTAACTAAATTAACGCTAGAAACTGGCTCTAAGGATTGGGTGCTCCTCCTGCCCCT
GGTTTTATACCGGGTACGTAACACGCCAGGCCCCCACGGGTTAACTCCTTTTGAAATCCTGTACGGGGCACCCCCACCTA
TGGCTCACTTCTTTGATACTGATATCTCTAGCTTCGCTACCTCCCCCACTATGCAGGCACATTTACGCGCCCTGCAGCTG
GTCCAAGAAGAGATCCAGAGACCTCTAGCGGCGGCCTACCGAGAAAAACTTGAAACCCCGGTTGTGCCTCACCCCTTCAA
ACCAGGAGACTCCGTCTGGGTTCGGAGACATCAAACCAAGAACCTCGAGCCACGGTGGAAAGGACCACATATCGTCCTCC
TGACCACCCCCACAGCCTTAAAGGTAGACGGAGTTGCTGCCTGGATTCACGCCTCTCACGTGAAAGCTGCAGGACCAACC
ACCAATCAAGACCTCTCGGACAGCCCCAGCTCAGACGATCCATCAAGATGGAAAGTCCAACGCACCCAAAACCCTCTAAA
GATAAGACTCTCTCGTGGAACTTAGCGTTTCTGGTGGGGATCTTATTCACAATAGACATAGGAATGGCCAATCCTAGTCC
ACACCAAATATATAATGTAACTTGGGTAATAACCAATATGCAAACTAACACCCAAGCTAATGCCACCTCTATGTTAGGAA
CCTTAACCGATGCCTACCCTACCCTACATGTTGACCTATGTGACCTAGTGGGAGACACCTGGGAACCTATAGTCCTAGAT
CCAACCAATGTAAAACACGGGGCACGTTACTCCTCCTCAAAGTATGGATGTAAAACTACAGATAGAAAAAAACAGCAACA
AACATACCCCTTTTACGTCTGCCCCGGACATGCCCCCTCGCTGGGGCCAAAGGGAACACATTGTGGAGGGGCACAAGATG
GGTTTTGTGCCGCATGGGGATGTGAGACCACCGGAGAAGCTTGGTGGAAGCCCTCCTCCTCATGGGACTATATCACAGTA
AAAAGAGGGAGTAGTCAGGACAATAGCTGTGAGGGAAAATGCAACCCCCTGATTTTGCAGTTCACCCAGAAGGGAAGACA
AGCCTCTTGGGACGGACCTAAGATATGGGGATTGCGACTATACCGTACAGGATATGACCCTATCGCCTTATTCACGGTGT
CCCGGCAGGTGTCAGCCATTACGCCGCCTCAGGCAATGGGACCAAACCTAGTCTTACCTGATCAAAAACCCCCATCCAGA
CAATCCCAAACAGGGTCCAAAGTGGCGACCCAGAGGCTCCAAACGACTGAAAGCGCCCCAAGGTCTGTTGCCCCCACCAC
CGTGGGTCCCAAACGGATTGGGACCGGAGATAGGTTAATAAATTTAGTACAAGGGACATACCTAGCCTTAAATGCCACCG
ACCCCAACAAAACTAAAGACTGTTGGCTCTGCCTGGTTTCTCGACCACCCTATTACGAAGGGATTGCAATCTTAGGTAAC
TACAGCAACCAAACAAACCCCCCCCCATCCTGCCTATCTACTCCGCAACACAAACTGACCATATCTGAAGTATCAGGGCA
AGGACTGTGCATAGGGACTGTTCCTAAGACCCACCAGGCTTTGTGCAATGAGACACAACAGGGACATACAGGGGCGCACT
ATCTAGCCGCCCCCAATGGCGCCTATTGGGCCTGTAACACTGGACTCACCCCATGCATTTCCATGGCGGTGCTCAATTGG
ACCTCTGATTTTTGTGTCTTAATCGAATTATGGCCCAGAGTGACTTACCATCAACCCGAATATGTGTACACACATTTTGC
CAAAGCTGTCAGGTTCCGAAGAGAACCAATATCACTAACTGTTGCCCTCATGTTGGGAGGACTCACTGTAGGGGGCATAG
CCGCGGGGGTCGGAACAGGGACTAAAGCCCTCCTTGAAACAGCCCAGTTCAGACAACTACAAATGGCCATGCACACAGAC
ATCCAGGCCCTAGAAGAGTCAATTAGTGCCTTAGAAAAGTCCCTGACCTCCCTTTCTGAAGTAGTCTTACAAAACAGACG
GGGCCTAGATATTCTATTCTTACAAGAGGGAGGGCTCTGTGCCGCATTAAAAGAAGAATGTTGCTTCTATGCGGATCACA
CCGGACTCGTCCGAGACAATATGGCTAAATTGAGAGAAAGACTAAAACAGCGGCAACAACTGTTTGACTCCCAACAGGGA
TGGTTTGAAGGATGGTTCAACAAGTCCCCCTGGTTCACAACCTTAATTTCCTCCATTATGGGCCCCTTACTAATCCTACT
CCTAATTCTCCTCTTCGGCCCATGCATCCTTAACAGATTAGTACAATTCGTAAAAGACAGAATATCTGTGGTACAAGCCT
TAATTTTAACCCAACAGTACCAACAGATAAAGCAATACGATCCGGACCGACCATGATTTCCAATTAAATGTATGATTCCA
TTTAGTCCCCAGAAAAAGGGGGGAATGAAAGACCCCCTACCCCAAAATTTAGCCAGCTACTGCAGTGGTGCCATTTCACA
AGGCATGGAAAATTACTCAAGTATGTTCCCATGAGATACAAGGAAGTTAGAGGCTAAAACAGGATATCTGTGGTTAAGCA
CCTGGGCCCCGGCTTGAGGCCAAGAACAGTTAAACCCCGGATATAGCTGAAACAGCAGAAGTTTCAAGGCCGCTACCAGC
AGTCTCCAGGCTCCCCAGTTGACCAGGGTTCGACCTTCCGCCTCATTTAAACTAACCAATCCCCACGCCTCTCGCTTCTG
TGCGCGCGCTTTCTGCTATAAAACGAGCCATCAGCCCCCAACGGGCGCGCAAGTCTTTGCTGAGACTTGACCGCCCCGGG
TACCCGTGTACGAATAAACCTCTTGCTGATTGCATCTGACTCGTGGTCTCGGTGTTCTGTGGGCGCGGGGTCTCATCGCC
GAGGAAGACCTAGTTCAGGGGTCTTTCATGTAGGGAAAAGAAAGAGAGATCCGACTGTCACTGTGTCTATGTCGAAAGGG
AAGACATAAGAGACTCCATTTTGAAAAAGATCTGTACTTAAAACAATTGCTTTGCAGAGATGTTGTTCATTTGTAGCTTT
GCCCCAGCCACTTTGCCCCAACCACTTTGACCCAACTTGGAGTTCACAAAAACATGTGTTGTATAAAATCAAGGTTTGAG
GGATCTAGGGCTGTGCAGGATGTGCCTTGTTAACCAAATGTTTACAAGCAGTATACTTGGTAAAAGTCATTGCCATTCTC
TAGTCTCAATAAACCAGGGGCACAATACACTGTGGAAAGCCGCAGGGACCTCTGCCCTTGAAAGCAGGGTATTGTCCAAG
GTTTCTCCCCATGTGATAATCTGAAATATGGCCTCGTGGGATGAGAAAGACCTGACTGTCCCCCAGCCCGATACCCATAA
AGGGTCTGTGGTGAGGTGAATTAGTAAAAGAGGAAAGCCTCTTGCAGTTGAGATGGAGGAAGGCCACTGTCTCCTGCCTG
CCCCTGGGAACTCAAAGTCTCGATGTAAAACCCGATTGTACATTTGTTTAAGTCTGAGATCGGAGAAAAGCTGCCCTGTG
ATGGGAGGCAAGACATGTTTGCAGCAATGCTGCCTTGTTATTCTTTACTCCACTGAGATTTTTGGGTGGAGAGAAACATA
AATCTGGCTTACGTACACGTCCAGTCATAGTACCTTCCCTTGAACTTAATTATGATATAGATTCTTTTGCTCACATGTTT
TTTGTTGACCTCCTTATTATCACCCTGCTTTCCTAGTATATTCCTTTTTGCTGAAATAATGAAAATCATAATCAATAAAA
ACTGAGGGAACTCAGAGGCCGGTGCCTGTGCATGTCCTTGGTGTGCTGAGTGCCGGTCCCCTGGACCCACTGATGTTTCT
CTATACTTTGTCTCTGTGTCTTATTTCTTTTCTCCGTCTCTCATCCCACCTGACTAGAAATACCCACAGGTGTGGAGGGG
CAGACCACCCCTTCATCTGGAGCCCAGCGTGGGGCCCTTCTCTAGGGTGAAGGTACGCTAAGAACGTGAGCATTGAGGAC
AGCCGATGAGAGATTCCCGAGTACGTCCACAGTCAGCCTTGCGGTTAGCTTGTGTGCTGGGAGGAATCCAGGATAACAAT
GGGGCAAACTGAAAGTAAATATGCTTCTTATCTCAGCTTCATTAAAATTCTCTTAAGAAGAGGGGGAGTTAAAGCTTCTA
CAGAAAATCTAGTTACGCTATTTCAAACAATAGAACAATTCCGCCCATGGTTTCCAGAAAAGGGAACTTTAGATTTAAAA
GATTGGGAAAAAATTGGCAAAGAACTAAAACAAGCAATTAGGGAAGGTAAAATCATCCCACTTACAGTATGGAGTGACTG
GGCCACTATTAAAGCAACTTTAGAACAATTTCAAATAGAAGAAGATAGGGTTTCAGTCTTTGATGCCCCTGAAAGCTGTG
TAATAGATTGTGAAGAAGAGGCAGGAACAGAGTTTAAGAAAGGAATGGAAAGTTCACATTGTAAAAATGCAGTAGAGCCT
GTACTGACTTGGTCAATGCAGAATGTTGACTATAATCAATTACAGGAGGTAATATATCCTGAATCATCAAAATTGGGGGA
AGGAGGTCCAGAATTATTTGGGCCATCAGAGTTTAGACCACGATGGCCACCAACTCCTTCTCCCGCGGTTCAGATGCCTG
TGATGTCACAATCTCAAATGCCAATCCAGGCACAGTATCCGCAATACCAGCCAGTAGAAAATAAAACCCAACCATCGGTA
GTTTATCAACACCAGCCGCCAGCCGCATTTCAGTATCCGCCGTCTCCAGAGGTTCAGTATGGATCTCAGGCGGTGCGTCC
TGTGCCAAATAGCAAGGCACTATATCAACAACCCACGGCGATGGCGTTTGATCTTACGGTACCACCTAGTGGACAAGATA
GTGCACTGCATGAGACCATTGCTACAGCCAGAAAACAGGGAGATCTTGAGGCATGGCAATATCCGGTAATGTTACAACCG
ATGCCGGCCGGGAAAGGCAGTCAAGCAGGAGTTAAACAATATGGACCTAACTCTCCTTATATGAGAATATTATTAAATTC
CATTGCTCATGGAAATAGACTTATTTCTTATGATTGGGAAATTCTGGCTATATCTTCCCTTTCACCCTCTCAGTATCTCC
AGTTTAAAACCTGGTGGATTGATGGGGTACAAGAACAGGTACGAAAAAATCAGGCTACTAATCCTGTTGCTTATATAGAT
GAAGACCAATTGCTAGGAAGAGGTCCAAACTGGGACACTATTAACCAACAATCAGTAATGAAAATGAGGCTATTGAACAA
CTATAAGGGCTATTTGCCTCAGGGCCTGGGAAAACATTCAGGACCCAGGAACCTCATGCCCTTCTTTTAGTTCAATCAGA
CAAGGCTCTAAAGAGCCATATCCAGACTTTGTGGCAAGGTTGCAAGATGCAGCTCAAAAATCCATTGCAGGTAACGCCCG
AAAAGTTATTGTAGAAATAATGGCTTATCAAAACGCAAATTCAGAGTGTCAATCAGCCATAAAGCCATTAAGAGGAAATG
TTTCAGCAGGAGTTGATGTAATTACAGAATATGTGAAGGCTTGTGATGGGATTGGAGGAGCTATGCATAAGGCAATGCCA
TTGGCTCAAGCAATTACAGGGGTTGCTATAGGAGGACAAGTTAAAACATTTGGGGGAAAATGTTATAATTGTGGTCAAAT
CGGTCATCTAAAAAAGAATTGCCCGAGCTTAAATAAACAGCAAAAAAAAAAAAAAAAAAAAAAAAAAAAAAAGAGCCACC
TGGCCTGTGTCCAAGATGTGGAAAAGGAAAACACTGGGCTAAGGCATGTCGTTCTAAATTTGATAAAAATGGACAACCAT
TGTCGGGAAACGGCAAGAGGGGCCAGCCCCAGGCCCCACAACAAAGTGGGGCATTCCCGATTCAGCCATTTGTTCCTCAG
GGTTTTCAGGGACAACAACCCCCACAGTAAATACCACCATTTCAGGAAATCAGCCAATTACAATACGACAATTATCCTCT
GCCACAGCAGGCAGTGCTGCAGTAGATTTATGTTCTACTCAAATGATTTCTTTACTCCGTGGAGAGCCCCTGCAAAAGAT
TCCTACAGGGGTATATGGCCCGCTGCCACAAGGGATGGTAGGCCTTATTTTAGGAAGATCTAGTCTAAATTTGAAAGGAG
TTCAAATTCATACTGGGGTAATTGACTCAGATTATAAAGGGGAAATTCAGTTAGTGATCAGCTGTACTGTTCCCTGGAGT
GCCAATCCAGGTGATAGAATTGCTCAATTACTGCTCTTGCCTTATATTAAAATTGGGGATAGCAAAACAGAAAGAACAGG
AGGGTTTGCAAGTACCAACACTGCTGGAAAAGCTGTTTATTGGGCTAGTCAGCTCTCAGAGAATAGATCTGTGTGTACAG
TTACTATTCATGGAAAACAATTTGAAGGATTAGTGGATACTGGGTCTGATGTTTCTATCATTGCCTTAAATCAATGGCCA
AAAAATTGGCCTAAACAAAAGCCTGTTACAGGACTTGTTGGTGTGGGCACTGCCTCAGAAGTGTATCAAAGTGCCAGGAT
TTTACATTGTCTAGGACCTGATAATCAAGAGAGTACAGTTCAGCCTATGATTACTTCTATTCCAATTAATTTATGGGGCC
GAGACTTATTAGAACAGTGGCATGCAGAGATTACTATTCCAGTCTCTCTGTACAGCCCCACGAGTCAAAAAATCATGACT
AAAATGGGATAGCTCCCTGGCAAAGGACTAGGGAAAAATGGAGAAGGCATTAAAGTTCCAATTGAGGCTAAGGGAAATCC
AGAAAGAAAAGGACTAGGGTATCCTTTTTAGGGGTGGCCACTGTAGAGCCTCCAAAACCCATTTCATTAACTTGGAAAAC
AGAAAAGCCTGTATGGGTAAATCAGTGGCCACTATCAAAACAAAAGCTGGAGGCCTTACACTTATTGGCAAAATAACAAT
TAGAAAAGGGACATATTGAGCATTCATTTTCGCCTTGGAATTCTCCTGTGTTTGTAATTCAGAAAAAATCAGGCAGATGG
CGCATGCTAACTGATTTAAGAGCCGTTAATGCAGTAATTCAACCCATGGGGCCTCTCCAACCTGGGCTGCCCTCTCCAGC
CATGATCCCCGAAGACTGGCCTTTAATTATAATTGATCTGAAGTATTGCTTTTTTACCATTCCTCTGGCAAAACAGGATT
TTGAAAAATTGGCTTTCACTATACCAGCCATAAATAATAAAGAACCAGCCACTAGATTTCAGTGGAAAGTGTTGCCTCAG
GGAATGCTTAATAGTCCAACTATTTGTCAGACTTTTGTAGCTCAAGTTCTTCAACCAGTTAGAGACAAGTTTTCAGACTG
TTATATCATTCATTATGTTGATGATATTTTGTGTGCTGCAGAAACAAGAGACAAATTAATTGACTGTTACACATTTCTGC
AGACAGAGGTTGCAAACGCAGGCCTGACAATAGCATCTGATAAGATTCAGATCTCCACTCCTTTTCATTATTTGGGAATG
CAGGTAGAGGAGAGAAAAATTAAACCACAAAAAGTAGAAATAAGAAAAGACACATTAAGAACATTAAATGACTTCAAAAA
TTGCTAGGAGATATTAATTGGATTCGGCCAACTCTAGGCATCCCTACTTATGCCATGTCAAATTTGTTCTCTATCTTGAG
AGGGGATCCAGACTTAAATAGTAAAAGAATATTAACTCCAGAGGCAACTAAAGAAATAGAATTAGTTGAAGAAAAATTTC
AGTCAGCAAAAGTAAATAGAATAGATCACTTAGCCCCACTCCAACTTTTAATTTTTGCTACTGCACATTCTCCAACAGGC
ATTATTGTTCAAAATACAGATCTTGTGGAGTTGTCATTCCTTCCTCACAGTACAGTTAAGACTTTTACATTGTACTTAGA
TCAAATGGCTACATTAATTGGTCAGGCAAGACTATGAATAGTAAAATTGTGTGGAAATGACCCAGATAAAATCATTGTTT
CTTTAAACAAGGAACAGGATAGACAAGTCTTTATCAATTCTGGTGCAGGGCAGATTGGTCTTGCTGATTTTGTGGGAATT
ATTGATAATCATTACCCAAAAGCAAAAATCTTCCAGTTTTTGAAATTGACTACTTGGATTTTACCTAAAATTACCAGACA
AAAACCTCTAGAAAATGCTCTGACAGTGTTTACTGATGGTTCCAGCAACGGAAAAGTGGCTTACACTGGGCCAAAAGAAC
AAGTCATTGAAACTCAATATCACTCAGCTCAAAGAGCAGAATTGGTTGCTGTCATTTCAGTGTTACAAGATTTTAATCAG
CCTATTAACATTGTTTCAGATTTTGCATATTTAGTACAGGCTACAAAAGATGTTGAGACAGCCCTAATCAAATATAGTAT
GGATGATCAGTTAAATCAGCTGTTTAAATTGTTACAACAAACTGTAAGAAAAAGAAATTTCCCATTTTATATTGCTCATA
TCCGAGCACATACTAATTTACCAGGGCCTTTAACTAAGGCAAATGAACAAGCTGACTTGCTAGTATCATCTGCCTTCATG
GAAGCACAAGAACTTCAGGCCCTCACTCATGTAAATGCAACAGGATTAAAAAACAAATTTGATATCACATGGAAACAAGC
AAAAAATGTTGTACAACATTGTGCTCAGTGTCAAGTCTTACACCTGCCCGCTCAAGAGGCAGGAGTTAATCCTAGAGGTT
TATGTCCTGATGCATTATGGCAAATGGACGTCACACATGTACCTTCATTTGCAAAATTGTCATTTGTCCATGTGACAGTT
GATACTTATTCACATTTCATATGGGCAACCTGCCAGACAGGAGAAAGTACTTCCCATGTTAAAAGACATTTATTATCTTG
TTTTGCAGTCATGGGATTTCCAGAAAAAATTGAAACAGGTAATGGGCCAGGATACTGTAGTAAAGCATTTCAAAAATCCT
TAAATCAGTGGAAAATTACACATACAACAGGAATCCTTAATTTCCAAGGACAGGCCATAATTGAAAGAACTAATAGAACA
CTCTAAGCTCAATTGGTTAAACAAAAGAAGGAAAAAGTAAGGAGTATAATACTCCCCAGATGCAACTTAATCTAGCACTC
TATACTTTAAATTTTTTAAATATATATAGAAATCAGACCACTACTTCTGCAGAACAACATTTTACTGGTAAAAAGAACAG
CCCACATGAGGGAAAACTGATTTGGTGGAAAGACAACAAAAATACAACATGGGAAATAGGTAAGGTGATAACATGGGGGT
GAGGTTTTGCTTGTGTTCCAACAGCAGAAAATCAGCTTCCTCTTTGGGTACCCACTAGACATTTGAAGTTCTACAATGAA
CCCATCAGAGGTGCAAGGGAAGGCACCTCCGCAGAGACAGAGAACCCGCAATCGAACATCATCGACTCGCAGGGTGAACG
AAATGGTGATATCAGAAGAACAGATGAAGTTGCCATCCACCAAGAAAGTGGGGCCGCTGACCTGGGCCCAGCTAAAGAAG
CTGACACAGTTAGCTGAAAAAAGCCTAGAAAACACAAGGGTAACACAAACTCCAGAGAATATGCTACTTGCAGATTTAAT
GATTGTATCAGCGGTGGTAAGTCTCCCTATGTCTTCAGGAGCCGCTACAGCTAACTATACTTACTGGGCCTATGTGATTT
TCCCACCCTTAATTCGAGCAGTCACTTGGATAGATAATCCTATTGAAGTATATGTTAATAACAGTGCATGGGTACCAGGC
CCCACAGATGGCCGTGGCCCTGCCCAACCTGAAGAAAAAGGAATGATGATAAACATTTCCATTGGGTATCATTATCCTCC
TATTTGCCTGGGAAAAGCACCAGGATGCTTAATGCCTACAATCCAAACTTGGTTGATAGAAATACCTACTGTCAGTGCCA
CCAGTAAATTTACTTATCATATGATAAGAGGAATGTCGCTCAGGTCACAAATGAATAATTTACAGAATTCTTCCTATCAA
AGATCATTAAAATTTAGGCCTAAAGGGAAACCATGCCCCAGGGAAATTCCAAAAGAATCAAAAGACCCAGTAGTCTTAGT
TTGGGAAGAATGTGTGGCTGATACTGCAGTGGTACTACAAAACAATAAATTTGAAACTATTATAGACTAGGCCCCTCAAT
GCCAATTATATTATGACTGTATGGGCCAGACCCACTCATGTTCACAGGCTCCATGTGTCTGGCCCACTAATCCAGCCTGT
GATAGTGATTTAACTAAAAGGCTAGACCAGGTTTATAGAAGGCTAGAATCACCCTATCCATGGAAATGGGGTGAAAAGAG
GATTTCATCACCCCGACCAAATTTAGTTAGTCCTGTTTTTGGTCCTGAACACCCAGAATTATGGAAGCTCACTGTGGCCT
CGTACCACATTAGAATTTGGTCTGGAAATCAAGTTATGGGAACAAGAAATCATAAGCCATATTAACTATTAACCTAAATT
CCAATCTGAAAATTCCTTTGCAAAGTTGTGTAAAACCCCCTTATATGCTAGTTGTAGAAAACATAGCTATTAAACCAGAT
TCCCAAACTACAACCAGTGAAAATTGTAGATTGTTTACTTGCATTGATTCAACTTTTGATTGGCAGAATGCTATTCTGTT
AGTAAGGGCAAGAGAAGGCGTGTGGATCCCTGTGTCCATGGATCGACCGTGGGAGGCTTCTCCATCCGTACATAACTTAA
GTATTAAAAGGAGTTCTAATTAGATTTAAAAGATTCATTTTTACTTTGATTGCAGTGATTATGGGTCTTATTGCAGTCAC
AGCTACTGCTGCGGCTGCTGGAATTGCTTTACACTCCTCTGTTCAAACTGCAGAATATGTGAATAATTGGCAAAAGAATT
CCTCAAAATTGAGGAATTCTTAGACTCAAACAGGTCAAAAATTGGCAAATCAAATTAATGATCTTAGACAAACTGTTATT
TGGATGGGAGATAGGCTCATGAGCTTAGAATATCTTTTTCAGTTACAGTGTGACTGGAATATGTCAGATTTTTCTATTAC
ACCTCGAGCCTATAATGAATCTGAACAGCACTGGGACATGGTTAGACGCCATCTACAAGGAAGATAAGATAATCTTACCT
CAGATATTTCTAAATTGAAAGAACAAATTTTTGAAACATCAAAAGCCCAGTTAAATCTGGTGTCAGAAACGGAGGCAATG
GTAAAAGCTGTTGATAGCCTCACAAATCTTAACCCTGTCACTTGGGTTAAAACCATTGGAAATTCCACTATTGCAAATTT
TGTATTAATTCTTGTATGTCTGTCCTCTCTATTGTTAGTCTACAGGTGTATCCAGCAGCTCCGGAGAGACAGCGACCAGC
GAGAAGGGGCCATGATGACCATGGCGGTTTTGTCAAAAAGAAAAGCGGGAAATGTAGGGAAAAGAGAGAGATCAGACTGT
CACTGTGTCTATGTAGAAAGGGAAGACATAAGAGACTCCATTTTGAAAAAGACCTGTACTCTAACTATTGCTTTGCTGAG
ATGTTGTTCATTTGTAGCTTTGCCCCAGCCACTTTGCCCCAGTCACTTTGCCCCAACTTGGAGTTCACAAAAACATGTGT
TGTATAAAATCAAGGTTTGAGGGATCTAGGGCTGTGCAGGACGTGCCTTGTTAACCAAATATTTACAAGCAGTATACTTG
GTAAAAGTCATTGCCATTCTCTAGTCACAATAAACCACGGGAACAATGCACCGTGGAAAGCCGCAGGGAGCCCTGCCCTT
GAAAGCAGGGTATTGCCCAAGGTTTCTCCCCATGTGATAGTCTGAAATATGGCCTCGTGGGATGAGAAAGACCTGACTGT
CCCCCAGCCTGACACCCGTAAAGGGTCTGTGCTGAGGCGGATTAGGAAAAGAGGAAAGCCTCTTGTAGTTGAGATGGAGG
AAGGCCACTATCTCCTGCTTGCCCCTGGGAACTGAATGTCTCGGTGTAAACCCGATTGTACATTTGTTCAAGTCTGAGCT
AGGAGAAAAGCTGCCCTGTGGCGGGAGGCGAGACATGTTGCAGTAACGCTGCCTTGTTATTCTTTACTCCACTGAGATGT
TTGGGTGGAGAGAAACATAAATCTGGCCTACGTGCAAGTCCAGTCATAGTACCTTCCCTTGAACTTAATTATGATATAGA
TTCTTTTGCTCACATGTTTTTTGTTGACCTTCTCCTTATTATCACCCTGCTCTCCTATTACATTCCTTTTTGCTGAAATA
ATGAAAATCATAATCAATAAAAACTGAGGGAACTCAGAGGCCAGTGCACGTACAAATCCTGGTGTGCTGAGTGCCGGTCC
CCTGGACCCACTGTTGTTTCCCTGTACTTTGTCTCTGTGTCTTATTTCTTTTCTCCGTCTCTCATCCCACCCGACTAGAA
ATACCCACAGGTGTGGAGGGGCAGGCCACCCCTTCAGGCTCGCATCTCTCCTTCACGCGCCCGCCGCCTTACCTGAGGCC
GCCATCCACGCCGGTTGAGTCGCGTTCTGCCGCCTCCCGCCTGTGGTGCCTCCTGAACTACGTCCGCCGTCTAGGTAAGT
TTAGAGCTCAGGTCGAGACCGGGCCTTTGTCCGGCGCTCCCTTGGAGCCTACCTAGACTCAGCCGGCTCTCCACGCTTTG
CCTGACCCTGCTTGCTCAACTCTACGTCTTTGTTTCGTTTTCTGTTCTGCGCCGTTACAGATCGAAAGTTCCACCCCTTT
CCCTTTCATTCACGACTGACTGCCGGCTTGGCCCACGGCCAAGTACCGGCAACTCTGCTGGCTCGGAGCCAGCGACAGCC
CATTCTATAGCACTCTCCAGGAGAGAAATTTAGTACACAGTTGGGGGCTCGTCCGGGATTCGAGCGCCCCTTTATTCCCT
AGGCAATGGGCCAAATCTTTTCCCGTAGCGCTAGCCCTATTCCGCGGCCGCCCCGGGGGCTGGCCGCTCATCACTGGCTT
AACTTCCTCCAGGCGGCATATCGCCTAGAACCCGGTCCCTCCAGTTACGATTTCCACCAGTTAAAAAAATTTCTTAAAAT
AGCTTTAGAAACACCGGTCTGGATCTGCCCCATTAACTACTCCCTCCTAGCCAGCCTACTCCCAAAAGGATACCCCGGCC
GGGTGAATGAAATTTTACACATACTCATCCAAACCCAAGCCCAGATCCCGTCCCGCCCCGCGCCGCCGCCGCCGTCATCC
TCCACCCACGACCCCCCGGATTCTGACCCACAAATCCCCCCTCCCTATGTTGAGCCTACAGCCCCCCAAGTCCTTCCAGT
CATGCACCCACATGGTGCCCCTCCCAACCACCGCCCATGGCAAATGAAAGACCTACAGGCCATTAAGCAAGAAGTCTCCC
AAGCGGCCCCTGGAAGCCCCCAGTTTATGCAGACCATCCGGCTTGCGGTGCAGCAGTTTGACCCCACTGCCAAAGACCTC
CAAGACCTCCTGCAGTACCTTTGCTCCTCCCTCGTGGCTTCCCTCCATCACCAGCAGCTAGATAGCCTTATATCAGAGGC
CGAAACTCGAGGTATTACAGGTTATAACCCCTTAGCCGGTCCCCTCCGTGTCCAAGCCAACAATCCACAACAACAAGGAT
TAAGGCGAGAATACCAGCAACTCTGGCTCGCCGCCTTCGCCGCCCTGCCAGGGAGTGCCAAAGACCCTTCCTGGGCCTCT
ATCCTCCAAGGCCTGGAGGAGCCTTACCACGCCTTCGTAGAACGCCTCAACATAGCTCTTGACAATGGGCTGCCAGAAGG
CACGCCCAAAGACCCCATTTTACGTTCCTTAGCCTACTCTAATGCAAACAAAGAATGCCAAAAATTACTACAGGCCCGAG
GGCACACTAATAGCCCTCTAGGAGATATGTTGCGGGCTTGTCAGGCCTGGACCCCCAAAGACAAAACCAAAGTGTTAGTT
GTCCAGCCTAAAAAACCCCCCCCAAATCAGCCGTGCTTCCGGTGCGGGAAAGCAGGCCACTGGAGTCGGGACTGCACTCA
GCCTCGTCCTCCCCCTGGGCCATGCCCCCTATGTCAAGATCCAACTCACTGGAAGCGAGACTGCCCCCGCCTAAAGCCCA
CTATCCCAGAACCAGAGCCAGAGGAGGATGCCCTCCTATTAGATCTCCCCGCCGACATCCCACACCCAAAAAACTCCATA
GGGGGGGAGGTTTAACCTCCCCCCCCACATTACAGCAAGTCCTTCCTAACCAAGACCCAACATCTATTCTGCCAGTTATA
CCGTTAGATCCCGCCCGTCGGCCCGTAATTAAAGCCCAGATTGACACCCAGACCAGCCACCCAAAGACTATCGAAGCTCT
ACTAGATACAGGAGCAGACATGACAGTCCTTCCGATAGCCTTGTTCTCAAGTAATACTCCCCTCAAAAACACATCCGTGT
TAGGGGCAGGGGGCCAAACCCAAGATCACTTTAAGCTCACCTCCCTTCCTGTGCTAATACGCCTCCCTTTCCGGACGACG
CCTATTGTTTTAACATCTTGCCTAGTTGATACCAAAAACAACTGGGCCATCATAGGTCGTGATGCCTTACAACAATGCCA
AGGCGTCCTGTACCTCCCTGAGGCAAAAAGGCCGCCTGTAATCTTGCCAATACAGGCGCCAGCTGTCCTTGGGCTAGAAC
ACCTCCCAAGGCCCCCCGAAATCAGCCAGTTCCCTTTAAACCAGAACGCCTCCAGGCCTTGCAACACTTGGTCCGGAAGG
CCCTGGAGGCAGGCCATATCGAACCCTACACCGGGCCAGGAAATAACCCAGTATTCCCAGTTAAAAAAGCCAATGGAACC
TGGCGATTCATCCACGACCTGCGGGCCACTAACTCTCTAACCATAGATCTCTCATCATCTTCCCCCGGGCCCCCTGACTT
GTCCAGCCTGCCAACTACACTAGCCCACTTACAAACTATAGACCTTAAAGACGCCTTTTTCCAAATCCCCCTACCTAAAC
AGTTCCAGCCCTACTTTGCTTTCACTGTCCCACAGCAGTGTAACTACGGCCCCGGCACTAGATACGCCTGGAGAGTACTA
CCCCAAGGGTTTAAAAATAGTCCCACCCTGTTCGAAATGCAGCTGGCCCATATCCTGCAGCCCATTCGGCAAGCCTTCCC
CCAATGCACTATTCTTCAGTACATGGATGACATTCTCCTGGCAAGCCCCTCCCATGCGGACCTGCAACTACTCTCAGAGG
CCACAATGGCTTCCCTAATCTCCCATGGGTTGCCTGTGTCCGAAAACAAAACCCAGCAAACCCCTGGAACAATTAAGTTC
CTAGGGCAAATAATTTCACCTAATCACCTCACTTATGATGCAGTCCCCAAGGTACCTATACGGTCCCGCTGGGCGCTACC
TGAACTTCAAGCCCTACTTGGCGAGATTCAGTGGGTCTCCAAAGGAACTCCTACCTTACGCCAGCCCCTTCACAGTCTCT
ACTGTGCCTTACAAAGGCATACTGATCCCCGAGACCAAATATATTTAAATCCTTCTCAAGTTCAATCATTAGTGCAGCTG
CGGCAGGCCCTGTCACAGAACTGCCGCAGTAGACTAGTCCAAACCCTGCCCCTCCTAGGGGCTATTATGCTGACCCTCAC
TGGCACCACCACTGTGGTGTTCCAGTCCAAGCAGCAGTGGCCACTTGTCTGGCTACATGCCCCCCTACCCCACACTAGCC
AGTGCCCCTGGGGGCAGCTACTTGCCTCAGCTGTGTTATTACTCGACAAATACACCTTGCAATCCTATGGACTACTCTGC
CAAACCATACATCATAACATCTCCACCCAAACCTTCAACCAATTCATTCAAACATCTGACCACCCCAGTGTTCCTATCTT
ACTCCACCACAGTCACCGATTCAAAAATTTAGGTGCCCAGACTGGAGAACTTTGGAACACTTTTCTTAAAACAACTGCCC
CATTGGCTCCTGTGAAAGCCCTTATGCCAGTGTTTACTCTTTCCCCTGTGATCATAAACACCGCCCCTTGCCTGTTTTCA
GACGGATCCACCTCCCAGGCAGCCTATATTCTCTGGGACAAGCATATATTGTCACAAAGATCATTCCCCCTTCCGCCACC
GCACAAGTCGGCCCAACGGGCCGAACTTCTCGGACTTTTGCATGGCCTCTCCAGCGCCCGTTCGTGGCGCTGTCTCAACA
TATTTCTAGACTCCAAGTATCTTTATCATTACCTTCGGACCCTTGCCCTAGGCACCTTCCAAGGCAGGTCCTCTCAGGCC
CCCTTTCAGGCCCTCCTGCCCCGCTTACTATCGCGTAAGGTCGTCTATTTGCACCACGTTCGCAGCCATACCAATCTACC
TGATCCCATCTCCAGGCTCAACGCTCTCACAGATGCCCTACTAATCACCCCTGTCCTGCAGCTCTCTCCTGCAGACCTAC
ACAGTTTCACCCATTGCGGACAGACGGCCCTCACACTGCAAGGGGCAACCACAACTGAGGCCTCCAATATCCTGCGCTCT
TGCCACGCCTGCCGCAAAAATAACCCACAACATCAGATGCCTCAAGGACACATCCGCCGTGGCCTACTCCCTAACCACAT
CTGGCAAGGCGACATTACCCATTTCAAATATAAAAATACACTGTATCGCCTTCATGTATGGGTAGACACCTTTTCAGGAG
CCATCTCAGCTACCCAAAAGAGAAAAGAAACAAGCTCAGAAGCTATTTCCTCTTTGCTCCAGGCCATTGCCTATCTAGGC
AAGCCTAGCTACATAAACACAGACAATGGCCCTGCCTATATTTCCCAAGACTTCCTCAATATGTGTACCTCCCTTGCTAT
TCGCCATACTACCCATGTCCCCTACAATCCAACCAGCTCCGGACTTGTAGAACGCTCTAATGGCATTCTTAAAACCCTAT
TATATAAGTACTTTACTGACAAACCCGACCTACCTATGGATAATGCTCTATCCATAGCCCTATGGACAATCAACCACCTA
AATGTATTAACCAACTGCCACAAAACCCGATGGCAGCTTCACCACTCCCCCCGACTCCAGCCGATCCCAGAGACACATTC
CCTCAGCAATAAACAAACCCATTGGTATTATTTCAAGCTTCCTGGTCTTAATAGCCGCCAGTGGAAAGGACCACAGGAGG
CTCTTCAAGAAGCTGCCGGCGCTGCTCTCATCCCGGTAAGCGCTAGTTCTGCCCAGTGGATCCCGTGGAGGCTCCTCAAG
CGAGCTGCATGCCCAAGACCCGTCGGAGGCCCCGCCGATCCCAAAGAAAAAGACCACCAACACCATGGGTAAGTTTCTCG
CCACTTTGATTTTATTCTTCCAGTTCTGCCCCCTCATCCTCGGTGATTACAGCCCCAGCTGCTGTACTCTCACAGTTGGA
GTCTCCTCATACCACTCTAAACCCTGCAATCCTGCCCAGCCAGTTTGTTCATGGACCCTCGACCTGCTGGCCCTTTCAGC
AGATCAGGCCCTACAGCCACCCTGCCCTAATCTAGTAAGTTACTCCAGCTACCATGCCACCTATTCCCTATATCTATTCC
CTCATTGGATCAAAAAGCCAAACCGAAATGGCGGAGGCTATTATTCAGCCTCTTATTCAGACCCTTGTTCCTTAAAATGC
CCATACCTAGGGTGCCAATCATGGACCTGCCCCTATACAGGAGCCGTCTCCAGCCCCTACTGGAAATTTCAGCAAGATGT
CAATTTTACTCAAGAAGTTTCACACCTCAATATTAATCTCCATTTTTCAAAATGCGGTTTTTCCTTCTCCCTTCTAGTCG
ACGCTCCAGGATATGACCCCATCTGGTTCCTTAATACCGAACCCAGCCAACTGCCTCCCACCGCCCCTCCTCTACTCTCC
CACTCTAACCTAGACCATATCCTCGAGCCCTCTATACCATGGAAATCAAAACTCCTGACTCTTGTCCAGTTAACCCTACA
AAGCACTAATTATACTTGCATTGTCTGTATCGATCGTGCCAGCCTATCCACTTGGCACGTCCTATACTCTCCCAACGTCT
CTGTTCCATCCCCTTCTTCTACCCCCCTCCTTTACCCATCGTTAGCGCTTCCAGCCCCCCACCTGACGTTACCATTTAAC
TGGACCCACTGCTTTGACCCCCAGATTCAAGCTATAGTCTCCTCCCCCTGTCATAACTCCCTCATCCTGCCCCCCTTTTC
CTTGTCACCTGTTCCCACGCTAGGATCCCGCTCCCGCCGAGCAGTACCGGTGGCGGTCTGGCTTGTCTCCGCCCTGGCCA
TGGGAGCCGGAGTGGCTGGCAGGATTACCGGCTCCATGTCCCTCGCCTCAGGAAAGAGCCTCCTACATGAGGTGGACAAA
GATATTTCCCAATTAACTCAAGCAATAGTCAAAAACCACAAAAATCTGCTCAAAATTGCACAGTATGCTGCCCAGAACAG
ACGAGGCCTTGATCTCCTGTTCTGGGAGCAAGGAGGATTATGCAAAGCATTACAAGAACAGTGCTGTTTTCTAAATATTA
CTAATTCCCATGTCTCAATACTACAAGAGAGACCCCCCCTTGAAAATCGAGTCCTGACTGGCTGGGGCCTTAACTGGGAC
CTTGGCCTCTCACAGTGGGCTCGAGAAGCCTTACAAACTGGAATCACCCTTGTCGCGCTACTCCTTCTTGTTATCCTTGC
AGGACCATGCATCCTCCGTCAGCTACGACACCTCCCCTCGCGCGTCAGATACCCCCATTACTCTCTTATAAACCCTGAGT
CATCCCTGTAAACCAAGCACACAATTATTGCAACCACATCGCCTCCAGCCTCCCCTGCCAATAATTAACCTCTCCCATCA
AATCCTCCTTCTCCTGCAGCAACCTCCTCCGTTCAGCCTCCAAGGACTCCACCTCGCCTTCCAACTGTCTAGTATAGCCA
TCAACCCCCAACTCCTGCATTTTTTCTTTCCTAGCACTATGCTGTTTCGCCTTCTCAGCCCCTTGTCTCCACTTGCGCTC
ACGGCGCTCCTGCTCTTCCTGCTTTCTCCGGGCGAAGTCAGCGGCCTTCTCCTCCGCCCGCTTCCTGCGCCGTGCCTTCT
CCTCTTCCTTCCTTTTCAAATACTCAGCAATCTGCTTTTCCTCCTCTTTCTCCCGCTCTTTTTTTCGCTTCCTCTTCTCC
TCAGCCCGTCGCTGCCGATCACGATGCGTTTCCCCGCGAGGTGGCGCTTTCCCCCCTGGAGGGCCCCGTCGCAGCCGGCC
GCGGCTTTCCTCTTCTAGAGATAGCAAACCGTCAAGCACAGTTTCCTCCTCCTCCTTGTCCTTTAACTCTTCCTCCAAGG
ATAATAGCCCGTCCACCAATTCCTCCACCAGCAGGTCCTCCGGGCATGGAACAGGCAAACATCGAAACAGCCCTACGGAT
ACAAAGTTAACCATGCTTATTATCAGCCCACTTCCCAGGGTTTGGACAGAGTCTTCTTTTCGGATACCCAGTCTACGTGT
TTGGAGACTGTGTACAAGGCGACTGGTGCCCCATCTCTGGGGGACTATGTTCGGCCCGCCTACATCGTCACGCCCTACTG
GCCACCTGTCCAGAGCATCAGATCACCTGGGACCCCATCGATGGACGCGTTATCGGCTCAGCTCTACAGTTCCTTATCCC
TCGACTCCCCTCCTTCCCCACCCAGAGAACCTCTAAGACCCTTAAGGTCCTTACCCCGCCAATCACTCATACAACCCCCA
ACATTCCACCCTCCTTCCTCCAGGCCATGCGCAAATACTCCCCCTTCCGAAATGGATACATGGAACCCACCCTTGGGCAG
CACCTCCCAACCCTGTCTTTTCCAGACCCCGGACTCCGGCCCCAAAACCTGTACACCCTCTGGGGAGGCTCCGTTGTCTG
CATGTACCTCTACCAGCTTTCCCCCCCCATCACCTGGCCCCTCCTGCCCCATGTGATTTTTTGCCACCCCGGCCAGCTCG
GGGCCTTCCTCACCAATGTTCCCTACAAACGAATAGAAAAACTCCTCTATAAAATTTCCCTTACCACAGGGGCCCTAATA
ATTCTACCCGAGGACTGTTTGCCCACCACCCTTTTCCAGCCTGCTAGGGCACCCGTCACGCTGACAGCCTGGCAAAACGG
CCTCCTTCCGTTCCACTCAACCCTCACCACTCCAGGCCTTATTTGGACATTTACCGATGGCACGCCTATGATTTCCGGGC
CCTGCCCTAAAGATGGCCAGCCATCTTTAGTACTACAGTCCTCCTCCTTTATATTTCACAAATTTCAAACCAAGGCCTAC
CACCCCTCATTTCTACTCTCACACGGCCTCATACAGTACTCTTCCTTTCATAATTTGCATCTCCTATTTGAAGAATACAC
CAACATCCCCATTTCTCTACTTTTTAACGAAAAAGAGGCAGATGACAATGACCATGAGCCCCAAATATCCCCCGGGGGCT
TAGAGCCTCTCAGTGAAAAACATTTCCGTGAAACAGAAGTCTGAGAAGGTCAGGGCCCAGAATAAGGCTCTGACGTCTCC
CCCCGGAGGACAGCTCAGCACCAGCTCAGGCTAGGCCCTGACGTGTCCCCCTAAAGACAAATCATAAGCTCAGACCTCCG
GGAAGCCACCGGGAACCACCCATTTCCTCCCCATGTTTGTCAAGCCGTCCTCAGGCGTTGACGACAACCCCTCACCTCAA
AAAACTTTTCATGGCACGCATACGGCTCAATAAAATAACAGGAGTCTATAAAAGCGTGGGGACAGTTCAGGAGGGGGCTC
GCATCTCTCCTTCACGCGCCCGCCGCCTTACCTGAGGCCGCCATCCACGCCGGTTGAGTCGCGTTCTGCCGCCTCCCGCC
TGTGGTGCCTCCTGAACTACGTCCGCCGTCTAGGTAAGTTTAGAGCTCAGGTCGAGACCGGGCCTTTGTCCGGCGCTCCC
TTGGAGCCTACCTAGACTCAGCCGGCTCTCCACGCTTTGCCTGACCCTGCTTGCTCAACTCTAGTGGGGAAAAGCAAGAG
AGATCAGATTGTTACTGTGTCTGTGTAGAAAGAAGTAGACATAGGAGACTCCATTTTGTTATGTACTAAGAAAAATTCTT
CTGCCTTGAGATTCTGTGACCTTACCCCCAACCCCGTGCTCTCTGAAATGTGTGCTGTGTCAACTCAGAGTTAAATGGAT
TAAGGGCGGTGCAGGATGTGCTTTGTTAAACAGATGCTTGAAGGCAGCATGCTCCTTAAGAGTCATCACCACTCCCTAAT
CTCAAGTACCCAGGGACACAAAAACTGCGGAAGGCCCAGGGACCTCTGCCTAGGAAAGCCAGGTATTGTCCAAGGTTTCT
CCCCATGTGATAGTCTGAAATATGGCCTCGTGGGAAGGGAAAGACCTGACCGTCCCCCAGCCTGACACCCGTAAAGGGTC
TGTGCTGAGGAGGATTAGTAAAAGAGGAAGGAATGCCTCTTGCAGTTGAGACAAGAGGAAGGCATCTGTCTCCTGCCTGT
CCCTGGGCAATGGAATGTCTCGGTATAAAACCCGATTGTATGCTCCATCTACTGAGATAGGGAAAAACCGCCTTAGGGCT
GGAGGTGGGACCTGCGGGCAGCAATACTGCTTTGTAAAGCACTGAGATGTTTATGTGTATGCATATCTAAAAGCACAGCA
CTTAATCCTTTACATTGTCTATGATGCCAAGACCTTTGTTCACATGTTTGTCTGCTGACCCTCTCCCCACAATTGTCTTG
TGACCCTGACACATCCCCCTCTTTGAGAAACACCCACAGATGATCAATAAATACGAAGGGAACTCAGAGGCTGGCGGGAT
CCTCCATATGCTGAACGCTGGTTCCCCGGGTCCCCTTATTTCTTTCTCTATACTTTGTCTCTGTGTCTTTTTCTTTTCCA
AATCTCTCGTCCCACCTTACGAGAAACACCCACAGGTGTGTAGGGGCAACCCACCCCTACATCTGGTGCCCAACGTGGAG
GCTTTTCTCTAGGGTGAAGGTACGCTCGAGCGTGGTCATTGAGGACAAGTCGACGAGAGATCCCGAGTACGTCTACAGTC
AGCCTTACGGTAAGCTTGTGCGCTCGGAAGAAGCTAGGGTGATAATGGGGCAAACTAAAAGTAAAATTAAAAGTAAATAT
GCCTCTTATCTCAGCTTTATTAAAATTCTTTTAAAAAGAGGGGGAGTTAAAGTATCTACAAAAAATCTAATCAAGCTATT
TCAAATAATAGAACAATTTTGCCCATGGTTTCCAGAACAAGGAACTTTAGATCTAAAAGATTGGAAAAGAATTGGTAAGG
AACTAAAACAAGCAGGTAGGAAGGGTAATATCATTCCACTTACAGTATGGAATGATTGGGCCATTATTAAAGCAGCTTTA
GAACCATTTCAAACAGAAGAAGATAGTATTTCAGTTTCTGATGCCCCTGGAAGCGGTATAATAGATTGTAATGAAAAGAC
AAGGAAAAAATCCCAGAAAGAAACCGAAAGTTTACATTGCGAATATGTAGCAGAGCCGGTAATGGCTCAGTCAACGCAAA
ATGTTGACTATAATCAATTACAGGAGGTGATATATCCTGAAACGTTAAAATTAGAAGGAAAAGGTCCAGAATTAGTGGGG
CCATCAGAGTCTAAACCACGAGGCACAAGTCCTCTTCCAGCAGGTCAGGTGCCTGTAACATTACAACCTCAAAAGCAGGT
TAAAGAAAATAAGACCCAACCGCCAGTAGCCTATCAATACTGGCCTCCGGCTGAACTTCAGTATCGGCCACCCCCAGAAA
GTCAGTATGGATATCCAGGAATGCCCCCAGCACCACAGGGCAGGGCGCCATACCCTCAGCCGCCCACTAGGAGACTTAAT
CCTACGGCACCACCTAGTAGACAGGGTAGTGAATTACATGAAATTATTGATAAATCAAGAAAGGAAGGAGATACTGAGGC
ATGGCAATTCCCAGTAACGTTAGAACCGATGCCACCTGGAGAAGGAGCCCAAGAGGGAGAGCCTCCCACAGTTGAGGCCA
GATACAAGTCTTTTTCGATAAAAATACTAAAAGATATGAAAGAGGGAGTAAAACAGTATGGACCCAACTCCCCTTATATG
AGGACATTATTAGATTCCATTGCTCATGGACATAGACTCATTCCTTATGATTGGGAGATTCTGGCAAAATCGTCTCTCTC
ACCCTCTCAATTTTTACAATTTAAGACTTGGTGGATTGATGGGGTACAAGAACAGGTCCGAAGAAATAGGGCTGCCAATC
CTCCAGTTAACATAGATGCAGATCAACTATTAGGAATAGGTCAAAATTGGAGTACTATTAGTCAACAAGCATTAATGCAA
AATGAGGCCATTGAGCAAGTTAGAGCTATCTGCCTTAGAGCCTGGGAAAAAATCCAAGACCCAGGAAGTACCTGCCCCTC
ATTTAATACAGTAAGACAAGGTTCAAAAGAGCCCTATCCTGATTTTGTGGCAAGGCTCCAAGATGTTGCTCAAAAGTCAA
TTGCCGATGAAAAAGCCCGTAAGGTCATAGTGGAGTTGATGGCATATGAAAACGCCAATCCTGAGTGTCAATCAGCCATT
AAGCCATTAAAAGGAAAGGTTCCTGCAGGATCAGATGTAATCTCAGAATATGTAAAAGCCTGTGATGGAATCGGAGGAGC
TATGCATAAAGCTATGCTTATGGCTCAAGCAATAACAGGAGTTGTTTTAGGAGGACAAGTTAGAACATTTGGAGGAAAAT
GTTATAATTGTGGTCAAATTGGTCACTTAAAAAAGAATTGCCCAGTCTTAAACAAACAGAATATAACTATTCAAGCAACT
ACAACAGGTAGAGAGCCACCTGACTTATGTCCAAGATGTAAAAAAGGAAAACATTGGGCTAGTCAATGTCGTTCTAAATT
TGATAAAAATGGGCAACCATTGTCGGGAAACGAGCAAAGGGGCCAGCCTCAGGCCCCACAACAAACTGGGGCATTCCCAA
TTCAGCCATTTGTTCCTCAGGGTTTTCAGGGACAACAACCCCCACTGTCCCAAGTGTTTCAGGGAATAAGCCAGTTACCA
CAATACAACAATTGTCCCCCGCCACAAGTGGCAGTGCAGCAGTAGATTTATGTACTATACAAGCAGTCTCTCTGCTTCCA
GGGGAGCCCCCACAAAAAATCCCTACAGGGGTATATGGCCCCCTGCCTGAGGGGACTGTAGGACTAATCTTGGGAAGATC
AAGTCTAAATCTAAAAGGAGTTCAAATTCATACTAGTGTGGTTGATTCAGACTATAAAGGCGAAATTCAGTTGGTTATTA
GCTCTTCAGTTCCTTGGAGTGCCAGTCCAGGAGACAGGATTGCTCAATTATTACTCCTGCCATATATTAAGGGTGGAAAT
AGTGAAATAAAAAGAATAGGAGGGCTTGGAAGCACTGATCCAACAGGAAAGGCTGCATATTGGGCAAGTCAGGTCTCAGA
GAACAGACCTGTGTGTAAGGCCATTATTCAAGGAAAACAGTTTGAAGGGTTGGTAGACACTGGAGCAGATGTCTCTATCA
TTGCTTTAAATCAGTGGCCAAAAAATTGGCCTAAACAAAAGGCTGTTACAGGACTTGTCGGCATAGGCACAGCCTCAGAA
GTGTATCAAAGTATGGAGATTTTACATTGCTTAGGGCCAGATAATCAAGAAAGTACTGTTCAGCCAATGATTACTTCAAT
TCCTCTTAATCTGTGGGGTCGAGATTTATTACAACAATGGGGTGCGGAAATCACCATGCCCGCTCCATTATATAGCCCCA
CGAGTCAAAAAATCATGACCAAGAGGGGATATATACCAGGAAAGGGACTAGGGAAAAATGAAGATGGCATTAAAATTCCA
TTTGAGGCTAAAATAAATCAAAAAAGAGAAGGAATAGGGTATCCTTTTTAGGGGCGGCCACTATAGAGCCTCCTAAACCC
ATACCATTAACTTGGAAAACAGAAAAACCGGTGTGGGTAAATCAGTGGCCGCTACCAAAACAAAAACTGGAGGCTTTACA
TTTATTAGCAAATGAACAGTTAGAAAAGGGTCATATTGAGCCTTCGTTCTCACCTTGGAATTCTCCTGTGTTTGTAATTC
AGAAGAAATCAGGCAAATGGCGTATGTTAACTGACTTAAGGGCTGTAAACGCCGTAATTCAACCCATGGGGCCTCTCCAA
CCCGGGTTGCCCTCTCCGGCCATGATCCCAAAAGATTGGCCTTTAATTATAATTGATCTAAAGGATTGCTTTTTTACCAT
CCCTCTGGCAGAGCAGGATTGTGAAAAATTTGCCTTTACTATACCAGCCATAAATAATAAAGAACCAGCCACCAGGTTTC
AGTGGAAAGTGTTACCTCAGGGAATGCTTAATAGTCCAACTATTTGTCAGACTTTTGTAGGTCGAGCTCTTCAACCAGTT
AAAGTTTTCAGACTGTTATATTATTCATTATATTGATGATATTTTATGTGCTGCAGAAACGAAAGATAAATTAATTGACT
GTTATACATTTCTGCAAGCAGAGGTTGCCAATGCTGGACTGGCAATAGCATCTGATAAGATCCAAACCTCTACTCCTTTT
CATTATTTAGGGATGCAGATAGAAAATAGAAAAATTAAGCCACAAAAAATAGAAATAAGAAAAGACACATTAAAAACACT
AAATGATTTTCAAAAATTACTAGGAGATATTAATTGGATTTGGCCAACTCTAGGCATTCCTACTTATGCCATGTCAAATT
TGTTCTCTATCTTAAGAGGAGACTCAGACTTAAATAGTAAAAGAATGTTAACCCCAGAGGCAACAAAAGAAATTAAATTA
GTGGAAGAAAAAATTCAGTCAGCGCAAATAAATAGAATAGATCCCTTAGCCCCACTCCAACTTTTGATTTTTGCCACTGC
ACATTCTCCAACAGGCATCATTATTCAAAATACTGATCTTGTGGAGTGGTCATTCCTTCCTCACAGTACAGTTAAGACTT
TTACACTGTACTTGGATCAAATAGCTACATTAATCGGTCAGACAAGATTACGAATAATAAAATTATGTGGAAATGACCCA
GACAAAATAGTTGTCCCTTTAACCAAGGAACAAGTTAGACAAGCCTTTATCAATTCTGGTGCATGGAAGATTGGTCTTGC
TAATTTTGTGGGAATTATTGATAATCATTACCCAAAAACAAAGATCTTCCAGTTCTTAAAATTGACTACTTGGATTCTAC
CTAAAATTACCAGACGTGAACCTTTAGAAAATGCTCTAACAGTATTTACTGATGGTTCCAGCAATGGAAAAGCAGCTTAC
ACAGGGCCGAAAGAACGAGTAATCAAAACTCCATATCAATCGGCTCAAAGAGCAGAGTTGGTTGCAGTCATTACAGTGTT
ACAAGATTTTGACCAACCTATCAATATTATATCAGATTCTGCATATGTAGTACAGGCTACAAGGGATGTTGAGACAGCTC
TAATTAAATATAGCATGGATGATCAGTTAAACCAGCTATTCAATTTATTACAACAAACTGTAAGAAAAAGAAATTTCCCA
TTTTATATTACTCATATTCGAGCACACACTAATTTACCAGGGCCTTTGACTAAAGCAAATGAACAAGCTGACTTACTGGT
ATCATCTGCACTCATAAAAGCACAAGAACTTCATGCTTTGACTCATGTAAATGCAGCAGGATTAAAAAACAAATTTGATG
TCACATGGAAACAGGCAAAAGATATTGTACAACATTGCACCCAGTGTCAAGTCTTACACCTGCCCACTCAAGAGGCAGGA
GTTAATCCCAGAGGTCTGTGTCACGCATGTACCTTCATTTGGAAGATTATCATATGTTCATGTAACAGTTGATACTTATT
CACATTTCATATGGGCAACTTGCCAAACAGGAGAAAGTACTTCCCATGTTAAAAAACATTTATTGTCTTGTTTTGCTGTA
ATGGGAGTTCCAGAAAAAATCAAAACTGACAATGGACCAGGATATTGTAGTAAAGCTTTCCAAAAATTCTTAAGTCAGTG
GAAAATTTCACATACAACAGGAATTCCTTATAATTCCCAAGGACAGGCCATAGTTGAAAGAACTAATAGAACACTCAAAA
CTCAATTAGTTAAACAAAAAGAAGGGGGAGACAGTAAGGAGTGTACCACTCCTCAGATGCAACTTAATCTAGCACTCTAT
ACTTTAAATTTTTTAAACATTTATAGAAATCAGACTACTACTTCTGCAGAACAACATCTTACTGGTAAAAAGAACAGCCC
ACATGAAGGAAAACTAATTTGGTGGAAAGATAATAAAAATAAGACATGGGAAATAGGGAAGGTGATAACGTGGGGGAGAG
GTTTTGCTTGTGTTTCACCAGGAGAAAATCAGCTTCCTGTTTGGATACCCACTAGACCTTTGAAGTTCTACAATGAACCC
ATCAGAGATGCAAAGAAAAGCACCTCCGCGGAGACGGAGACACCGCAATCGAGCACCGTTGACTCACAAGATGAACAAAA
TGGTGACGTCAGAAGAACAGATGAAGTTGCCATCCACCAAGAAGGCAGAGCCGCCGACTTGGGCACAACTAAAGAAGCTG
ACGCAGTTAGCTACAAAATATCTAGAGAACACAAAGGTGACACAAACCCCAGAGAGTATGCTGCTTGCAGCCTTGATGAT
TGTATCAATGGTGGTAAGTCTCCCTATGCCTGCAGGAGCAGCTGCAGCTAACTATACCAACTGGGCCTATGTGCCTTTCC
CGCCCTTAATTCGGGCAGTCACATGGATGGATAATCCTATAGAAGTATATGTTAATGATAGTGTATGGGTACCTGGCCCC
ATAGATGATCGCTGCCCTGCCAAACCTGAGGAAGAAGGGATGATGATAAATATTTCCATTGGGTATCGTTATCCTATTTG
CCTAGGGAGAGCACCAGGATGTTTAATGCCTGCAGTCCAAAATTGGTTGGTAGAAGTACCTATTGTCAGTCCCATCTGTA
GATTCACTTATCACATGGTAAGCGGGATGTCACTCAGGCCACGGGTAAATTATTTACAAGACTTTTCTTATCAAAGATCA
CTAAAATTTAGACCTAAAGGGAAACCTTGCCCCAAGGAAATTCCCAAAGAATCAAAAAATACAGAAGTTTTAGTTTGGGA
AGAATGTGTGGCCAATAGTGCGGTGATATTACAAAACAATGAATTTGGAACTATTATAGATTGGACACCTCAAGGTCAAT
TCTACCACAATTGCTCAGGACAAACTCAGTCGTGTCCAAGTGCACAAGTGAGTCCAGCTGTTGATAGCGACTTAACAGAA
AGTTTAGACAAACATAAGCATAAAAAATTGCAGTCTTTCTACCCTTGGGAATGGGGAGAAAAAGGAATCTCTACCCCAAG
ACCAAAAATAATAAGTCCTGTTTCTGGTCCTGAACATCCAGAATTATGGAGGCTTACTGTGGCCTCACACCACATTAGAA
TTTGGTCTGGAAATCAAACTTTAGAAACAAGAGATCGTAAGCCATTTTATACTGTCGACCTAAATTCCAGTCTAACACTT
CCTTTACAAAGTTGCGTAAAGCCCCCTTATATGCTAGTTGTAGGAAATATAGTTATTAAACCAGACTCCCAGACTATAAC
CTGTGAAAATTGTAGATTGCTTACTTGCATTGATTCAACTTTTAATTGGCAACACCGTATTCTGCTGGTGAGAGCAAGAG
AGGGCGTGTGGATCCCTGTGTCCATGGACCGACCATGGGAGGCCTCACCATCCATCCATATTTTGACTGAAGTATTAAAA
GGTGTTTTAAATAGATCCAAAAGATTCATTTTTACTTTAATTGCAGTGATTATGGGATTAATTGCAGTCACAGCTACGGC
TGCTGTAGCAGGAGTTGCATTGCACTCTTCTGTTCAGTCAGTAAACTTTGTTAATGATGGGCAAAAAAATTCTACAAGAT
TGTGGAATTCACAATCTAGTATTGATCAAAAATTGGCAAATCAAATTAATGATCTTAGACAAACTGTCATTTGGATGGGA
GACAGACTCATGAGCTTAGAACATCGTTTCCAGTTACAATGTGACTGGAATACGTCAGATTTTTGTATTACACCCCAAAT
TTATAATGAGTCTGAGCATCACTGGGACATGGTTAGACGCCATCTACAGGGAAGAGAAGATAATCTCACTTTAGACATTT
CCAAATTAAAAGAACAAATTTTCGAAGCATCAAAAGCCCATTTAAATTTGGTGCCAGGAACTGAGGCAATTGCAGGAGTT
GCTGATGGCCTCGCAAATCTTAACCCTGTCACTTGGGTTAAGACCATTGGAAGTACTACGATTATAAATCTCATATTAAT
CCTTGTGTGCCTGTTTTGTCTGTTGTTAGTCTGCAGGTGTACCCAACAGCTCCGAAGAGACAGCGACCATCGAGAACGGG
CCATGATGACGATGGCGGTTTTGTCGAAAAGAAAAGGGGGAAATGTGGGGAAAAGCAAGAGAGATCAGATTGTTACTGTG
TCTGTGTAGAAAGAAGTAGACATAGGAGACTCCATTTTGTTATGTACTAAGAAAAATTCTTCTGCCTTGAGATTCTGTGA
CCTTACCCCCAACCCCGTGCTCTCTGAAATGTGTGCTGTGTCAACTCAGAGTTAAATGGATTAAGGGCGGTGCAGGATGT
GCTTTGTTAAACAGATGCTTGAAGGCAGCATGCTCCTTAAGAGTCATCACCACTCCCTAATCTCAAGTACCCAGGGACAC
AAAAACTGCGGAAGGCCGCAGGGACCTCTGCCTAGGAAAGCCAGGTATTGTCCAAGGTTTCTCCCCATGTGATAGTCTGA
AATATGGCCTCGTGGGAAGGGAAAGACCTGACCGTCCCCCAGCCCGACACCCGTAAAGGGTCTGTGCTGAGGAGGATTAG
TAAAAGAGGAAGGAATGCCTCTTGCAGTTGAGACAAGAGGAAGGCATCTGTCTCCTGCCTGTCCCTGGGCAATGGAATGT
CTCGGTATAAAACCTGATTGTATGCTCCATCTACTGAGATAGGGAAAAACCGCCTTAGGGCTGGAGGTGGGACCTGCGGG
CAGCAATACTGCTTTGTAAAGCACTGAGATGTTTATGTGTATGCATATCTAAAAGCACAGCACTTAATCCTTTACATTGT
CTATGATGCCAAGACCTTTGTTCACGTGTTTGTCTGCTGACCCTCTCCCCACAATTGTCTTGTGACCCTGACACATCCCC
CTCTTTGAGAAACACCCACAGATGATCAATAAATACGAAGGGAACTCAGAGGCTGGCGGGATCCTCCATATGCTGAACGC
TGGTTCCCCGGGTCCCCTTATTTCTTTCTCTATACTTTGTCTCTGTGTCTTTTTCTTTTCCAAATCTCTCGTCCCACCTT
ACGAGAAACACCCACAGGTGTGTAGGGGCAACCCACCCCTACAGCGCCAGTCATCCGATAGACTGAGTCGCCCGGGTACC
CGTGTTCCCAATAAAGCCTTTTGCTGTTTGCATCCGAAGCGTGGCCTCGCTGTTCCTTGGGAGGGTCTCCTCAGAGTGAT
TGACTACCCAGCTCGGGGGTCTTTCATTTGGGGGCTCGTCCGGGATTCGGAGACCCCCGCCCAGGGACCACCGACCCACC
GTCGGGAGGTAAGCCGGCCGGCGATCGTTTTGTCTTTGTCTCTGTCTTTGTGCGTGTGTGTGTGTGCCGGCATCTAATCC
TCGCGCCTGCGTCTGAATCTGTACTAGTTAGCTAACTAGATCTGTATCTGGCGGTTCCGCGGAAGAACTGACGAGTTCGT
ATTCCCGGCCGCAGCCCTGGGAGACGTCCCAGCGGCCTCGGGGGCCCGTTTTGTGGCCCATTCTGTATCAGTTAACCTAC
CCGAGTCGGACTTTTTGGAGTGGCTTTGTTGGGGGACGAGAGACAGAGACACTTCCCGCCCCCGTCTGAATTTTTGCTTT
CGGTTTTACGCCGAAACCGCGCCGCGCGTCTGATTTGTTTTGTTGTTCTTCTGTTCTTCGTTAGTTTTCTTCTGTCTTTA
AGTGTTCTCGAGATCATGGGACAGACCGTAACTACCCCTCTGAGTCTAACCTTGCAGCACTGGGGAGATGTCCAGCGCAT
TGCATCCAACCAGTCTGTGGATGTCAAGAAGAGGCGCTGGGTTACCTTCTGTTCCGCCGAATGGCCAACTTTCAATGTAG
GATGGCCTCAGGATGGTACTTTTAATTTAGGTGTTATCTCTCAGGTCAAGTCTAGAGTGTTTTGTCCTGGTCCCCACGGA
CACCCGGATCAGGTCCCATATATCGTCACCTGGGAGGCACTTGCCTATGACCCCCCTCCGTGGGTCAAACCGTTTGTCTC
TCCTAAACCCCCTCCTTTACCGACAGCTCCCGTCCTCCCGCCCGGTCCTTCTGCGCAACCTCCGTCCCGATCTGCCCTTT
ACCCTGCCCTTACCCCCTCTATAAAGTCCAAACCTCCTAAGCCCCAGGTTCTCCCTGATAGCGGCGGACCTCTCATTGAC
CTTCTCACAGAGGATCCCCCGCCGTACGGAGCACAACCTTCCTCCTCTGCCAGGGAGAACAATGAAGAAGAGGCGGCCAC
CACCTCCGAGGTTTCCCCCCCTTCTCCCATGGTGTCTCGACTGCGGGGAAGGAGAGACCCTCCCGCAGCGGACTCCACCA
CCTCCCAGGCATTCCCACTCCGCATGGGGGGAGATGGCCAGCTTCAGTACTGGCCGTTTTCCTCCTCTGATTTATATAAT
TGGAAAAATAATAACCCTTCCTTTTCTGAAGATCCAGGTAAATTGACGGCCTTGATTGAGTCCGTCCTCATCACCCACCA
GCCCACCTGGGACGACTGTCAGCAGTTGTTGGGGACCCTGCTGACCGGAGAAGAAAAGCAGCGGGTGCTCCTAGAGGCTA
GAAAGGCAGTCCGGGGCAATGATGGACGCCCCACTCAGTTGCCTAATGAAGTCAATGCTGCTTTTCCCCTTGAGCGCCCC
GATTGGGATTACACCACTACAGAAGGTAGGAACCACCTAGTCCTCTACCGCCAGTTGCTCTTAGCGGGTCTCCAAAACGC
GGGCAGGAGCCCCACCAATTTGGCCAAGGTAAAAGGGATAACCCAGGGACCTAATGAGTCTCCCTCAGCCTTTTTAGAGA
GACTCAAGGAGGCCTATCGCAGGTACACTCCTTATGACCCTGAGGACCCAGGGCAAGAAACCAATGTGTCCATGTCATTC
ATCTGGCAGTCTGCCCCGGATATCGGACGAAAGTTAGAGCGGTTAGAAGATTTAAAGAGCAAGACCTTAGGAGACTTAGT
GAGGGAAGCTGAAAAGATCTTTAATAAGCGAGAAACCCCGGAAGAAAGAGAGGAACGTATCAGGAGAGAAATAGAGGAAA
AAGAAGAACGCCGTAGGGCAGAGGATGAGCAGAGAGAGAGAGAAAGGGACCGCAGAAGACATAGAGAGATGAGCAAGCTC
TTGGCCACTGTAGTTATTGGTCAGAGACAGGATAGACAGGGGGGAGAGCGGAGGAGGCCCCAACTTGATAAGGACCAATG
CGCCTACTGCAAAGAAAAGGGACACTGGGCTAAGGACTGCCCAAAGAAGCCACGAGGGCCCCGAGGACCGAGGCCCCAGA
CCTCCCTCCTGACCTTAGGTGACTAGGGAGGTCAGGGTCAGGAGCCCCCCCCTGAACCCAGGATAACCCTCAAAGTCGGG
GGGCAACCCGTCACCTTCCTGGTAGATACTGGGGCCCAACACTCCGTGCTGACCCAAAATCCTGGACCCCTAAGTGACAA
GTCTGCCTGGGTCCAAGGGGCTACTGGAGGAAAGCGGTATCGCTGGACCACGGATCGCAAAGTACATCTGGCTACCGGTA
AGGTCACCCACTCTTTCCTCCATGTACCAGACTGCCCCTATCCTCTGCTAGGAAGAGACTTGCTGACTAAACTAAAAGCC
CAAATCCACTTTGAGGGATCAGGAGCTCAGGTTGTGGGACCGATGGGACAGCCCCTGCAAGTGCTGACAGTAAACATAGA
AGATGAGTATTGGCTACATGATACCAGGAAAGAGCCAGATGTTCCTCTAGGGTCCACATGGCTTTCTGATTTCCTTCAGG
CCTGGGCGGAAACCGGGGGCATGGGACTGGCAGTTCGCCAAGCTCCTCTGATCATACCTCTGAAGGCAACCTCTACCCCC
GTGTCCATAAAACAATACCCCATGTCACAAGAAGCCAGACTGGGGATCAAGCCCCACATACAGAGGCTGTTGGACCAGGG
AATACTGGTACCCTGCCAGTCCCCCTGGAACACGCCCCTGCTACCCGTTAAGAAACCAGGGACTAATGATTATAGGCCTG
TCCAGGATCTGAGAGAAGTCAACAAGCGGGTGGAAGACATCCACCCCACCGTGCCCAACCCTTACAACCTCTTGAGCGGG
CTCCCACCGTCCCACCAGTGGTACACTGTGCTTGATTTAAAGGATGCCTTTTTCTGCCTGAGACTCCACCCCACCAGTCA
GCCTCTCTTCGCCTTTGAGTGGAGAGATCCAGAGATGGGAATCTCAGGACAACTGACCTGGACCAGACTCCCACAGGGTT
TCAAAAACAGTCCCACCCTGTTTGATGAGGCACTGCACAGAGACCTAGCAGATTTCCGGATCCAGCACCCAGACTTGATC
CTGCTACAGTACGTGGATGACTTACTGCTGGCCGCCACTTCTGAGCAAGACTGCCAACGAGGTACTCGGGCCCTATTACA
AACCCTAGGGAACCTCGGGTATCGGGCCTCGGCCAAGAAAGCCCAAATTTGCCAGAAACAGGTCAAGTATCTGGGGTATC
TCCTAAAAGAGGGACAGAGATGGCTGACTGAGGCCAGAAAAGAGACTGTGATGGGGCAGCCCACTCCGAAGACCCCTCGA
CAACTAAGGGAGTTCCTAGGGACGGCAGGCTTCTGTCGCCTCTGGATCCCTGGGTTTGCAGAAATGGCAGCCCCCTTGTA
CCCTCTTACCAAAACGGGGACTCTGTTTAATTGGGGCCCAGACCAGCAAAAGGCCTATCAAGAAATCAAACAGGCTCTTC
TAACTGCCCCCGCCCTGGGATTGCCAGATTTGACTAAGCCCTTTGAACTCTTTGTCGACGAGAAGCAGGGCTACGCCAAA
GGCGTCCTAACGCAAAAACTGGGACCTTGGCGTCGGCCTGTGGCCTACCTGTCCAAAAAGCTAGACCCAGTGGCAGCTGG
GTGGCCCCCTTGCCTACGGATGGTAGCAGCCATTGCCGTTCTGACAAAAAATGCAGGCAAGCTAACTATGGGACAGCCGC
TAGTCATTCTGGCCCCCCATGCGGTAGAAGCACTGGTCAAACAACCCCCTGACCGTTGGCTATCCAATGCCCGCATGACC
CACTATCAGGCAATGCTCCTGGATACAGACCGGGTTCAGTTCGGACCGGTGGTGGCCCTCAACCCGGCCACCCTGCTCCC
CCTACCGGAAAAGGAAGCCCCCCATGACTGCCTCGAGATCTTGGCTGAGACGCACGGAACCAGACCGGACCTCACGGACC
AGCCCATCCCAGACGCTGATTACACTTGGTACACAGATGGAAGCAGCTTCCTACAAGAAGGACAACGGAGAGCTGGAGCA
GCGGTGACTACTGAGACCGAGGTAATCTGGGCGAGGGCTCTGCCGGCTGGAACATCCGCCCAACGAGCCGAACTGATAGC
ACTCACCCAAGCCTTAAAGATGGCAGAAGGTAAGAAGCTAAATGTTTACACTGATAGCCGCTATGCCTTCGCCACGGCCC
ATGTCCATGGAGAAATATATAGGAGGCGAGGGTTGCTGACCTCAGAAGGCAGAGAAATTAAAAACAAGAACGAGATCTTG
GCCTTGCTAAAAGCTCTCTTTCTGCCCAAACGACTTAGTATAATTCACTGTCCAGGACATCAAAAAGGAAACAGTGCTGA
GGCCAGAGGCAACCGTATGGCAGATCAAGCAGCCCGAGAGGCAGCCATGAAGGCAGTTCTAGAAACCTCTACACTCCTCA
TAGAGGACTCAACCCCGTATACGCCTCCCCATTTCCATTACACCGAAACAGATCTCAAAAGACTACGGGAACTGGGAGCC
ACCTACAATCAGACAAAAGGATATTGGGTCCTACAAGGCAAACCTGTGATGCCCGATCAGTCCGTGTTTGAACTGTTAGA
CTCCCTACACAGACTCACCCATCTGAGCCCTCAAAAGATGAAGGCACTCCTCGACAGAGAAGAAAGCCCCTACTACATGT
TAAACCGGGACAGAACTATCCAGTATGTGACTGAGACCTGCACCGCCTGTGCCCAAGTAAATGCCAGCAAAGCCAAAATT
GGGGCAGGGGTGCGAGTACGCGGACATCGGCCAGGCACCCATTGGGAAGTTGATTTCACGGAAGTAAAGCCAGGACTGTA
TGGGTACAAGTACCTCCTAGTGTTTGTAGACACCTTCTCTGGCTGGGTAGAGGCATTCCCGACCAAGCGGGAAACTGCCA
AGGTCGTGTCCAAAAAGCTGTTAGAAGACATTTTTCCGAGATTTGGAATGCCGCAGGTATTGGGATCTGATAACGGGCCT
GCCTTCGCCTCCCAGGTAAGTCAGTCAGTGGCCGATTTACTGGGGATCGATTGGAAGTTACATTGTGCTTATAGACCCCA
GAGTTCAGGACAGGTAGAAAGAATGAATAGAACAATTAAGGAGACTTTGACCAAATTAACGCTTGCATCTGGCACTAGAG
ACTGGGTACTCCTACTCCCCTTAGCCCTCTACCGAGCCCGGAATACTCCGGGCCCCCACGGACTGACTCCGTATGAAATT
CTGTATGGGGCACCCCCGCCCCTTGTCAATTTTCATGATCCTGAAATGTCAAAGTTAACTAATAGTCCCTCTCTCCAAGC
TCACTTACAGGCCCTCCAAGCAGTACAACAAGAGGTCTGGAAGCCGCTGGCCGCTGCTTATCAGGACCAGCTAGATCAGC
CAGTGATACCACACCCCTTCCGTGTCGGTGACGCCGTGTGGGTACGCCGGCACCAGACTAAGAACTTAGAACCTCGCTGG
AAAGGACCCTACACCGTCCTGCTGACAACCCCCACCGCTCTCAAAGTAGACGGCATCTCTGCGTGGATACACGCCGCTCA
CGTAAAGGCGGCGACAACTCCTCCGGCCGGAACAGCATGGAAAGTCCAGCGTTCTCAAAACCCCTTAAAGATAAGATTAA
CCCGTGGGGCCCCCTGATAATTATGGGGATCTTGGTGAGGGCAGGAGCCTCAGTACAACGTGACAGCCCTCACCAGGTCT
TTAATGTCACTTGGAAAATTACCAACCTAATGACAGGACAAACAGCTAATGCTACCTCCCTCCTGGGGACGATGACAGAC
ACTTTCCCTAAACTATATTTTGACTTGTGTGATTTAGTTGGAGACAACTGGGATGACCCGGAACCCGATATTGGAGATGG
TTGCCGCTCTCCCGGGGGAAGAAAAAGGACAAGACTATATGATTTCTATGTTTGCCCCGGTCATACTGTATTAACAGGGT
GTGGAGGGCCGAGAGAGGGCTACTGTGGCAAATGGGGATGTGAGACCACTGGACAGGCATACTGGAAGCCATCATCATCA
TGGGACCTAATTTCCCTTAAGCGAGGAAACACTCCTAAGGGTCAGGGCCCCTGTTTTGATTCCTCAGTGGGCTCCGGTAG
CATCCAGGGTGCCACACCGGGGGGTCGATGCAACCCCCTAGTCCTAGAATTCACTGACGCGGGTAAAAGGGCCAGCTGGG
ATGCCCCCAAAACATGGGGACTAAGACTGTATCGATCCACTGGGGCCGACCCGGTGACCCTGTTCTCTCTGACCCGCCAG
GTCCTCAATGTAGGGCCCCGCGTCCCCATTGGGCCTAATCCCGTGATCACTGAACAGCTACCCCCCTCCCAACCCGTGCA
GATCATGCTCCCCAGGACTCCTCGTCCTCCTCCTTCAGGCGCGGCCTCTATGGTGCCTGGGGCTCCCCCGCCTTCTCAAC
AACCTGGGACGGGAGACAGGCTGCTAAACCTGGTAGAAGGAGCCTACCTAGCCCTCAACCTCACCAGTCCCGACAAAACC
CAAGAGTGCTGGCTGTGTCTAGTATCGGGACCCCCCTACTACGAAGGGGTGGCCGTCCTAGGTACTTACTCCAACCATAC
CTCTGCCCCGGCTAACTGCTCCGTGACCTCCCAACACAAGCTGACCCTGTCCGAAGTGACCGGGCAGGGACTCTGCATAG
GAGCAGTTCCCAAAACCCATCAGGCCCTGTGTAATACCACCCAGAAGACGAGCGACGGGTCCTACTATTTGGCCTCTCCC
GCCGGGACCATTTGGGCTTGCAGCACCGGGCTCACTCCCTGTCTATCTACTACTGTGCTTAACTTAACCACTGATTACTG
TGTCCTGGTTGAACTCTGGCCAAAGGTAACCTACCACTCCCCTAATTATGTTTATGGCCAGTTTGAAAAGAAAACTAAAT
ATAAAAGAGAGCCGGTGTCATTAACTCTGGCCCTGCTGTTGGGAGGACTTACTATGGGCGGCATAGCTGCAGGAGTTGGA
ACAGGGACTACAGCCCTAGTGGCCACCAAACAATTCGAGCAGCTCCAGGCAGCCATACATACAGACCTTGGGGCCTTAGA
AAAATCAGTCAGTGCCCTAGAAAAGTCTCTGACCTCGTTGTCTGAGGTGGTCCTACAGAACCGGAGGGGATTAGATCTAC
TGTTCCTAAAAGAAGGAGGATTATGTGCTGCCCTAAAAGAAGAATGCTGTTTTTACGCGGACCACACTGGCGTAGTAAGA
GATAGCATGGCAAAGCTAAGAGAAAGGTTAAACCAGAGACAAAAATTGTTCGAATCAGGACAAGGGTGGTTTGAGGGACT
GTTTAACAGGTCCCCATGGTTCACGACCCTGATATCCACCATTATGGGCCCTCTGATAGTACTTTTATTAATCCTACTCT
TCGGACCCTGTATTCTCAACCGCTTGGTCCAGTTTGTAAAAGACAGAATTTCGGTAGTGCAGGCCCTGGTTCTGACCCAA
CAGTATCACCAACTCAAATCAATAGATCCAGAAGAAGTGGAATCACGTGAATAAAAGATTTTATTCAGTTTCCAGAAAGA
GGGGGGAATGAAAGACCCCACCATAAGGCTTAGCACGCTAGCTACAGTAACGCCATTTTGCAAGGCATGGAAAAGTACCA
GAGCTGAGTTCTCAAAAGTTACAAGGAAGTTTAATTAAAGAATAAGGCTGAATAACACTGGGACAGGGGCCAAACAGGAT
ATCTGTAGTCAGGCACCTGGGCCCCGGCTCAGGGCCAAGAACAGATGGTCCTCAGATAAAGCGAAACTAACAACAGTTTC
TGGAAAGTCCCACCTCAGTTTCAAGTTCCCCAAAAGACCGGGAAATACCCCAAGCCTTATTTAAACTAACCAATCAGCTC
GCTTCTCGCTTCTGTACCCGCGCTTTTTGCTCCCCAGTCCTAGCCCTATAAAAAAGGGGTAAGAACTCCACACTCGGCGC
GCCAGTCATCCGATAGACTGAGTCGCCCGGGTACCCGTGTTCCCAATAAAGCCTTTTGCTGTTTGCAATGTGGGGAAAAG
CAAGAGAGATCAAATTGTTACTGTGTCTGTGTAGAAAGAAGTAGACATAGGAGACTCCATTTTGTTATGTGCTAAGAAAA
ATTCTTCTGCCTTGAGATTCTGTTAATCTATGACCTTACCCCCAACCCCGTGCTCTCTGAAACGTGTGCTGTGTCAACTC
AGGGTTGAATGGATTAAGGGCGGTGCAGGATGTGCTTTGTTAAACAGATGCTTGAAGGCAGCATGCTCCTTAAGAGTCAT
CACCACTCCCTAATCTCAAGTACCCAGGGACACAAAAACTGCGGAAGGCCCAGGGACCTCTGCCTAGGAAAGCCAGGTAT
TGTCCAAGGTTTCTCCCCATGTGATAGTCTGAAATATGGCCTCGTGGGAAGGGAAAGACCTGACCGTCCCCCAGCCCGAC
ACCTGTAAAGGGTCTGTGCTGAGGAGGATTAGTAAAAGAGGAAGGAATGCCTCTTGCAGTTGAGACAAGAGGAAGGCATC
TGTCTCCTGCCTGTCCCTGGGCAATGGAATGTCTCGGTATAAAACCCGATTGTATGCTCCATCTACTGAGATAGGGAAAA
ACCGCCTTAGGGCTGGAGGTGGGACCTGCGGGCAGCAATACTGCTTTGTAAAGCATTGAGATGTTTATGTGTATGCATAT
CCAAAAGCACAGCACTTAATCCTTTACATTGTCTATGATGCCAAGACCTTTGTTCACGTGTTTGTCTGCTGACCCTCTCC
CTACAATTGTCTTGTGACCCTGACACATCCCCCTCTTTGAGAAACACCCACAGATGATCAATAAATACTAAGGGAACTCA
GAGGCTGGCGGGATCCTCCATATGCTGAACGCTGGTTCCCCGGGTCCCCTTATTTCTTTCTCTATACTTTGTCTCTGTGT
CTTTTTCTTTTCCAAATCTCTCGTCCCACCTTACGAGAAACACCCACAGGTGTGTAGGGGCAACCCACCCCTACATCTGG
TGCCCAACGTGGAGGCTTTTCTCTAGGGTGAAGGTACGCTCGAGCGTGGTCATTGAGGACAAGTCGACGAGAGATCCCGA
GTACATCTACAGTCAGCCTTACGGTAAGCTTGCGCGCTCGGAAGAAGCTAGGGTGATAATGGGGCAAACTAAAAGTAAAA
TTAAAAGTAAATATGCCTCTTATCTCAGCTTTATTAAAATTCTTTTAAAAAGAGGGGGAGTTAAAGTATCTACAAAAAAT
CTAATCAAGCTATTTCAAATAATAGAACAATTTTGCCCATGGTTTCCAGAACAAGGAACTTTAGATCTAAAAGATTGGAA
AAGAATTGGTAAGGAACTAAAACAAGCAGGTAGGAAGGGTAATATCATTCCACTTACAGTATGGAATGATTGGGCCATTA
TTAAAGCAGCTTTAGAACCATTTCAAACAGAAGAAGATAGCATTTCAGTTTCTGATGCCCCTGGAAGCTGTTTAATAGAT
TGTAATGAAAACACAAGGAAAAAATCCCAGAAAGAAACCGAAAGTTTACATTGCGAATATGTAGCAGAGCCGGTAATGGC
TCAGTCAACGCAAAATGTTGACTATAATCAATTACAGGAGGTGATATATCCTGAAACGTTAAAATTAGAAGGAAAAGGTC
CAGAATTAATGGGGCCATCAGAGTCTAAACCACGAGGCACAAGTCCTCTTCCAGCAGGTCAGGTGCCCGTAAGATTACAA
CCTCAAAAGCAGGTTAAAGAAAATAAGACCCAACCGCCAGTAGCCTATCAATACTGGCCGCCGGCTGAACTTCAGTATCG
GCCACCCCCAGAAAGTCAGTATGGATATCCAGGAATGCCCCCAGCACCACAGGGCAGGGCGCCATACCATCAGCCGCCCA
CTAGGAGACTTAATCCTATGGCACCACCTAGTAGACAGGGTAGTGAATTACATGAAATTATTGATAAATCAAGAAAGGAA
GGAGATACTGAGGCATGGCAATTCCCAGTAACGTTAGAACCGATGCCACCTGGAGAAGGAGCCCAAGAGGGAGAGCCTCC
CACAGTTGAGGCCAGATACAAGTCTTTTTCGATAAAAATGCTAAAAGATATGAAAGAGGGAGTAAAACAGTATGGACCCA
ACTCCCCTTATATGAGGACATTATTAGATTCCATTGCTTATGGACATAGACTCATTCCTTATGATTGGGAGATTCTGGCA
AAATCGTCTCTCTCACCCTCTCAATTTTTACAATTTAAGACTTGGTGGATTGATGGGGTACAAGAACAGGTCCGAAGAAA
TAGGGCTGCCAATCCTCCAGTTAACATAGATGCAGATCAACTATTAGGAATAGGTCAAAATTGGAGTACTATTAGTCAAC
AAGCATTAATGCAAAATGAGGCCATTGAGCAAGTTAGAGCTATCTGCCTTAGAGCCTGGGAAAAAATCCAAGACCCAGGA
AGTACCTGCCCCTCATTTAATACAGTAAGACAAGGTTCAAAAGAGCCCTACCCTGATTTTGTGGCAAGGCTCCAAGATGT
TGCTCAAAAGTCAATTGCCGATGAAAAAGCCGGTAAGGTCATAGTGGAGTTGATGGCATATGAAAACGCCAATCCTGAGT
GTCAATCAGCCATTAAGCCATTAAAAGGAAAGGTTCCTGCAGGATCAGATGTAATCTCAGAATATGTAAAAGCCTGTGAT
GGAATCGGAGGAGCTATGCATAAAGCTATGCTTATGGCTCAAGCAATAACAGGAGTTGTTTTAGGAGGACAAGTTAGAAC
ATTTGGAGGAAAATGTTATAATTGTGGTCAAATTGGTCACTTAAAAAAGAATTGCCCAGTCTTAAACAAACAGAATATAA
CTATTCAAGCAACTACAACAGGTAGAGAGCCACCTGACTTATGTCCAAGATGTAAAAAAGGAAAACATTGGGCTAGTCAA
TGTCGTTCTAAATTTGATAAAAATGGGCAACCATTGTCGGGAAACGAGCAAAGGGGCCAGCCTCAGGCCCCACAACAAAC
TGGGGCATTCCCAATTCAGCCATTTGTTCCTCAGGGTTTTCAGGGACAACAACCCCTACTGTCCCAAGTGTTTCAGGGAA
TAAGCCAGTTACCACAATACAACAATTGTCCCTCACCACAAGCGGCAGTGCAGCAGTAGATTTATGTACTATACAAGCAG
TCTCTCTGCTTCCAGGGGAGCCCCCACAAAAAATCCCTACAGGGGTATATGGCCCACTGCCTGAGGGGACTGTAGGACTA
ATCTTGGGAAGATCAAGTCTAAATCTAAAAGGAGTTCAAATTCATACTAGTGTGGTTGATTCAGACTATAAAGGCGAAAT
TCAATTGGTTATTAGCTCTTCAATTCCTTGGAGTGCCAGTCCAAGAGACAGGATTGCTCAATTATTACTCCTGCCATATA
TTAAGGGTGGAAATAGTGAAATAAAAAGAATAGGAGGGCTTGTAAGCACTGATCCAACAGGAAAGGCTGCATATTGGGCA
AGTCAGGTCTCAGAGAACAGACCTGTGTGTAAGGCCATTATTCAAGGAAAACAGTTTGAAGGGTTGGTAGACACTGGAGC
AGATGTCTCTATCATTGCTTTAAATCAGTGGCCAAAAAATTGGCCTAAACAAAAGGCTGTTACAGGACTTGTCGGCATAG
GCACAGCCTCAGAAGTGTATCAAAGTATGGAGATTTTACATTGCTTAGGGCCAGATAATCAAGAAAGTACTGTTCAGCCA
ATGATTACTTCAATTCCTCTTAATCTGTGGGGTCGAGATTTATTACAACAATGGGGTGCGGAAATCACCATGCCCGCTCC
ATTATATAGCCCCACGAGTCAAAAAATCATGACCAAGATGGGATATATACCAGGAAAGGGACTAGGGAAAAATGAAGATG
GCATTAAAGTTCCAGTTGAGGCTAAAATAAATCAAGAAAGAGAAGGAATAGGGTATCCTTTTTAGGGGCGGTCACTGTAG
AGCCTCCTAAACCCATACCACTAACTTGGAAAACAGAAAAACCGGTGTGGGTAAATCAGTGGCCGCTACCAAAACAAAAA
CTGGAGGCTTTACATTTATTAGCAAATGAACAGTTAGAAAAGGGTCACATTGAGCCTTCGTTCTCACCTTGGAATTCTCC
TGTGTTTGTAATTCAGAAGAAATCAGGCAAATGGCGTATGTTAACTGACTTAAGGGCTGTAAACGCCGTAATTCAACCCA
TGGGGCCTCTCCAACCCGGGTTGCCCTCTCCGGCCATGATCCCAAAAGATTGGCCTTTAATTATAATTGATCTAAAGGAT
TGCTTTTTTACCATCCCTCTGGCAGAGCAGGATTGTGAAAAATTTGCCTTTACTATACCAGCCATAAATAATAAAGAACC
AGCCACCAGGTTTCAGTGGAAAGTGTTACCTCAGGGAATGCTTAATAGTCCAACTATTTGTCAGACTTTTGTAGGTCGAG
CTCTTCAACCAGTGAGAGAAAAGTTTTCAGACTGTTATATTATTCATTATATTGATGATATTTTATGTGCTGCAGAAACG
AAAGATAAATTAATTGACTGTTATACATTTCTGCAAGCAGAGGTTGCCAATGCTGGACTGGCAATAGCATCTGATAAGAT
CCAAACCTCTACTCCTTTTCATTATTTAGGGATGCAGATAGAAAATAGAAAAATTAAGCCACAAAAAATAGAAATAAGAA
AAGACACATTAAAAACACTAAATGATTTTCAAAAATTACTAGGAGATATTAATTGGATTCGGCCAACTCTAGGCATTCCT
ACTTATGCCATGTCAAATTTGTTCTCTATCTTAAGAGGAGACTCAGACTTAAATAGTCAAAGAATATTAACCCCAGAGGC
AACAAAAGAAATTAAATTAGTGGAAGAAAAAATTCAGTCAGCGCAAATAAATAGAATAGATCCCTTAGCCCCACTCCAAC
TTTTTATTTTTGCCACTGCACATTCTCCAACAGGCATCATTATTCAAAATACTGATCTTGTGGAGTGGTCATTCCTTCCT
CACAGTACAGTTAAGACTTTTACATTGTACTTGGATCAAATAGCTACATTAATCGGTCAGACAAGATTACGAATAACAAA
ATTATGTGGAAATGACCCAGACAAAATAGTTGTCCCTTTAACCAAGGAACAAGTTAGACAAGCCTTTATCAATTCTGGTG
CATGGCAGATTGGTCTTGCTAATTTTGTGGGACTTATTGATAATCATTACCCAAAAACAAAGATCTTCCAGTTCTTAAAA
TTGACTACTTGGATTCTACCTAAAATTACCAGACGTGAACCTTTAGAAAATGCTCTAACAGTATTTACTGATGGTTCCAG
CAATGGAAAAGCAGCTTACACAGGGCCGAAAGAACGAGTAATCAAAACTCCATATCAATCGGCTCAAAGAGCAGAGTTGG
TTGCAGTCATTACAGTGTTACAAGATTTTGACCAACCTATCAATATTATATCAGATTCTGCATATGTAGTACAGGCTACA
AGGGATGTTGAGACAGCTCTAATTAAATATAGCATGGATGATCAGTTAAACCAGCTATTCAATTTATTACAACAAACTGT
AAGAAAAAGAAATTTCCCATTTTATATTACTCATATTCGAGCACACACTAATTTACCAGGGCCTTTGACTAAAGCAAATG
AACAAGCTGACTTACTGGTATCATCTGCACTCATAAAAGCACAAGAACTTCATGCTTTGACTCATGTAAATGCAGCAGGA
TTAAAAAACAAATTTGATGTCACATGGAAACAGGCAAAAGATATTGTACAACATTGCACCCAGTGTCAAGTCTTACACCT
GCCCACTCAAGAGGCAGGAGTTAATCCCAGAGGTCTGTGTCCTAATGCATTATGGCAAATGGATGTCACGCATGTACCTT
CATTTGGAAGATTATCATATGTTCATGTAACAGTTGATACTTATTCACATTTCATATGGGCAACTTGCCAAACAGGAGAA
AGTACTTCCCATGTTAAAAAACATTTATTGTCTTGTTTTGCTGTAATGGGAGTTCCAGAAAAAATCAAAACTGACAATGG
ACCAGGATATTGTAGTAAAGCTTTCCAAAAATTCTTAAGTCAGTGGAAAATTTCACATACAACAGGAATTCCTTATAATT
CCCAAGGACAGGCCATAGTTGAAAGAACTAATAGAACACTCAAAACTCAATTAGTTAAACAAAAAGAAGGGGGAGACAGT
AAGGAGTGTACCACTCCTCAGATGCAACTTAATCTAGCACTCTATACTTTAAATTTTTTAAACATTTATAGAAATCAGAC
TACTACTTCTGCAGAACAACATCTTACTGGTAAAAAGAACAGCCCACATGAAGGAAAACTAATTTGGTGGAAAGATAATA
AAAATAAGACATGGGAAATAGGGAAGGTGATAACGTGGGGGAGAGGTTTTGCTTGTGTTTCACCAGGAGAAAATCAGCTT
CCTGTTTGGTTACCCACTAGACATTTGAAGTTCTACAATGAACCCATCGGAGATGCAAAGAAAAGGGCCTCCACGGAGAT
GGTAACACCCAGTCACATGGATGGATAATCCTATAGAAGTATATGTTAATGATAGTGTATGGGTACCTGGCCCCATAGAT
GATCGCTGCCCTGCCAAACCTGAGGAAGAAGGGATGATGATAAATATTTCCATTGGGTATCGTTATCCTCCTATTTGCCT
AGGGAGAGCACCAGGATGTTTAATGCCTGCAGTCCAAAATTGGTTGGTAGAAGTACCTACTGTCAGTCCCATCAGTAGAT
TCACTTATCACATGGTAAGCGGGATGTCACTCAGGCCACGGGTAAATTATTTACAAGACTTTTCTTATCAAAGATCATTA
AAATTTAGACCTAAAGGGAAACCTTGCCCCAAGGAAATTCCCAAAGAATCAAAAAATACAGAAGTTTTAGTTTGGGAAGA
ATGTGTGGCCAATAGTGCGGTGATATTATAAAACAATGAATTTGGAACTATTATAGATTGGGCACCTCGAGGTCAATTCT
ACCACAATTGCTCAGGACAAACTCAGTCGTGTCCAAGTGCACAAGTGAGTCCAGCTGTTGATAGCGACTTAACAGAAAGT
TTAGACAAACATAAGCATAAAAAATTGCAGTCTTTCTACCCTTGGGAATGGGGAGAAAAAGGAATCTCTACCCCAAGACC
AAAAATAGTAAGTCCTGTTTCTGGTCCTGAACATCCAGAATTATGGAGGCTTACTGTGGCCTCACACCACATTAGAATTT
GGTCTGGAAATCAAACTTTAGAAACAAGAGATTGTAAGCCATTTTATACTGTCGACCTAAATTCCAGTCTAACAGTTCCT
TTACAAAGTTGCGTAAAGCCCCCTTATATGCTAGTTGTAGGAAATATAGTTATTAAACCAGACTCCCAGACTATAACCTG
TGAAAATTGTAGATTGCTTACTTGCATTGATTCAACTTTTAATTGGCAACACCGTATTCTGCTGGTGAGAGCAAGAGAGG
GCGTGTGGATCCCTGTGTCCATGGACCGACCGTGGGAGGCCTCACCATCCGTCCATATTTTGACTGAAGTATTAAAAGGT
GTTTTAAATAGATCCAAAAGATTCATTTTTACTTTAATTGCAGTGATTATGGGATTAATTGCAGTCACAGCTACGGCTGC
TGTAGCAGGAGTTGCATTGCACTCTTCTGTTCAGTCAGTAAACTTTGTTAATGATTGGCAAAAGAATTCTACAAGATTGT
GGAATTCACAATCTAGTATTGATCAAAAATTGGCAAATCAAATTAATGATCTTAGACAAACTGTCATTTGGATGGGAGAC
AGACTCATGAGCTTAGAACATCGTTTCCAGTTACAATGTGACTGGAATACGTCAGATTTTTGTATTACACCCCAAATTTA
TAATGAGTCTGAGCATCACTGGGACATGGTTAGACGCCATCTACAGGGAAGAGAAGATAATCTCACTTTAGACATTTCCA
AATTAAAAGAACAAATTTTCGAAGCATCAAAAGCCCATTTAAATTTGGTGCCAGGAACTGAGGCAATTGCAGGAGTTGCT
GATGGCCTCGCAAATCTTAACCCTGTCACTTGGGTTAAGACCATTGGAAGTACTACGATTATAAATCTCATATTAATCCT
TGTGTGCCTGTTTTGTCTGTTGTTAGTCTGCAGGTGTACCCAACAGCTCCGAAGAGACAGCGACCATCGAGAACGGGCCA
TGATGATGATGGCGGTTTTGTCGAAAAGAAAAGGGGGAAATGTGGGGAAAAGCAAGAGAGATCAAATTGTTACTGTGTCT
GTGTAGAAAGAAGTAGACATAGGAGACTCCATTTTGTTATGTGCTAAGAAAAATTCTTCTGCCTTGAGATTCTGTTAATC
TATGACCTTACCCCAAACCCCGTGCTCTCTGAAACGTGTGCTGTGTCAACTCAGGGTTGAATGGATTAAGGGCGGTGCAG
GATGTGCTTTGTTAAACAGATGCTTGAAGGCAGCATGCTCCTTAAGAGTCATCACCACTCCCTAATCTCAAGTACCCAGG
GACACAAAAACTGCGGAAGGCCGCAGGGACCTCTGCCTAGGAAAGCCAGGTATTGTCCAAGGTTTCTCCCCATGTGATAG
TCTGAAATATGGCCTCGTGGGAAGGGAAAGACCTGACCGTCCCCCAGCCCGACACCTGTAAAGGGTCTGTGCTGAGGAGG
ATTAGTAAAAGAGGAAGGAATGCCTCTTGCAGTTGAGACAAGAGGAAGGCATCTGTCTCCTGCCTGTCCCTGGGCAATGG
AATGTCTCGGTATAAAACCCGATTGTATGCTCCATCTACTGAGATAGGGAAAAACCGCCTTAGGGCTGGAGGTGGGACCT
GCGGGCAGCAATACTGCTTTGTAAAGCATTGAGATGTTTATGTGTATGCATATCCAAAAGCACAGCACTTAATCCTTTAC
ATTGTCTATGATGCCAAGACCTTTGTTCACGTGTTTGTCTGCTGACCCTCTCCCCACAATTGTCTTGTGACCCTGACACA
TCCCCCTCTTTGAGAAACACCCACAGATGATCAATAAATACTAAGGGAACTCAGAGGCTGGCGGGATCCTCCATATGCTG
AACGCTGGTTCCCCGGGTCCCCTTATTTCTTTCTCTATACTTTGTCTCTGTGTCTTTTTCTTTTCCAAATCTCTCGTCCC
ACCTTACGAGAAACACCCACAGGTGTGTAGGGGCAACCCACCCCTACATAGAGAGGCTCGGGGCTTGACTCAATCTCCTG
TGTGAGATACGTGTCAGCCCGAGATCTCGTAAATAAAACTGCCTCTTGTTGATTAGCATCAACTGGCCGAAGAGCACAAA
GGACCCCCATGGAGTTGGGCACTGACCTCGCTCTCAGAGGGGTTCAGACCCCCAGAAAGTAACCCCCGAGCAGGCCCTAT
CCTCGCATTGGGGGTCTCTAGGCTTACGGAGAACCTCCATGCAATCACACTCACGACCTTTCGCCGGCGACACACTCACA
CTCTCATCACACACACACTTAATTCAGGACATCAGACACAAAAAGTCATGGCCAAATTCCAGAACCACGTGACAGACCCG
TCTTCTTCTAAGGGGTGAGGCAACAAAAACTCACGTGAGCCCACCTACCCGAAGGGTGGGGCAACCAAAACTCACGTGAG
CCCACCTACCCGAAGGGTGGGGCAACCAAAACTCACGTGAGCCCACCTACCCGAAGGGTGGGGCAACAAAACCTCACGTG
AGCCCACCTACCCGAAGGGTGGGGCAACCAAAACTCACGTGAGTCCACCTACCCGAAGGGTGGGGCAACAAAAACTCACG
TGAGCCCACCTACCCGAAGGGTGAGGCAACAAAAACTCACGTGAGCCCACCTACCCGAAGGGTGGGGCAACAAAAACTCA
CGTGAGCTCACCTACCCGAAGGGTGGGGCAACAAAAATTCATGTGAACCCATCTACCCGAAGGATGGGGCATAAATTCAC
ACGAACCCACCTTCCCGAAGGGTGGGGCCTGTCTGCGGACACTCATCCATGACCCAAAGATGAAGCTTATCGACAAAAGA
AAAACAAGAAAAAAATCTATCGCCTTCACTCCTGCGGGGTCGAGACCCTCTACAGGGTGCTCGGCTGAAAACAGCCCTCC
TGGGCCGTCCACTGTCAGTTTCTCTAGACTGACACTGAACTGAAGCCTCCAGCATAAGTCGACGGATAAATTCATATCCG
TACCTGTTCACACGAATCTACACAATCACAGACAACAGACATAAGACAAAGACACAAACCATAGGGTCTTCGTCGATTCC
AATTCGACGTCAAACCCGGTCCATGACTTCCATGGTCCGTAGACACCTTTAACCAATATCCTACAAAACAGAACCAGAAC
AAACAGACCAAAGAAAAGACACCATAACAGGTCACAGAAAAACCGAAAACAAAGCAAAAACCTGAACCTGACTGTTGACA
CAAACTTTAGAACCTGACTGCTGACACAAACTTTAGTACTTTGACAAACGAAACAAACAGTTCCTCAAAATGAACCAGGA
GAACCACGAATTAAATTTTCAATTTTTATTAAACGAACTCTCTTTAACAAAAGACGGCCCCTCAAAATAGAAAGAGAGAA
CTCGGAAGAGGGGTTCCTCTCGACGGGGAGAGAAATGAGGGTAACAGGTCGGGTCGACGACAATTGGCAACACATGAAGG
ACTCCAGGTTAGCGAGTGATCCGTCTGAAGCAGGCATTAACAAGAACCTGAAAGCTTTACCTTAGATCCTGAAGAAAAAT
TCTCCCTGTTGGCTTAAACATTCACAGCTTCTAAGGAAGGGACAACACAGAGTAGGAAAATGTAGGGGCTGAGGGTGGCA
AGCATGCAGGCCTACTAGCAAGCTACAGGCTGCGCGTGGGCAGCAGCGCAGCTCTGGCCAAGTCAGTGCAAGAGGAGTTT
CAAGGTAAGGAGGCTGGCTGGGGTTGGCGCTTTGACAACAAAGATAGCGTAGAGTTAGTGGTTGTATTTTGGCCCTGAAA
AAAAAAATTCCAGTTGCTGCCTTCAGTGGCCAGACCTTCAATACTTGCTCACAAAAGGAGAGTGTTCATTAAGAGAAGTT
CTTTAAGGGAGCCTGCCTTATCTGCTGGCCCTATTCCAAGAGAGGAGTTGATCTCCAACACTAAGTAACCTTCCCTGTTA
GTCATCATTGACATGGAGAGTGCCTTCGATCCTATCCCCACAGCAGCCAGTTCCTGCCCCTGTGGTCAAAATGCCCCAGG
TTGGGGGGCAGAGAAGCCCCTAAAATAGTTTTAAAGAATCTGCAACAAACTGTGAAAAAACTTTGTTTTGCCAGTCAAAA
TTTAGAATTCAGTCTTTGGCTGTGGCCAAGGTCAGGATCAATGTTTTCTTTTCCATGGGCCTTTAGCCCACTGAGAAAGT
TTGGTAAAGGGCTGCTACTGAGGTCCTGAAAGTCCCAGGTGAACTGGTTACAATTCTTTTGTCAGACACTTAGTATCTAA
CACCCAGGTTCTAACCCTCTCTCCATCCTTTTGTTATTAGTTCTTACTAGAAGCCTAGTGTCCTTCAGAGGCTGGGTTTA
TTGAGAGACAGAGCCACTGAGCTGACACTGAAGGGAGGTACTTCTTAAGTAAAATCTAAGTCCAGAGAGATAGTCGATAA
CAGATCAGCTGCCTCTCTGCTTGCCTTTCTGTTTCACAGGAACAAAGCTTGTGCTTATTTCTACAACGGCCTTTTTGTCC
CAAGAAGGCCTCCTGGTTTAGCTGTGTGACTAAATGCTATTTGTCCTCTTCAGTGGACCTCTATTCTCAAGATTCCCTTG
TTTTCTCACCATCCCATTTGAGATGCTTGTTAGTAACTGTTACAGGTCTTCTTTACCACCGAGGAAAGATGGAATCCTAC
TAGAGGCCAGAAAAAATGTTCCAGACACGGATGGAAGGCCCTCACTTCTGCCTGTTGACTTCAAAACGCCTAAAGGTAGG
GAGTGCCAGGTCTGCCACCAGGCTCCAAGGGTGGGTCTCAGAGGGGCTAGAAAATGCCCCACCAATTTGGCTAAAGTAAG
AAAAAAATATAAAGAAAAAGTTACAGAAACTTGAAGGGTTAAGCTAAGTCACTGAGAGAGTTGTTGTAAGTTGCAGAGAA
AATAAGGTTGATATATGGTTCAGGGTCAGTGCACAAAAGTAGACAGCAACTAATAGCTGTAGAAGAAGATACAGACAGAG
AGACTGAGGAAGAGAAAGAGACAAGAGAGGAACATATACTGGCCACAGTAGTTAGGGAACCTAGGAAGATAGTACCTGGC
AACAGAAGAGAATTCCTGGCTAAAGATCGGTGTGCCTAATACGAAGAAAAAGGACACTGGGTCAGGGACTGCCCAAGAAA
GAACAAGAGGGGACACTGGAGAGCTTCTTGGTCCTAGAGTGCTGGCTATGTACAGAGATAGAAGGGAAGTGTGGATACAG
GGACCCAATGCTCTGTGCTCCTATGCCCCCACCCCCCAGTGGGTCAATATCCAAAGACCTTGAGTGCAAGGGGTTACTGG
CAACGAACAATACTTATGGACTGCCCGAAGAACAGTGGACCTTGGCGTGGGCCGGGTAACCCACCCACTAGTTCATGGTC
ATCCCTGACTGCCCCTATCCCTTGCTCATGAGAAAATTACTCTCCAAAATGGCTTGTGTGGGCTAAAATGGCTGGGTGAG
GCCATGTGTATGCATATCTACAGACTGTGTATGTGGAGCTTAAGACCTGTCTCAGTGCACCAGTACCTGATGCTGGGAGA
TGTGTGTGTGTGGCTTAGTGCCGTTCTGCCTGGAACACATCATTCCTGCTAGCCGGGCTCTGACAATTATCACCTAATCC
AGGACTTAAACTTCGGTAGAGTGGCTGATGTTTTGCCTTTAAATGAAATGTCCCAGAGGATGGGATCACTGATCAGCTGA
CATGGACTAGATTCTCTACCTGTTGGGGGCAATCTGGTCACCTTGCTGCCCAATCCTGACCTGGAGCCACCACAGCACAA
GTGTCAAGCACTGGCAGAAGCCCATGGGTGGAGGAAAGACCTCTGCGACTGGCTGACTGACCCCTGCTGAAAGCCGAGGA
CCTTGTCCACAGACGGGAACAGTTCTCTTCATGAAGGTCAGAGATTAGTGGGTGCTGCCGTGGTGGACAACACAATGTCA
TCTGGGATGGCTGAACTTCTACCCCCCAGCACATCAGTGCTGCAGATGCCTTTACCATCTCTTGGATGCCCTGGTGAAGC
CAACAACTGCCTACAAGAGACAGCCACTGGGAACTGGGATTGGACTAAGAGACGGCCTCTACAATCATCAAGAAGATACT
GGAAGAAATCTTTCCCCCGATTTGGAATGCCCAAGGTAATCTGGTCAGACAATGGCCCTACTTTCGTTGCCAAGGTAAGC
CAGGGTGTGGCCAAGTATTTAGAGGTTGATTGAAAATTACATTATATTTACAGACCTCAAAGTTCAGGACAGGTAGAGTA
AATAAATAAAACTCTAAAAGAGACCCTGACCAAATTAAATTGACCATGGAGACTGGCGCAGACTGGGTGACACTCCTTCC
CTCTTGCTCTCTTCAGAGCAAGAAATATCCCTTTCAGATTCAGCTTTACCCCCTTTGAGATCTTATATGGGGCCTCAGAT
CCTCTGACTGTATTAGATGATGTTACTGAACCAACATGTCATAGTAATAATGTTTATGTGTCAGGCTAAAAGACCTACAG
GTGATACAGAAAGAAATCTGCTCACAGCTGGCAGCAGCCTATGCCCCAGGGACCTCCGAGACATCTCATCCGTTCCAGGT
CAGGGACTGTAGGTACATACAATGACACGGAGCCCAGACACTCGAGCCTCGCTGGAAAGGACCGTACCTGGTGCTGCTGA
CCACCCTGACAGCCGTCAATTCTCAGCCCTCACCAGCCGCATACTAGCCGTTGGGGCTGAGAACTGGGACCTAGAGGGAC
ACTCAGATCTTCAAAAAGCTCCCTAGACTTGCACATCAGATAAGTGGATACATCAGAGACGTGACTGGGATGTTGCTATA
ATGCTCACTTGAGGAGTGTGCTTTAGAAACAAGAATTTCATGTTTGCCCTGGGTTCCATCGAGAAAAATATAGAGATAGG
CTTGATTTCTATTACAAATGATGTAACATTACATATGTTAATACTCCTAACACTTCTTGGGACTGTGCCTCAGGGACCAT
AAGTTTAAAAGTTCTAAGATAGTCATGACCTTGGTGTATAGGTTTAGATAGTGTTCAGATTGGAATCCTAAAGACTTTTT
AGCTGACCTCCACGAATACCTAACCTCCCTCTCAGAGGTAGTCCTTCAAAATAGGAGAAGATTAGACCTGATATTCCTTA
AAGAAAGAGGGCTATGTGCTGCTTTGAGAGAAGAATGTTGTTTTTACCTCGATCACTCCGGGACCATTAAAGATTCTATG
GCTAAACTTAGGGAGAGGTTGGACAAGAGACGACGAGAACGAGAAACCACTGATAACTGGTTTCAGAGCTGGTTCGATAG
GTCCCCATGGCTTACCACCCTGCTGTCAGCCTTAGCTGGTCCCTTGATTATCCTCCTCCTTTTGCTCACTTTTGGGCCCT
ACATCATTAATCGCCTTCTAGCTTTTGTCAGAGAGCGGATTAGTGCTATACATGTCCTTATGTTGAGACAACAGTATCGG
GCTGTATCGGGCTATACGGGGTGAAGAGCCTCTAGACGCTAGACTCATAGTCCTAAGATTAGGACTATTCACAAGGAGTA
GAGGGGAATGAAGGGTTAAAATTTCTAAAAGTTAGTCATGAACAAAGTCCAGACATGCCTGAGAGAATTTGAGATAGGGC
TCACTGGCCCGACTATCAACTCCCAAGGACACTGGCCATCTGGAGCCACCCCCTCCCCTTCCTTCACTCCCTGAGGATGG
GTCATCCCCTGCTGCAGTGAGATGAGTTGCCCTGCCCACATTGCTGAGATGCTAGATTACACGTATGCTTTGTTGATGTA
ACTCCGTGCCAAAAGTAACTGTGCACCCTTTGTATTAGCCAATTATGTGTATCCACACGAAACCCCTGGTTTTCCCTATA
TAAGCTCCTGCCTAGAGAGGCTCGGGGCTTGACTCAATCTCCTGTGTGAGATACGTGTCAGCCCGAGATCTCGTAAATAA
AACTGCCTCTTGTTGATTAGCATCAATGTGGGGAAAAGCAAGAGAGATCAGATTGTTACTGTGTCTGTGTAGAAAGAAGT
AGACATAGGAGACTCCATTTTGTTATGTACTAAGAAAAATTCTTCTGCCTTGAGATTCTGTTAATCTATAACCTTACCCC
CAACCCTGTGCTCTCTGAAACATGTGCTCTGTCAACTCAGAGTTAAATGGATTAAGGGCGGTGCAAGATGTGCTTTGTTA
AACAGATGCTTGAAGGCAGCATGCTCCTTAAGAGTCATCACCACTCCCTAATCTCAAGTACCCAGGGACACAAAAACTGC
GGAAGGCCCAGGGACCTCTGCCTAGGAAAGCCAGGTATTGTCCAAGGTTTCTCCCCATGTGATAGTCTGAAATATGGCCT
CGTGGGAAGGGAAAGACCTGACCGTCCCCCAGCCCGACACCCGTAAAGGGTCTGTGCTGAGGAGGATTAGTATAAGAAGA
AGGCATGCCTCTTGCAGTTGAGACAAGAGGAAGGCATCTGTCTCCTGCCTGTCCCTGGGCAATGGAATGTCTCGGTATAA
AACCCGATTGTATGCTCCATCTACTGAGATAGGGAAAAACCGCCTTAGGGCTGGAGGTGGGACCTGCGGGCAGCAATACT
GCTTTGTAAAGCATTGAAATGTTTATGTGTATGCATATCTAAAAGCACAGCACTTAATCCTTTACCTTGTCTATGATGCA
AAGACCTTTGTTCACGTGTTTGTCTGCTGACCCTCTCCCCACAATTGTCTTGTGACCCTGACACATCCCCCTCTTCGAGA
AACACCCACAGATGATCAATAAATACTAAGGGAACTCAGAGGCTGGCGGGATCCTCCATATGCTGAACGCTGGTTCCCCG
GGTCCCCTTCTTTCTTTCTCTATACTTTGTCTCTGTGTCTTTTTCTTTTCCAAATCTCTCGTTCCACCTTACGAGAAACA
CCCACAGGTGTGTAGGGGCAACCCACCCCTACATCTGGCGCCCAACGTGGGGCTTTTCTCTAGGGTGAAGGTACGCTCGA
GCGTGGTCATTGAGGACAAGTCGACGAGAGATCCCGAGTACTTCTACAGTCAGCCTTACGGTAAGCTTGTGCACTCGGAA
GAAGCTAGGGTGATAATGGGGCAAACTAAAAGTAAAGTTAAAAGTAAATATGCCTCTTATCTCAGCTTTATTAAAATTCT
TTTAAAAAGAGGGGGAGTTAAAGTATCTACAAAAAATCTAATCAAGCTATTTCAAATAATAGAACAATTTTGCCCATGGT
TTCCAGAACAAGAAACTTTAGATCTAAAAGATTGGAAAAGAATTGGTAAGGAACTAAAACAAGCAGGTAGGAAGGGTAAT
ATCATTCCACTTACAGTATGGAATGATTGGGCCATTATTAAAGCAGCTTTAGAACCATTTCAAACAGAAGATAGCGTTTC
AGTTTCTGATGCCACTGGAAGCTGTATAATAGATTGTAATGAAAAGACAAGGAAAAAATCCCAGAAAGAAACCGAAAGTT
TACATTGCGAATATGTAGCAGAGCCGGTAATGACTCAGTCAACGCAAAATGTTGACTATAATCAATTACAGGAGGTGATA
TATCCTGAAACGTTAAAATTAGAAGGAAAAGGTCCAGAATTAGTGGGGCCATCAGAGTCTAAACCACGAGGCACAAGTCC
TCTTCCAGCAGGTCAGGTGCCTGTAACATTACAACCTCAAACGCAGGTTAAAGAAAATAAGACCCAACCGCCAGTAGCCT
ATCAATACTGGCCACCGGCTGAACTTCAGTATCGGCCACCCCCAGAAAGTCAGTATGGATATCCAGGAATGCCCCCAGCA
CCACAGGGCAGGGCGCCATACCCTCAGCCGCCCACTAGGAGACTTAATCCTACGGCACCACCTAGTAGACAGGGTAGTGA
ATTACATGAAATTATTGATAAATCAAGAAAGGAAGGAGATACTGAGGCATGGCAATTCCCAGTAACGTTAGAACCGATGC
CACCTGGAGAAGGAGCCCAAGAGGGAGAGCCTCTCACAGTTGAGGCCAGATACAAGTCTTTTTCGATAAAAATGCTAAAA
GATATGAAAGAGGGAGTAAAACAGTATGGACCCAACTCCCCTTATATGAGGACATTATTAGATTCCATTGCTCATGGACA
TAGACTCATTCCTTATGATTGGGAGATTCTGGCAAAATCGTCTCTCTCACCCTCTCAATTTTTACAATTTAAGACTTGGT
GGATTGATGGGGTACAAGAACAGGTCCGAAGAAATAGGGCTGCCAATCCTCCAGTTAACATAGATGCAGATCAACTATTA
GGAATAGGTCAAAATTGGAGTACTATTAGTCAACAAGCATTAATGCAAAATGAGGCCATTGAGCAAGTTAGAGCTATCTG
CCTTAGAGCCTGGGAAAAAATCCAAGACCCAGGAAGTACCTGCCCCTCATTTAATACAGTAAGACAAGGTTCGAAAGAGC
CCTACCCTGATTTTGTGGCAAGGCTCCAAGATGTTGCTCAAAAGTCAATTGCCGATGAAAAAGCCCGTAAGGTCATAGTG
GAGTTGATGGCATATGAAAACGCCAATCCTGAGTGTCAATCAGCCATTAAGCCATTAAAAGGAAAGGTTCCTGCAGGATC
AGATGTAATCTCAGAATATGTAAAAGCCTGTGATGGAATCGGAGGAGCTATGCATAAAGCTATGCTTATGGCTCAAGCAA
TAACAGGAGTTGTTTTAGGAGGACAAGTTAGAACATTTGGAGGAAAATGTTATAATTGTGGTCAAATTGGTCACTTAAAA
AAGAATTGCCCAGTCTTAAATAAACAGAATATAACTATTCAAGCTACTACCACAACAGGTAGAGAGCCACCTGACTTATG
TCCAAGATGTAAAAAAGGAAAACATTGGGCTAGTCAATGTCGTTCTAAATTTGATAAAAATGGGCAACCATTGTCGGGAA
ACGAGCAAAGGGGCCAGCCTCAGGCCCCACAACAAACTGGGGCATTCCCAATTCAGCCATTTGTTCCTCAGGGTTTTCAG
GGACAAAAACCCCCCCTCCCTGTCCCAAGTGTTTCAGGGAATAAGCCAGTTACCACAATACAACAATTGTCCCCCGCCAC
AAGCGGCAGTGCAGCAGTAGATTTATGTACTATACAAGCAGTCTCTCTGCTTCCAGGGGAGCCCCCACAAAAAATCCCCA
CAGGGGTATATGGCCCCCTGCCTGAGGGGACTGTAGGACTAATCTTGGGAAAATCAAGTCTAAATCTAAAAGGAGTTCAA
ATTCATACTGGTGTGGTTGATTCAGACTATAAAGGCGAAATTCAGTTGGTTATTAGCTCTTCAATTCCTTGGAGTGCCAG
TCCAGGAGACAGGATTGCTCAATTATTACTCCTGCCATATATTAAGGGTGGAAATAGTGAGATAAAAAGAACAGGAGGGT
TTGGAAGCACTGATCCAACAGGAAAGGCTGCATATTGGGCAAGTCAGGTCTCAGAGAACAGACCTGTGTGTAAGGCCATT
ATTCAAGGAAAACAGTTTGAAGGGTTAGTAGACACTGGAGCAGATGTCTCTATCATTGCTTTAAATCAGTGGCCAAAAAA
TTGGCCTAAACAAAAGGCTGTTACAGGACTTGTCGGCATAGGCACAGCCTCAGAAGTGTATCAAAGTACGGAGATTTTAT
ATTGCTTAGGGCCAGATAATCAAGAAAGTACTGTTCAGCCAATGATTACTTCAATTCCTCTTAATCTGTGGGGTCGAGAT
TTATTACAACAATGGGGTGCGGAAATCATGCCCGCTCCATTATATAGCCCCACGAGTCAAAAAATCATGACCAAGATGGG
ATATATACCAGGAAAGGGACTAGGGAAAAATGAAGATGGCATTAAAGTTCCAGTTGAGGCTAAAATAAATCAAGAAAGAG
AAGGAATAGGGTATCCTTTTTAGGGGCGGCCACTGTAGAGCCTCCTAAACCCATACCATTAACTTGGAAAACAGAAAAAC
CGGTGTGGGTAAATCAGTGGCCGCTACCAAAACAAAAACTGGAGGCTTTACATTTATTAGCAAATGAACAGTTAGAAAAG
GGTCATATTGAGCCTTCATTCTCGCCTTGGAATTCTCCTGTGTTTGTAATTCAGAAGAAATCAGGCAAATGGCGTATGTT
AACTGACTTAAGGGCCGTAAACGCCGTAATTCAACCCATGGGGCCTCTCCAACCCGGGTTGCCCTCTCCGGCCATGATCC
CAAAAGATTGGCCTTTAATTATAATTGATCTAAAGGATTGCTTTTTTACCATCCCTCTGGCAGAGCAGGATTGTGAAAAA
TTTGCCTTTACTATACCAGCCATAAATAATAAAGAACCAGCCACCAGGTTTCAGTGGAAAGTGTTACCTCAGGGAATGCT
TAATAGTCCAACTATTTGTCAGACTTTTGTAGGTCGAGCTCTTCAACCAGTTAGAGAAAAGTTTTCAGACTGTTATATTA
TTCATTATATTGATGATATTTTATGTGCTGCAGAAACGAAAGATAAATTAATTGACTGTTATACATTTCTGCAAGCAGAG
GTTGCCAATGCTGGACTGGCAATAGCATCTGATAAGATCCAAACCTCTACTCCTTTTCATTATTTAGGGATGCAGATAGA
AAATAGAAAAATTAAGCCACAAAAAATAGAAATAAGAAAAGACACATTAAAAACACTAAATGATTTTCAAAAATTACTAG
GAGATATTAATTGGATTCGGCCAACTCTAGGCATTCCTACTTATGCCATGTCAAATTTGTTCTCTATATTAAGAGGAGAC
TCAGACTTAAATAGTAAAAGAATATTAACCCCAGAGGCAACAAAAGAAATTAAATTAGTGGAAGAAAAAATTCAGTCAGC
GCAAATAAATAGAATAGATCCCTTAGCCCCACTCCAACTTTTGATTTTTGCCACTGCACATTCTCCAACAGGCATCATTA
TTCAAAATACTGATCTTGTGGAGTGGTCATTCCTTCCTCACAGTACAGTTAAGACTTTTACATTGTACTTGGATCAAATA
GCTACATTAATCGGTCAGACAAGATTACGAATAATAAAATTATGTGGAAATGACCCAGACAAAATAGTTGTCCCTTTAAC
CAAGGAACAAGTTAGACAAGCCTTTATCAATTCTGGTGCATGGCAGATTGGTCTTGCTAATTTTGTGGGAATTATTGATA
ATCATTACCCAAAAACAAAGATCTTCCAGTTCTTAAAAATGACTACTTGGATTCTACCTAAAATTACCAGACGTGAACCT
TTAGAAAATGCTCTAACAGTATTTACTGATGGTTCCAGCAATGGAAAAGCAGCTTACACAGGGCCGAAAGAACGAGTAAT
CAAAACTCCATATCAATCTGCTCAAAGAGCAGAGTTGGTTGCAGTCATTACAGTGTTACAAGATTTTGACCAACCTATCA
ATATTATATCAGATTCTGCCTATGTAGTACAGGCTACAAGGGATGTTGAGACAGCTCTAATTAAATATAGCATGGATGAT
CAGTTAAACCAGCTATTCAATTTATTACAACAAACTGTAAGAAAAAGAAATTTCCCATTTTATATTACTCATATTCGAGC
ACACACTAATTTACCAGGGCCTTTGACTAAAGCAAATGAAGAAGCTGACTTACTGGTATCATCTGCACTCATAAAAGCAC
AAGAACTTCATGCTTTGACTCATGTAAATGCAGCAGGATTAAAAAACAAATTTGATGTCACATGGAAACAGGCAAAAGAT
ATTGTACAACATTGCACCCAGTGTCAAGTCTTACACCTGCCCACTCAAGAGGCAGGAGTTAATCCCAGAGGTCTGTGTCC
TAATGCATTATGGCAAATGGATGTCACGCATGTACCTTCATTTGGAAGATTATCGTATGTTCATGTAACAGTTGATACTT
ATTCACATTTCATATGGGCAACTTGCCAAACAGGAGAAAGTACTTCCCATGTTAAAAAACATTTATTGTCTTGTTTTGCT
GTAATGGGAGTTCCAGAAAAAATCAAAACTGACAATGGACCAGGATATTGTAGTAAAGCTTTCCAAAAATTCTTAAGTCA
GTGGAAAATTTCACATACAACAGGAATTCCTTATAATTCCCAAGGACAGGCCATAGTTGAAAGAACTAATAGAACACTCA
AAACTCAATTAGTTAAACAAAAAGAAGGGGGAGACAGTAAGGAGTGTACCACTCCTCAGATGCAACTTAATCTAGCACTC
TATACTTTAAATTTTTTAAACATTTATAGAAATCAGACTACTACTTCTGCAGAACAACATCTTACTGGTAAAAAGAACAG
CCCACATGAAGGAAAACTAATTTGGTGGAAAGATAATAAAAATAAGACATGGGAAATAGGGAAGGTGATAACGTGGGGGA
GAGGTTTTGCTTGTGTTTCACCAGGAGAAAATCAGCTTCCTGTTTGGATACCCACTAGACATTTGAAGTTCTACAATGAA
CCCATCGGAGATGCAAAGAAAAGGGCCTCCACGGAGATGGTAACACCCAGTCACATGGATGGATAATCCTATAGAAGTAT
ATGTTAATGATAGTGTATGGGTACCTGGCCCCACAGATGATCGCTGCCCTGCCAAACCTGAGGAAGAAGGGATGATGATA
AATATTTCCATTGGGTATCGTTATCCTCCTATTTGCCTAGGGAGAGCACCAGGATGTTTAATGCCCACAGTCCAAAATTG
GTTGGTAGAAGTACCTATTGTCAGTCCCATCTGTAGATTCACTTATCACATGGTAAGCGGGATGTCACTCAGGCCACGGG
TAAATTATTTATAAGACTTTTCTTATCAAAGATCATTAAAATTTAGACCTAAAGGGAAACCTTGCCCCAAGGAAATTCCC
AAAGAATCAAAAAATACAGAAGTTTTAGTTTGGGAAGAATGTGTGGCCAATAGTGCGGTGATATTACAAAACAATGAATT
CGGAACTATTATAGATTGGGTACCTCGAGGTCAATTCTACCACAATTGCTCAGGACAAACTCAGTCGTGTCCAAGTGCAC
AAGTGAGTCCAGCTGTTGATAGCGACTTAACAGAAAGTTTAGACAAACATAAGCATAAAAAATTGCAGTCTTTCTACCCT
TGGGAATGGGGAGAAAAAGGAATCTCTACCCCAAGACCAAAAATAATAAGTCCTGTTTCTGGTCCTGAACATCCAGAATT
ATGGAGGCTTACTGTGGCCTCACACCACATTAGAATTTGGTCTGGAAATCAAACTTTAGAAACAAGAGATCGTAAGCCAT
TTTATACTGTCGACCTAAATTCCAGTCTAACAGTTCCTTTACAAAGTTGCGTAAAGCCCCCTTATATGCTAGTTGTAGGA
AATATAGTTATTAAACCAGACTCTCAAACTATAACCTGTGAAAATTGTAGATTGCTTACTTGCATTGATTCAACTTTTAA
TTGGCAACACCGTATTCTGCTGGTGAGAGCAAGAGAGGGCGTGTGGATCCCTGTGTCCATGGACCGACCGTGGGAGGCCT
CACCATCCGTCCATATTTTGACTGAAGTATTAAAAGGTGTTTTAAATAGATCCAAAAGATTCATTTTTACTTTAATTGCA
GTGATTATGGGATTAATTGCAGTCACAGCTACGGCTGCTGTAGCAGGAGTTGCATTGCACTCTTCTGTTCAGTCAGTAAA
CTTTGTTAATCATTGGCAAAAAAATTCTACAAGATTGTGGAATTCACAATCTAGTATTGATCAAAAATTGGCAAATCAAA
TTAATGATCTTAGACAAACTGTCATTTGGATGGGAGACAGGCTCATGAGCTTAGAACATCGTTTCCAGTTACAGTGTGAC
TGGAATACATCAGATTTTTGTATTACACCCCAAATTTATAATGAGTCTGAGCATCACTGGGACATGGTTAGACACCATCT
ACAGGGAAGAGAAGATAATCTCACTTTAGACATTTCCAAATTAAAAGAACAAATTTTCGAAGCATCAAAAGCCCATTTAA
ATTTGGTGCCAGGAACTGAGGCAATTGCAGGAGTTGCTGATGGCCTCGAAAATCTTAACCCTGTCACTTGGGTTAAGACC
ATTGGAAGTACTACGATTATAAATCTCATATTAATCCCTGTGTGCCTGTTTTGTCTGTTGTTAGTCTGCAGGTGTACCCA
ACAGCTCCAAAGAGACAGCGACCATCGAGAACGGGCCATGATGATGATGGTGGTTTTGTCGAAAAGAAAAGGGGGAAATG
TGGGGAAAAGCAAGAGAGATCAGATTGTTACTGTGTCTGTGTAGAAAGAAGTAGACATAGGAGACTCCATTTTGTTATGT
ACTAAGAAAAATTCTTCTGCCTTGAGATTCTGTTAATCTATAACCTTACCCCCAACCCTGTGCTCTCTGAAACATGTGCT
CTGTCAACTCAGAGTTAAATGGATTAAGGGCGGTGCAAGATGTGCTTTGTTAAACAGATGCTTGAAGGCAGCATGCTCCT
TAAGAGTCATCACCACTCCCTAATCTCAAGTACCCAGGGACACAAAAACTGCGGAAGGCCGCAGGGACCTCTGCCTAGGA
AAGCCAGGTATTGTCCAAGGTTTCTCCCCATGTGATAGTCTGAAATATGGCCTCGTGGGAAGGGAAAGACCTGACCGTCC
CCCAGCCCGACACCCGTAAAGGGTCTGTGCTGAGGAGGATTAGTATAAGAGGAAGGCATGCCTCTTGCAGTTGAGACAAG
AGGAAGGCATCTGTCTCCTGCCCGTCCCTGGGCAATGGAATGTCTCGGTATAAAACCCGATTGTATGCTCCATCTACTGA
GATAGGGAAAAACCGCCTTAGGGCTGGAGGTGGGACCTGCGGGCAGCAATACTGCTTTGTAAAGCATTGAAATGTTTATG
TGTATGCATATCTAAAAGCACAGCACTTAATCCTTTACCTTGTCTATGATGCAAAGACCTTTGTTCACGTGTTTGTCTGC
TGACCCTCTCCCCACAATTGTCTTGTGACCCTGACACATCCCCCTCTTCGAGAAACACCCACAGATGATCAATAAATACT
AAGGGAACTCAGAGGCTGGCGGGATCCTCCATATGCTGAACGCTGGTTCCCCGGGTCCCCTTCTTTCTTTCTCTATACTT
TGTCTCTGTGTCTTTTTCTTTTCCAAATCTCTCGTCCCACCTTACGAGAAACACCCACAGGTGTGTAGGGGCAACCCACC
CCTACAGCAAGGTATCAGCCGTTCTGGTCTGATCCTCTCAACCCCATCTTTTGTCTTTCTCAGTTTCTTAGCGGGGACCG
TCCGTTCTCTCCCTGTGCAGGTGCGACTCTTGTTTGTGCTGGTCGCGGCAGGTGGCGCCCAACGTGGGGCTCGAGCTCGA
CAGTTTTCTTCCGCCACTACTCTCATTAATTGAACTAAGTAAGTATATGGATAAACAAGTAGCCTAAATTAAGGAGGAGT
AGTAAGGTATATAGTTGAGAGTATAAATATGGGACACACGCATAGTCGTCAGTTGTTTGTGCATATGTTATCTGTAATGT
TAAAACATAGGGGGATCACTGTTTCTAAAACTAAATTAATTAATTTTCTTTCATTTATTGAGGAAGTTTGCCCTTGGTTT
CCTAGGGAAGGCACAGTGAATTTGGAGACATGGAAGAAGGTGGGAGAGCAAATTCGGACGCATTATACCTTACACGGCCC
TGAAAAGGTCCCTGTCGAGACATTATCTTTTTGGACATTGATTCGTGACTGCCTGGATTTTGATAATGATGAATTGAAAC
GTTTAGGAAATTTGTTAAAACAGGAAGAAGATCCTCTCCATACCCCTGATTCGGTACCTAGTTATGATCCTCCTCCTCCT
CCTCCGCCATCTCTGAAAATGCACCCTTCTGATAATGATGATTCACTTTCATCTACAGATGAGGCAGAATTAGACGAGGA
AGCTGCTAAGTATCATCAAGAAGATTGGGGTTTTTTAGCACAAGAAAAAGGGGCATTAACATCTAAAGATGAATTGGTTG
AGTGCTTTAAAAATCTTACTATTGCCTTACAGAATGCAGGGATTCAGCTTCCTAGTAATAACAATACCTTTCCCTCTGCT
CCGCCTTTTCCTCCTGCTTATACTCCCACTGTTATGGCTGGCCTTGATCCCCCTCCCGGGTTTCCTCCGCCGTCTAAACA
TATGTCTCCATTGCAAAAGGCATTAAGACAGGCACAACGACTCGGTGAAGTTGTTTCTGATTTCTCTCTTGCCTTTCCTG
TCTTCGAAAATAACAACCAGCGTTACTATGAATCACTGCCGTTTAAACAACTAAAAGAGTTAAAGATTGCTTGTTCGCAA
TATGGTCCTACCGCTCCATTTACTATTGCTATGATAGAAAGTTTGGGTACTCAAGCTTTGCCCCCGAATGACTGGAAACA
GACCGCTAGGGCATGTCTCTCAGGGGGAGATTATTTATTATGGAAATCTGAATTTTTTGAACAATGTGCTCGTATAGCTG
ATGTTAACCGACAGCAAGGTATACAGACCTCCTATGAAATGTTGATTGGCGAAGGCCCTTATCAGGCTACTGATACGCAG
CTTAATTTCTTACCTGGTGCATATGCACAAATATCGAATGCGGCTCGACAGGCATGGAAAAAACTTCCTAGCTCCAGTAC
TAAGACAGAGGACCTTTCAAAGGTCCGGCAGGGACCTGATGAGCCTTACCAGGACTTCGTGGCACGACTTTTAGATACTA
TAGGTAAGATAATGTCAGATGAAAAGGCTGGGATGGTGCTGGCAAAACAATTAGCTTTTGAAAACGCTAACTCTGCTTGT
CAAGCTGCTTTGAGACCTTATCGAAAAAAGGGAGATCTATCTGATTTTATTCGCATTTGTGCTGATATTGGACCCTCCTA
CATGCAAGGCATTGCTATGGCAGCAGCATTACAAGGAAAAAGCATAAAAGAAGTACTTTTCCAGCAGCAAGCCCGGAACA
AGAAAGGACTTCAAAAGTCAGGTAATTCGGGTTGCTTTGTTTGTGGTCAGCCTGGCCATCGGGCTGCAGTATGCCCTCAA
AAACATCAAACCTCTGTTAATACCCCTAATTTGTGCCCACGCTGTAAAAAAGGAAAGCATTGGGCACGAGACTGCCGTTC
CAAGACAGATGTTCAAGGCAATCCTTTGCCCCCGGTTTCGGGAAACTGGGTGAGGGGCCAGCCCCTGGCCCCGAAACAAT
GTTATGGGGCAACACTGCAGGTTCCAAAAGAACCATTGCAGACCTCTGTCGAGCCACAAGAGGCAGCGCGGGATTGGACC
TCTGTGCCACCTCCTATACAGTATTAACCCCTGAGATGGGAGTTCAAACTCTTGCCACAGGAGTGTTTGGGCCTTTACCT
CCAGGGACAGTTGGATTACTTCTGGGACGCAGCAGTGCGTCTTTAAAGGGAATACTTATTCACCCTGGTGTTATTGACTC
CGATTATACAGGAGAGATAAAAATATTAGCCTCCGCTCCTAACAAAATTATTGTAATTAATGCGGGACAGCGAATAGCTC
AACTTCTTTTAGTTCCATTAGTCATACAGGGAAAAACAATTAACAGAGACCGTCAAGATAAAGGTTTCGGATCCTCTGAC
GCCTATTGGGTGCAAAATGTTACTGAGGCACGGCCAGAACTCGAGCTACGCATTAATGCAAACTTTTTCCGCGGGGTACT
AGATACAGGGGCCGATATTAGTGTCATTTCTGATAAATATTGGCCTACCACATGGCCAAAACAGATGGCTATTTCCACTC
TCCAGGGTATTGGCCAAACTACCAATCCAGAACAGAGTTCATCCCTTCTTACTTGGAAGGATAAAGATGGACATACAGGC
CAATTTAAACCTTATATTCTGCCCTATCTTCCAGTTAATCTATGGGGGCGTGATATATTAAGCAAAATGGGTGTTTATTT
ATATAGTCCTTCACCCACTGTGACAGATTTGATGTTAGATCAGGGCTTACTTCCAAATCAAGGTTTAGGTAAACAACATC
AAGGCATCATTTTGCCCCTTGATTTAAAACCTAATCAAGATCGAAAAGGCTTGGGGTGTTTTCCCTAGGGACCTCTGATT
CTCCTGTGACGCATGCCGATCCTATCGATTGGAAATCTGAGGAACCGGTATGGGTCGATCAGTGGCCCCTAACACAAGAA
AAACTTTCTGCCGCACAACAGCTGGTGCAGGAACAGCTGAGACTTGGTCATATTGAACCTTCTACTTCTGCTTGGAATTC
TCCAATTTTTGTTATAAAAAAGAAGTCTGGTAAATGGAGGTTGTTACAAGATCTCCGTAAGGTAAATGAGACGATGATGC
ATATGGGAGCCTTACAACCTGGGTTGCCCACTCCTTCTGCTATACCTGATAAATCCTATATTATTGTTATAGATTTAAAA
GATTGTTTTTACACTATTCCTCTTGCACCTCAAGATTGCAAAAGATTCGCTTTCAGTTTACCCTCTGTTAATTTTAAAGA
GCCTATGCAACGCTATCAATGGAGAGTTCTCCCGCAAGGAATGACTAATAGCCCTACGCTGTGCCAAAAATTTGTTGCTA
CAGCAATAGCTCCGGTTCGTCAACGTTTTCCGCAGCTATATTTAGTTCATTATATGGATGATATATTACTAGCTCATACT
GACGAACATCTATTGTATCAAGCTTTTTCGATTCTAAAACAACATTTAAGCCTTAATGGTCTTGTTATTGCTGATGAAAA
AATTCAGACTCATTTTCCTTATAATTATTTGGGTTTCTCCTTATATCCTCGTGTTTATAATACCCAATTGGTAAAATTGC
AGACTGACCATTTAAAAACTCTAAATGACTTTCAAAAACTTTTAGGAGACATTAATTGGATACGTCCTTATTTAAAATTA
CCCACTTATACCTTGCAGCCATTATTTGACATCCTTAAAGGTGACTCTGATCCTGCGTCACCCCGAACGCTTTCTTTAGA
AGGACGAACTGCTTTACAATCAATAGAAGAAGCTATTAGACAACAACAGATTACTTATTGTGATTACCAACGATCATGGG
GTTTGTATATACTTCCTACCCCCCGAGCACCCACAGGGGTTCTCTATCAAGATAAACCTTTGCGATGGATATATTTGTCT
GCTACTCCAACTAAACATCTGCTCCCTTACTATGAACTTGTTGCAAAAATTATAGCAAAGGGACGTCACGAGGCCATCCA
ATATTTTGGTATGGAACCCCCCTTCATTTGTGTTCCTTATGCTTTAGAACAACAAGATTGGCTTTTTCAATTTTCAGATA
ATTGGTCTATAGCTTTTGCAAATTACCCCGGACAGATTACTCATCATTACCCTTCTGATAAATTGTTACAATTTGCTAGC
TCTCATGCCTTTATTTTTCCAAAAATAGTTCGCCGACAACCTATTCCCGAAGCGACACTTATATTTACAGATGGATCTTC
TAATGGAACTGCAGCTTTAATCATTAACCATCAAACCTATTACGCACAAACCAGTTTTTCTTCTGCTCAAGTTGTCGAAT
TATTTGCAGTCCACCAAGCGTTGCTAACTGTACCTACTTCCTTCAATTTATTTACAGACAGCTCCTATGTGGTCGGTGCC
TTACAGATGATTGAAACTGTTCCAATTATCGGCACCACCTCTCCTGAAGTTCTTAACTTATTTACATTGATTCAACAGGT
TCTCCATTGCCGCCAACACCCCTGTTTCTTTGGACATATTCGTGCACACTCCACCCTTCCTGGTGCCCTCGTACAAGGCA
ATCACACTGCGGACGTTCTTACTAAACAAGTGTTTTTCCAATCAGCTATTGATGCAGCCCGAAAATCCCATGATTTACAT
CACCAAAATAGTCATTCTTTACGCTTGCAATTTAAAATTTCCCGTGAAGCTGCACGGCAAATTGTTAAATCTTGCTCTAC
TTGTCCTCAATTCTTTGTTCTCCCTCAATATGGTGTCAACCCTCGAGGTTTACGCCCTAATCACCTCTGGCAAACAGATG
TTACTCACATTCCTCAATTTGGGCGTCTTAAATATGTTCATGTTTCTATTGACACTTTTTCCAATTTTCTCATGGCTTCC
CTTCACACTGGAGAATCAACACGTCACTGTATTCAACATTTGCTGTTTTGCTTTTCTACTTCAGGAATCCCACAAACCCT
TAAAACAGATAATGGACCTGGTTATACTAGCCGTTCTTTTCAACGTTTTTGTCTTTCTTTCCAAATTCATCATAAAACAG
GAATTCCTTATAATCCACAGGGACAAGGTATTGTGGAACGAGCCCATCAACGAATTAAACATCAATTATTAAAACAAAAA
AAGGGGAATGAACTGTATAGCCCCTCACCACATAACGCCTTAAACCATGCTCTTTATGTTTTAAATTTTTTAACTTTAGA
CACAGAAGGCAATTCAGCAGCCCAGCGTTTTTGGGGAGAACGATCCTCATGCAAAAAACCACTTGTGCGATGGAAGGATC
CACTTACCAATCTGTGGTATGGGCCAGACCCTGTATTAATATGGGGACGAGGGCATGTTTGTGTTTTTCCACAGGATGCC
GAAGCGCCGCGCTGGATTCCGGAAAGGCTGGTACGCGCGGCAGAGGAACTCCCTGACGCATCAGATGCAACGCATGACCC
TGAGTGAGCCCACGAGTGAGCTGCCCACCCAGAGGCAAATTGAAGCGCTAATGCCGTACGCCTGGAATGAGGCACATGTA
CAACCCCCCGTGACACCTACTAATATACTGATTATGTTGTTGTTACTATTACAGCGGGTACAAAATGGGGCAGCTGCGGC
TTTTTGGGCATATATTCCTGATCCGCCAATGATTCAATCCTTAGGATGGGATAGAGAAATTGTACCTGTATATGTTAATG
ATACGAGCCTTTTGGGGGGTAAATCAGATATTCACATTTCCCCTCAGCAAGCAAATATTTCTTTTTATGGCCTTACTACT
CAATACCCCATGTGCTTTTCTTATCAATCGCAGCATCCCCATTGTATACAGGTGTCAGCCGACATATCATATCCTCGAGT
GACTATTTCAGGCATTGATGAAAAAACAGGGAAAAAATCGTATGGGAACGGAACTGGACCCCTCGATATTCCGTTTTGTG
ACAAGCATTTAAGCATCGGCATAGGCATAGACACTCCGTGGACTTTATGTCGAGCCCGGGTTGCATCGGTGTATAATATC
AATAATGCCAATGCCACCTTTTTATGGGACTGGGCACCTGGAGGAACACCTGATTTTCCTGAGTATCGAGGACAGCATCC
ACCTATTTTTTCGGTGAACACCGCTCCTATATATCAGACGGAACTATGGAAACTTTTGGCTGCCTTTGGTCATGGCAATA
GCCTGTATTTACAGCCCAATATTAGCGGAACCAAATATGGTGATGTGGGAGTTACAGGATTTTTATATCCCCGAGCTTGT
GTTCCTTACCCATTCATGTTGATACAAGGCCATATGGAAATAACGCTGTCATTAAATATTTATCATCTAAACTGTTCTAA
TTGTATACTTACTAACTGTATTAGAGGAGTAGCCAAAGGAGAACAAGTTATCATAGTAAAACAGCCTGCTTTTGTAATGC
TGCCCGTTGAAATAGCTGAAGCATGGTATGACGAGACTGCTTTAGAATTATTACAACGTATTAATACGGCTCTTAGCCGT
CCTAAGAGAGGCTTGAGCCTAATTATCCTGGGTATAGTATCTTTAATCACCCTAATAGCTACTGCTGTTACGGCTTGCGT
ATCTTTAGCACAATCCATTCAAGCTGCACATACAGTGGATTCCTTATCATATAATGTTACTAAAGTAATGGGAACTCAAG
AGGATATAGATAAGAAAATAGAAGATAGGTTATCAGCTCTGTATGATGTAGTTAGAGTCCTAGGAGAACAAGTTCAGAGC
ATTAATTTTCGCATGAAAATCCAGTGTCATGCTAATTATAAATGGATTTGTGTTACAAAAAAGCCTTATAATACTTCTGA
TTTTCCATGGGATAAAGTAAAAAAACATTTGCAAGGAATTTGGTTCAATACTAATCTATCGTTAGATCTTTTACAACTAC
ATAATGAAATTCTTGACATTGAGAATTCGCCAAAGGCTACCTTAAATATAGCCGATACCGTCGATAATTTCTTGCAAAAT
TTATTTTCTAATTTCCCTAGTCTTCATTCATTGTGGAAAACCCTGATCGGTCTAGGAATATTTGTGATAATTATTGCTAT
CGTAATCTTTGTATTTCCCTGTGTCGTTCGTGGTCTCGTTCGTGATTTTTTAAAGATGAGAGTTGAAATGCTACATATGA
AATATAGAACTATGTTACAACACCGACATCTAATGGAGCTTTTAAAGAATAAAGAGAGGGGAGCTGCGGGGGACGACCCG
TGAAGGGTTAAGTCCTGGGAGCTCTTTGGCAAAAGCCAAAGCCTAGGACAAATACCTAAGCTCCCTGTCCCGCCACCCTC
TAGGATTCTTGAAAGCTCTTAAGGTTCGGATGTTTGCTGCCGGCATTACTTCACAGAAATGACGGGAAATCTGATTATGT
AAGAATCCGGTGATTGTGTAAAAATCCGGTGGGTGTAGTTTGAGATGAATAAACAGGTTATGTAATGTACTGTATAAATA
TAGCAAAGTAATAAAGCAAGGTATCAGCGTGGGGAAAAGAAAGAGATCAGATTGTTACTGTGTCTGTGTAGAAAGAAGTA
GACATAGGAGACTCCATTTTGTTCTGTACTAAGAGAAACTCTTCTGCCTTGAGATGCTGTTAATCTGTAACCTTACCCCC
AACCCCTTGCTCTCTGAAACATGTGCTGTGTCAACTCAGGGTTAAATGGATCAAGGGCGGTGCAAGATGTGCTTTGTTAA
ACAGCTGCTTGAGGGCAGCATGCTCCTTAAGAGTCATCACCACTCCCTACTCTCAAGTACCCAGGGACACAAAACACTGC
GGAAGGCCGCAGGGACCTCTGCCTAGGAAAGCCAGGTATTGTCCAAGGTTTCTCCCCATGAGATAGTCTGAAATATGGCC
TCTGGGAAGGGAAAGACCTGACCATCCCCCAGTCCGACACCCGTAAAGGGTCTGTGCTGAGGAGGATTAGTAAAAGAGGA
AGGAATGCCTCTTTGCAGTTGAGACAAGAGGAAGGCATCTGTCTCCTGCCCATCCCTGGGCAATGGAATGTCTCGGTATA
AAACCCGATTGTATGTTCCATCTACTGAGATAGGGGGAAACTGCCTTAGGGCTGGAGGTGGGACATGCGGGCAGCAATAC
TACTCTTTAAGGCATTGAGATGTTTATGTGTATACATATCTAAAGCACAGCACTTAATTCTTTACCTTGTTCAAGATGCA
GAGACCTTTGTTCATGTGTTTATCTGCTGACCTTCTCTCCACTATTATCCTATGACCCTGCCACATCACCCTCTCCGAGA
AACACCCAAGAATGATCAATAAATACTAACGGAACTCAGAGGCCGAGGTGGGATCCTCTATATGCTGAATGCTGGTCCCC
TGGGCCCCCTTATTTCTTTCTCTATACTTTGTCTATGTGTCTTTTTCTTTTTCAAGTCTCTCATTCCACCTAACGAGAAA
CACCCACAGGTGTGGAGGGGCAACCTACCCCTTCATCTGGTGCCCAAGGCTTTTCTCTAGGGTGAAGGTACGCTCGAGTG
TGGTCATTGAGGACAAGTCGACGAAGAGATCCTGAGTACGTCTACAGTCAGCCTTACGGTAAGCTTGTGCACTCGGAAGA
AGCCAGGGTAACAATGGGGCAAACTAAAAGTAAATATGCCTCTTATCCCAGCTTTATTAAAATTCTTTTAAAAAGAGGGG
GAGTTAGAGTATCTACAAAAAATCTAATCAAGCTATTTCAAACAATAGAACAATTTTGCCCATGGTTTCCAGAACAAGGA
ACTTTAGATCTAAAAGACTGGAAAAAAATTGGCAAAGAACTAAAACGAGCAGGTAGGGAGGGTAAAATCATCCCACTTAC
ATTATGGAATGATTGGGCCATTATTAAAGCATTTTTAGAACCATTTCAAACAGAAGAAGATAGCATTTCAGTTTCTGATG
CCCCTGGAAGTGGTGTAATAGATTGTAAAGAAGAGACAGGGAGAAAATCCCAGAAAAAAATGGAAAGTTTACATTGTGCG
AATATGTAGCAGAGCCGGTAATGGCTCAGTCAATGCAAAATGTTGACTATAAACAATTACAGGAGGTGATATATCCTGAA
ACGTTAAAATTAGAAGAAAAAGGTCCAGAATTAGTGAGGCCATCAGAGTCCAAACCACGAGAGCCAAGTCCTTTTCTAGC
AGGTCAGATGCCCATAACATTACAACCTCAAACGCAGGTTAGAGAAAATAAGACCCAACCACCAGTAGCTTATCAATACT
GGCCACTGGCTGAACTTCAGTATCAGCCACCCCCAGAAAGTCAGTATGGACATCCAGGAATGCTGCCAGCACTACAGAAT
AGGGTGCCACACCCTCAGCCGCCCACTTTGAGACTTAATCCTATGGCACCACCTAGTAGACAGGGTAGTGCATTACATAA
AATTATTGTCAAGAAAATTATAGTCAAGAAAGCAAGGAGATACTGAGGTGTGGCAATTCCCAGTAATGTTGGAACTGATG
CCACCTGGAGAAGGGGCCCAAGAGGGAGAGCCTCCCACAGTTGAGGCCAGATACAAGTCTTTTTCTATAAAAATGCTAAA
AGATAGGAAAGACGGAGTCAAACAGTATGGACCCAACTCCCCTTACATGAGGACATTATTAGATTCCATTGCTCATGGAC
ATAGACTCATTCCTTATGATTGGGAGATTCTGGCAAAATCGTCTTTCTCACCCTCTCAATTTGTACAATTTAAGACTTGG
TGGATTGATAGGACACAAGAACAGGTCCGAAGAAATAGGGCTGCCAATCCTCCAGTTAACATAGATGCAGATCAACTATT
AGGAACAGGTCACAATTGGAGCACTGTTAATCAACAAGCAGTAATGCAAAATGAGGCCATTGAGCAAGTTAGAGCTATTT
GCCTTAGAGACTGGGAAAAATTCCAAGACCCAGGAACCGCCTACCCCTCATTTAATACAATAAGACAAGGCTCTAAAGAG
CCCTACCCTGATTTGTGGCAAGGCTCCAAGATGCTGCTCAAAAGTCAATTGCCGATGAAAATGCCCAAAAAGTCATAGTG
GAATTGATGGCATACGAAAACGCCAATCCTGAGTGTCAATCAGCCATTAAGCCATTAAAAGGAAAGTTTCCCGCCGAATC
AGATGTAATCTCAGACTATGTAAAAGTCTGTCATGGAATTGGAGGAGCTATGCATAAAGCTATGCTTATGGCTCAAGCAA
TAGCGGGAGTTGCTTTAGGAGGGCAAGTTAGAACATTTGGAGGGAAATGTTATAATTGTGGTCAAATTGGCCATTTAAAA
AAGAATTGCCCAGTCTCAAATAAACAGAATATAACTATTCAAGCTACTACAACAACAGGTAAAGAGCCACCTGACTTATG
TCCAAGATGTAAAAAAGGAAAACACTGGGCTAGTCAATGTCGTTCTAAATTTGATAGAAATGGGCACGAGCAAAGGGGCC
AGCCTCAGGCCCTGCAACAAACTGGGGCATTCCCAATTCAGCCCTTTGTTCCTCAGGGTTTTCAGGGACAACAACACCCA
CTGTCCCAAGCACCTCAGGAAATAAGCCAGTTACCACAATACAACAATTGTCCCCTGCCACAAGCAGCAGTGCAGCAGTA
GATTTATGTACTATGCAAGCAGTTTGTCTGTTTCCAGGGTAGCCCCCACAAAAAATCCCCACAGGGGTATATGGCCCACT
GCCTGAGGGGACTATAGGACTAATCTTAGGAAGATCAAGTCTAAATCTAAAGGGCATTCAAATTCATACTGGTATGGTTG
ATTCAGACTATAAAGGCAAAATTCAATTGGTTATTAGCTCTTCAATTCCTTGGAGTGCTAGTCCAGGAGACAGGAATGCT
CATTTATTACTCCTGCCTTATGTTAAGGTTGGAAATAGTGAGATAAAAAGAACAGCAGGGTTTGGAAACACAGATCTGAC
AGGAAAGGCTGCATATTGGGCAAGTCGGGTCTCAGAGAACAGACCTGTGCGTAAGGCCATTATTCAAGGAAAACAGTTTG
AAGGGTTAGTAAACACTGGAGCAGATGTCTCCATCATTGCTTTAAATCAGTGGCCAAAAAATTGGCCTAAACAAAAGGCT
GTTACAGGACTTGTCAGCATAGGCACAGCCTCAGAAGTGTATCACAGTACTATGATTTTACATTGTTCAGGGCCAGATAA
TCAAGAAAGTACTTCACATGTTAAAAAAACATTTATTATCTTGTCTCGCTGTAATGGGAGTTCCAGAAAAAATCAAAACT
GACAATGGCCGGGTGTGGTGGCTCACGCCTGTAATCCCAGCACTTTGGGAGGCTGAGGCAGGCAGATCACCTGAGGTCAG
GAGTTCGAGACCAGCCTCAACGTGGAGAAACCCCGTCTCTACTAAAAATACAAAATTAGACAGGCATGGTGGTGCATGCC
TGTAATCCTAGCTACTCAGGAGGCTGAGGCAGGAGAATTGCTTGAACCTGGGAGGTGGAGGTTGCAGTGAGCCAAGCTCG
CGCCATTGCACTCCAGCCTGGGCAACAAGAGCGAAACTCCATCTCAAAAAAAAAAAAAAAAAAAAAAAAAAAAACTGACA
ATGGACCAGGATATTGTAGTAAAGCTTTCCAAAAATTCTTAAATCAGTGGAAAATTTCACATACAACAAGAATTCTCTAT
AATTCCCAAGGACAGCCCATAGTTGAAAGAACTAATAGAACACTCAAAACTCAATTAGTTAAACAAAAAGAAGGGGGAGA
CAGTAAGGAATGTACCACTCCTCAGATGCAACTTAATCTAGCACTCTATACTTTAAATTTTTTAAACATTTATAGAAATC
AGACTACTACTTCTGCAGGACAACATCTTACTGGTAAAAAGAACAGCCCACATGAAGAAAAACTGATTTGGTGGAAAGAT
AATAAACATAAGACATGGGAAATAGGGAAGGTGGTGATGTGGGGGAGAGGTTTTGCTTGTATTTCACCAGGAGAAAATCA
GCTTCCTGTTTGGATACCCACTAGACATTTGAAGTTCTACAATGAACCCATCAGAGATGCAAAGAAAATCGCCTCCACGG
AGATGGAAACACCAGCCACATGGATGGATAATCCTATTGAAGTATATGTTAATGATAGAGTATGGGTACCTGGCCCCACA
GATGATTGTTGCCCTGCCAAACCTGAGGAAGAAGGGATGATGATAAATATTTCCACTGGGTATCGTTATTCTCCTATATT
TGCCTAGGGAGAGCACCAGGATGTTTAATGCCTGCAGTCCAAAGTTGGTTGGTAGAAGTACCTACTGTCAGTCCCGTCAG
TAGATTCACTTAACACATGGTAAGCGGGATGCCACTCAGGTAAATTATTTACAAGACTTTTCTTATCAAAGATCATTAAA
ATTTAGACCTAAAGGGAAACCTTGCCGCAAGGAAATTCCCAAAGGATCAAAAGACACAGAAGTTTTAGTTTGGGAAGAAT
GTGTGGCCAATAGTGCCGTGATATTACAAAACAATGAATTCGGAACTATTATAGATTGGGCACCTCGAGGTCAATTCTAC
CACAATTGCACAGGACAAACTCAGTCGTGTCCAAGTGCACAAGTTGAGTCCAGCTGTTGACAGCGACTTAACAGAAAGTT
TAGACAAACATAAGCATAAAAAATAACAGTCTTTCTACCCTTGGGAATGGGGAGAAGAAGGAATCTCTACCCCAAGACCA
AAAATAATAAGTCCTGTTTCTGGTCCTGAACATCCAGAATTAGGGAGGCTTACTGTGGCCTCATACCTCATAGAATTTGG
TCTGGAAATCAAACTTTAGAAACGAGATTGTAAGCCATTTTATACTATCGACCTAAATTCCAGTCTAACAGTTCCTTTAC
AAAGTTGTGTAAAGCCCCCTTATATGCTAGTTGTAGGAAATATAGTTATTAAACCAGACTCAAACTATAACCTCTGAAAA
TTGCAGATTGTTTACTTGCATTGATTTGACTTTTAATTGGCAGCACCATATTCTGCTGATGAGAGCAAGAGAAGGCGTGT
GGATCCCTGTGTCCATGGACCTACCGTGAGAGGCCTCACCATCCGTCCATATTTTGACTGAAGTATTAAAATGTGTTTTT
AAATAGATCTAAAATATTCACTTTTACTTTAATTACAGTGATTATGGGATTAATTGCAGTCACAGCTACGGCTGCTGTGG
CAGGAGTTGCATTGCACTCTTCTGTTCAGTCAGTAAACTTTGTTCATGATTGGCAAAAAATTCTACAAGATTGTGGAATT
CACAATCTGGTATTGATCAAAAATTGGCAAATCAAATTAATGATCTTAGACAAACTGTCATTTGGATGGGAGACAGGCTC
ATGAGCTTAGAACATCGTTTCCAGTTACAATGTGACTGGAATATGTCAGAGTTTTGTATTACACCCCAAATTTATAATGA
GTCTGAGCATCACTGGGACATGGTTAGAGCATCACTGGGACATGGTTAGACGCCATCTACAGGGGAGAGAAAATAATCTC
ACTTTAGACATTTCCAAATTAAAAGAACAAATTTTCGAAACATCAAAAGCCTATTTAAATTTGGTGCCAGGAACTGAGGC
AATCCCAGGAGTTGCTGATGGCCTCGCAAATCCTAACCCTGTCACTTGGGTTAAGACCATCGGATGTACTACGATTATAA
ATTTCATATTAATCCTTGTGCCTGTTTTGTCTTGTTAGTCTGCAGGTGTACCCAACAGCTCCGAAGAGACAGCGACCATC
GAGAACGGGCCATGATGATGATGGCGGTTTTGTTGAAAAGAGAAGGGGGAAATGTGGGGAAAAGAAAGAGATCAGATTGT
TACTGTGTCTGTGTAGAAAGAAGTAGACATAGGAGACTCCATTTTGTTCTGTACTAAGAAAAATTCTTCTGCCTTGAGAT
GCTGTTAATCTGTAACCTTACCCCCAACCCTGTGCTCTCTGAAACACATGCTGTGTCAACTCAGGGTTAAATGGATTAAG
GGCGGTGCAAGATGTGCTTTGTTAAACATGCTTGAAGGCAGCATGCTCCTTAGGAGTCATCACCACTCCCTAATCTCAAG
TACCCAGGGACACAAAACACTGCAGAAGGCCGCAGGGACCTCTGCCTAGGAAAACCAGGTATTGTCCAAGGTTTCTCCCC
ATGTGATAGTCTGAAATATGGCCTCGTGGGAAGGGAAAGACCTGACCGTCCCCCAGCCCGACACCCATAAAGGGTCTGTG
CTGAGGAGGATTAGTATAAGAGGAAGGAATGCCTCTTTGCAGTTGGGACAAGAGGAAGGCATCTGTCTCCTGCCCATCCC
TGGGCAATGGAATGTCTCGGTATAAAACCCGATTGTATGTTCCATCTACTGAGATAGGGGAAAACTGCCTTAGGGCTGGA
GGTGGGACATGCAGGCAGCAATACTGCTCTGTAAGGCATTGAGATGTTTATGTGTATGCATATCTAAAGCACAGCACTTA
ATTCTTTACCTTGTCTATGATGCAGAGACCTTTGTTCACGTGTTTATCTGCTGACCTCACCACTATTATCCTATGACCCT
GCCACATCCCCCTCTCCGAGAAACACCCAATAATGATCAATAAATACTAAGGGAACTCAGAGGCCGAGGTGGGATCCTCT
ATTTGCTGAATGCTGGTCCCCTGGGCCCCCTTATTTCTTTCTCTATACTTTGTCTATGTGTCTTTTTCTTTTTCAAGTCT
CTCATTCCACCTAACGGGAAACACCCACAGGTGTGGAGGGGCAACCCACCCCTGCGCCAGTCCTCCGATAGACTGAGTCG
CCCGGGTACCCGTGTTCCCAATAAAGCCTCTTGCTGATTACATCCGAATCGTGGTCTCGCTGATCCTTGGGAGGGTCTCC
TCAGATTGATTGACCACCCACCTCGGAGGTCTTTCATTTGGAGGYCCCASCGAGATTAGGAGACCCCTGCCCAGGGACCA
CCGACCCCCGCCGGGAGGTAAGCTGGCCAGCGGTCGTTTCGTGTCTGTCTCTGTCTCCGTGCGTGTTCGTGCCGGCATCT
AATGTTTGCGCCTGCGTCTGTACTAGTTGGCTAACTAGATCTGAATCTGGCGGTTCCGTGGAAGAACTGACGAGTTCATA
TTCCCGGCCGCAGCCCTGGGAGACGTCTCAGAGGCATCGGGGGCCATCTTTGTGGCCCAATCTGTATCTGAGAACCCGAC
CCGTCTCGGACTCTTTGGAGCCTCTCCTTTGACCGAGGGATACGTGGTTCTGTTGGGCGGCGAGGGGCCGAAACGCTCCT
CTCCCCCATCTGAATTTTTGTTTTCGGTTTTCCGCCGAAACCGCGCCGCACGTCTTGTCTGTCTCTGTGTTGTTTTGTCA
TTTGTCGGTTCGTTATTGTTTTGGATCGTTTCTAAAAATATGGGACAGACCGTAACCACTCCTTTGAGTCTGACCCTAGA
ACACTGGGGAGACGTCCAGCGCATTGCGTCCAACCAGTCCGTGGACGTCAAGAAGAGACGTTGGGTCACCTTCTGCTCTG
CCGAGTGGCCAACTTTCGATGTGGGGTGGCCGCAAGATGGTACTTTTAATTTGGACATTATTTTACAGGTTAAATCTAAG
GTGTTCTCTCCCGGTCCCCACGGACACCCGGATCAGGTCCCATACATTGTCACCTGGGAGGCACTTGCCTATGACCCCCC
TCCGTGGGTCAAACCGTTTGTCTCTCCAAAACCCCCTCCTTTACCGACAGCTCCCGTCCTCCCGCCCGGTCCTTCTGCGC
AACCTCCATCCCGATCTGCCCTTTACCCTGCCCTTACCCCCTCTATAAAGACCAAACCTCCTAAGCCCCAGGTTCTCCCT
GATAACGGCGGACCGCTCATTGACCTTCTCACAGAGGACCCCCCGCCGTACGGAGCACAACCTTCCTCCTCTGCCAGAGG
GAACGATGAAGAAGAGGCGGCCGCCACCTCCGAGGTTTCCCCCCCTTCTCCCATGGTGTCTCGACTGCGGGGAAGGAGGG
ACCCTCCCGCAGCGGACTCCACCTCCTCCCAGGCATTCCCACTCCGCATGGGGGGAGATGGCCAGCTTCAGTATTGGCCG
TTTTCCTCCTCGGACTTATACAATTGGAAAAATAATAACCCTTCCTTTTCTGAAGACCCAGGTAAATTGACGGCCTTGAT
TGAGTCCGTCCTCATCACCCACCAGCCCACCTGGGACGACTGTCAGCAGTTGTTGGGGACCCTGCTGACCGGAGAAGAAA
AGCAGCGGGTGCTCCTAGAGGCTAGAAAGGCAGTCCGGGGCAATGATGGACGCCCCACTCAGTTGCCTAATGAAGTCAAT
GCTGCTTTTCCCCTTGAACGCCCCGATTGGGATTACACCACTACAGAAGGTAGGAACCACCTAGTCCTCTATCGCCAGTT
GCTCTTAGCGGGTCTCCAAAACGCGGGCAGAAGCCCCACCAATTTGGCCAAGGTAAAAGGGATAACCCAGGGACCTAATG
AGTCTCCCTCAGCCTTTTTAGAGAGACTCAAGGAGGCCTATCGCAGGTACACTCCTTATGACCCTGAGGACCCAGGGCAA
GAAACCAATGTGTCTATGTCATTCATCTGGCAGTCTGCCCCGGATATCGGGCGAAAGTTAGAGCGGTTAGAAGATTTAAA
GAGCAAGACCTTAGGAGATTTAGTGAGGGAAGCTGAAAAGATCTTTAATAAGCGAGAAACCCCGGAAGAAAGAGAGGAAC
GTATCAGGAGAGAAACAGAGGAAAAAGAAGAACGCCGTAGGGCAGAGGATGAGCAGAGAGAGAAAGAAAGGGACCGCAAG
AGACATAGAGAGATGAGCAAGCTCTTGGCCACTGTAGTTAGTGGACAGAGACAGGATAGACAGGGGGGAGAGCGAAGGAG
GCCCCAACTTGATAAGGACCAATGCGCCTACTGCAAAGAAAAGGGACACTGGGCTAAGGACTGCCCAAAGAAGCCACGAG
GGCCCCGGGGACCGAGGCCCCAGACCTCCCTCCTGACCTTAGGTGACTAGGGAGGTCAGGGTCAGGAGCCCCCCCCTGAA
CCCAGGATAACCCTCAAAGTCGGGGGGCAACCCGTCACCTTCCTGGTAGATACTGGGGCCCAACACTCCGTGCTGACCCA
AAATCCTGGACCCCTAAGTGACAAGTCTGCCTGGGTCCAAGGGGCTACTGGAGGAAAGCGGTATCGCTGGACCACGGATC
GCAAAGTACACCTAGCTACCGGTAAGGTCACCCACTCTTTCCTCCATGTACCAGACTGCCCCTATCCTCTGCTAGGAAGA
GACTTGCTGACTAAACTCAAAGCCCAGATCCACTTCGAGGGATCAGGAGCTCAGGTTGTAGGACCAATGGGACAGCCCCT
GCAAGTGCTGACCCTAAATATAGAGGATGAGTATCGGCTACATGAGACCTCAACAGAGCCGGATGTTTCTCTAGGGTCCA
CCTGGCTTTCTGATTTTCCCCAGGCCTGGGCGGAAACTGGGGTCATGGGACTGGCAGTTCGCCAAGCGCCTCTGATTATA
CCTCTGAAGGCAACCTCCACCCCTGTGTCCATAAAACAATACCCCATGTCACAGGAAGCCAGACTGGGGATCAAGCCCCA
CATACAGAGGCTGTTGGACCAGGGAATACTGGTACCCTGCCAGTCCCCCTGGAACACGCCCCTGCTACCCGTTAAGAAAC
CAGGGACTAACGATTACAGGCCTGTCCAGGATCTGAGAGAAGTCAACAAGCGGGTGGAAGACATCCACCCCACCGTGCCC
AACCCTTACAACCTCTTGAGCGGGCTCCCACCGTCCCACCAGTGGTACACTGTGCTTGATTTAAAGGATGCCTTTTTCTG
CCTGAGACTCCACCCCACCAGTCAGCCTCTCTTCGCCTTTGAGTGGAGAGATCCAGGGATGGGAATCTCAGGACAATTGA
CCTGGACCAGACTCCCACAGGGTTTCAAAAACAGTCCCACCCTGTTTGATGAGGCACTGCACAGAGACCTAGCAGACTTC
CGGATCCAGCACCCAGACTTGATCCTGCTACAGTACGTGGATGACATACTACTGGCCGCCACTTCTGAGCTCGACTGCCA
ACAAGGTACTCGGGCCCTGTTACTAACCCTAGGAAACCTCGGGTATCGGGCCTCGGCCAAGAAAGCCCAACTTTGCCAGA
AGCAGGTCAAGTATCTAGGGTATCTTCTAAAAGAGGGTCAGAGATGGCTGACTGAGGCCAGAAAAGAGACTGTGATGGGG
CAGCCTACTCCGAAGACCCCTCGACAACTAAGGGAGTTCCTAGGGACGGCAGGCTTCTGTCGCCTCTGGATCCCTGGGTT
TGCGGAAATGGCAGCCCCCTTGTATCCTCTTACCAAAACGGGGACTCTGTTTAATTGGGGCCCAGACCAGCAAAAGGCCT
ATCAAGAAATCAAACAGGCCCTTCTAACTGCCCCCGCCCTGGGATTGCCAGATTTGACTAAGCCCTTTGAACTCTTTGTC
GACGAGAAGCAGGGCTACGCCAAAGGCGTCCTAACGCAAAAACTGGGACCTTGGCGTCGGCCTGTGGCCTACCTGTCCAA
GAAGCTAGACCCAGTGGCAGCTAGGTGGCCCCCTTGCCTACGGATGGTAGCAGCCATTGCCGTTCTGACAAAAGATGCAG
GCAAGCTAACTATGGGACAGCCGCTAGTCATCCTGGCCCCCCATGCAGTAGAGGCACTGGTCAAGCAACCCCCTGACCGC
TGGCTATCCAATGCCCGCATGACCCACTACCAGGCAATGCTCCTAGACACTGACCGAGTTCAGTTCGGACCAGTGGTGGC
CCTCAATCCTGCCACCTTGCTCCCTCTACCGGAGAAAGGAGCCCCCCATGATTGCCTCGAGATCTTGGCTGAAACGCATG
GAACCAGACCGGACCTCACCGACCAGCCCATCCCAGACGCCGACCACACCTGGTATACCGATGGGAGCAGCTTCTTGCAA
GAAGGACAGCGAAAGGCTGGGGCAGCAGTGACGACTGAGACCGAGGTAATCTGGGCGAGGGCCCTGCCAGCTGGAACGTC
AGCCCAGCGAGCCGAACTGATCGCACTCACCCAAGCCCTAAAAATGGCAGAAGGTAAGAAGCTAAATGTTTATACTGACA
GCCGATATGCTTTCGCCACGGCCCATGTCCATGGAGAAATCTATAGGAGGCGAGGGTTGCTGACCTCAGAGGGCAGAGAA
ATCAAAAACAAGAGCGAGATCCTGGCTTTACTGAAAGCTCTTTTCCTGCCTAAAAGACTCAGTATAATTCACTGCCCCGG
GCATCAAAAAGGAAACAGTGCTGAAGCCAGGGGCAACCGTATGGCAGACCAAGCGGCCCGAGAGGCAGCCATAAGGACAT
CTCCAGAAACTTCCACCCTCCTCATAGAGGACTCGACCCCGTATACGCCCTCCCATTTCCACTACACTGAAACAGATCTA
AAGAGATTACGAGAACTGGGAGCCACCTATAATCAGATAAAAGGATATTGGGTCCTACAAGGCAAGCCGGTAATGCCCGA
TCAGTTTGTGTTTGAACTATTAGACTCCTTACACAGGCTCACTCACCTCAGCCCTCAAAAGATGAAGGCACTCCTTGACA
GAGAAGAAAGCCCCTACTACATGTTAAACAGAGACAGAACTCTCCAGTATGTGGCAGAATCATGCACAGCTTGTGCTCAA
GTGAATGCTAGTAAAGCCAAGATCGGGGCAGGGGTACGAATACGCGGACATCGACCAGGTACCCATTGGGAAATTGACTT
TACTGAAGTTAAGCCAGGACTGTACGGGTACAAGTACCTCCTAGTGTTCGTGGACACCTTCTCTGGCTGGGTAGAAGCCT
TCCCAACTAAACGTGAAACCGCCAAGGTGGTAACCAAGAAGCTATTAGAAGAAATATTCCCAAGATTCGGGATGCCACAG
GTACTAGGTTCTGACAATGGGCCTGCCTTCGTCTCCCAGGTAAGTCATTCGGTGGCCGATTTACTGGGGATTGATTGGAA
GTTACATTGTGCTTATAGACCCCAGAGTTCAGGTCAGGTAGAGAGAATGAATAGAACCATCAAGGAGACTTTAACCAAAT
TAACGCTTGCAGCTGGCACTAGAGACTGGGTACTCCTACTCCCCCTGGCCCTCTACCGAGCCCGGAATACTCCGGGCCCC
CATGGACTTACTCCGTATGAAATCCTGTATGGGGCACCCCCGCCCCTCGTCAATTTTCATGATCCTGAAATGTCAAAGTT
AACTAATAGTCCCTCTCTCCAAGCTCACTTACAGGCCCTCCAAGCAGTACAACGAGAGGTCTGGAAGCCACTGGCCGCTG
CTTATCAGGACCAGCTGGATCAGCCAGTGATACCACACCCCTTCCGTGTCGGTGACGCCGTGTGGGTACGCCGGCACCAG
ACTAAGAACTTAGAACCCCGCTGGAAAGGACCCTACACCGTCCTGCTGACCACCCCCACCGCTCTCAAAGTAGACGGCAT
CTCTGCGTGGATACACGCCGCTCACGTAAAGGCGGCGACAACTCCTCCAGCCGGAACAGCATGGAAGGTCCAGCGTTCTC
AAAACCCCTTAAAGATAAGATTAACCCGTGGGGCCCCCTAATAGTTATGGGGATCTTGGTGAGGGCAGGAGCCTCGGTAC
AACGTGACAGCCCTCACCAGATCTTCAATGTTACTTGGAGAGTTACCAACCTAATGACAGGACAAACAGCTAACGCCACC
TCCCTCCTGGGGACGATGACAGACACCTTCCCTAAACTATATTTTGACCTGTGTGATTTAGTAGGAGACTACTGGGATGA
CCCAGAACCCGATATTGGGGATGGTTGCCGCACTCCCGGGGGAAGAAGAAGGACAAGACTGTATGACTTCTATGTTTGCC
CCGGTCATACCGTACCAATAGGGTGTGGAGGGCCGGGAGAGGGCTACTGTGGCAAATGGGGATGTGAGACCACTGGACAG
GCATACTGGAAGCCATCATCATCATGGGACCTAATTTCCCTTAAGCGAGGAAACACTCCTAAGGATCAGGGCCCCTGTTA
TGATTCCTCGGTCTCCAGTGGCGTCCAGGGTGCCACACCGGGGGGTCGATGCAACCCCCTGGTCTTAGAATTCACTGACG
CGGGTAGAAAGGCCAGCTGGGATGCCCCCAAAGTTTGGGGACTAAGACTCTATCGATCCACAGGGGCCGACCCGGTGACC
CGGTTCTCTTTGACCCGCCAGGTCCTCAATGTAGGACCCCGCATCCCCATTGGGCCTAATCCCGTGATCACTGACCAGCT
ACCCCCATCCCAACCCGTGCAGATCATGCTCCCCAGGCCTCCTCATCCTCCTCCTTCAGACACGGTCTCTATGGTACCTG
GGGCTCCCCCGCCTTCTCAACAACCTGGGACGGGAGACAGGCTGCTAAATCTGGTAGAAGGAGCCTACCAAGCACTCAAC
CTCACCAGTCCTGACAAAACCCAAGAGTGCTGGTTGTGTCTGGTATCGGGACCCCCCTACTACGAAGGGGTTGCCGTCCT
AGGTACCTACTCCAACCATACCTCTGCCCCAGCTAACTGCTCCGTGGCCTCCCAACACAAGCTGACCCTGTCCGAAGTGA
CCGGACAGGGACTCTGCGTAGGAGCAGTTCCCAAAACCCATCAGGCCCTGTGTAATACCACCCAGAAGACGAGCGACGGG
TCCTACTATCTGGCTGCTCCCGCCGGGACCATCTGGGCTTGCAACACCGGGCTCACTCCCTGCCTATCTACTACTGTACT
CAACCTCACCACCGATTACTGTGTCCTGGTTGAGCTCTGGCCAAAGGTGACCTACCACTCCCCTGGTTATGTTTATGGCC
AGTTTGAGAGAAAAACCAAATATAAAAGGGAGCCGGTATCATTAACTCTGGCCCTGCTGTTGGGAGGACTTACTATGGGC
GGCATAGCTGCAGGAGTAGGAACAGGGACTACAGCCCTAGTGGCCACCAAACAATTCGAGCAGCTCCAGGCAGCCATACT
ACAGACCTTGGGGGCCTTAGAAAAATCAGTCAGTGCCCTAGAAAAGTCTCTGACCTCGTTGTCTGAGGTGGTCCTACAGA
ACCGGAGAGGATTAGATCTGCTGTTCCTAAAAGAAGGAGGATTATGTGCTGCCCTAAAAGAAGAATGCTGTTTCTACGCG
GACCACACTGGCGTAGTAAGGGATAGCATGGCTAAGCTAAGAGAGAGACTAAACCAGAGACAAAAATTGTTCGAATCAGG
ACAAGGGTGGTTTGAGGGACTGTTTAACAGGTCCCCATGGTTCACGACCCTGATATCCACCATTATGGGCCCTCTGATAG
TACTTTTATTAATCCTACTCTTCGGACCCTGTATTCTCAACCGCTTGGTCCAGTTTGTAAAAGGCAGAATTTCGGTGGTG
CAGGCCCTGGTTCTGACTCAACAGTATCACCAACTCAAATCAATAGATCCAGAAGCAGTGGAATCACGTGAATAAAAGAT
TTTATTCAGTTTCCAGAAAGAGGGGGGAATGAAAGACCCCACCATAAGGCTTAGCAAGCTAGCTGCAGTAACGCCATTTT
GCAAGGCATGAAAAAGTACCAGAGCTGAGTTCTCAAAAGTTACAAGGAAGTTCAGTTAAAGATTAGCAGTTACAAATCAA
GGCCGAATAATACTAGGACAAGGGCCAAGAACCGATGGTGCCCACCTGGGCCCCGGCTCAAGGCCAAGAACCGATGGTAC
CCAGATAAAGCGGAACCAGCAACAGTTTCTGAAAAAGTCCCACCTCAGTTTCAGGTTCCCCAAATGACCAGGAAATACCC
CAAGCCTTGATTTGAACTAACCACTCAGCTCGCTTCTCGCTTCTGTACCCGCGCTTTTTGCTCCCCAGCCCCAGCCCTAT
AAAAAGGGTAAGAACTCCACACTCGGCGCGCCAGTCCTCCGATAGACTGAGTCGCCCGGGTACCCGTGTTCCCAATAAAG
CCTCTTGCTGATTACATCCGTCTGGTGCCCAACGTGGAGGCTTTTCTCTAGGGTGAAGGTACGCTCAAGCGTGGTCATTG
AGGACAAGTCGACGAGAGATCCCGAGTACATCTACAGTCAGCCTTACGGTAAGCTTGTGCGCTCGGAAGAAGCTAGGGTG
ATAATGGGGCAAACTAAAAGTAAAATTAAAAGTAAATATGCCTCTTATCTCAGCTTTATTAAAATTCTTTTAAAAAGAGG
GGGAGTTAAAGTATCTACAAAAAATCTAATCAAGCTATTTCAAATAATAGAACAATTTTGCCCATGGTTTCCAGAACAAG
GAACTTTAGATCTAAAAGATTGGAAAAGAATTGGTAAGGAACTAAAACAAGCAGGTAGGAAGGGTAATATCATTCCACTT
ACAGTATGGAATGATTGGGCCATTATTAAAGCAGCTTTAGAACCATTTCAAACAGAAGAAGATAGCATTTCAGTTTCTGA
TGCCCCTGGAAGCTGTTTAATAGATTGTAATGAAAAGACAAGGAAAAAATCCCAGAAAGAAACGGAAAGTTTACATTGCG
AATATGTAGCAGAGCCGGTAATGGCTCAGTCAACGCAAAATGTTGACTATAATCAATTACAGGAGGTGATATATCCTGAA
ACGTTAAAATTAGAAGGAAAAGGTCCAGAATTAGTGGGGCCATCAGAGTCTAAACCACGAGGGCCAAGTCCTCTTCCAGC
AGGTCAGGTGCCCGTAACATTACAACCTCAAAAGCAGATTAAAGAAAATAAGACCCAACCGCCAGTAGCTTATCAATACT
GGCCGCCGGCTGAACTTCAGTATCGGCCACCCCCAGAAAGTCAGTATGGATATCCAGGAATGCCCCCAGCACCACAGGGC
AGGGCGCCATACCCTCAGCCGCCCACTAGGAGACTTAATCCTACGGCACCACCTAGTAGACAGGGTAGTGAATTACATGA
AATTATTGATAAATCAAGAAAGGAAGGAGATACTGAGGCATGGCAATTCCCAGTAACGTTAGAACCGATGCCACCTGGAG
AAGGAGCCCAAGAGGGAGAGCCTCCCACAGTTGAGGCCAGATACAAGTCTTTTTCGATAAAAATACTAAAAGATATGAAA
GAGGGAGTAAAACAGTATGGACCCAACTCCCCTTATATGAGGACATTATTAGATTCCATTGCTCATGGACATAGACTCAT
TCCTTATGATTGGGAGATTCTGGCAAAATCGTCTCTCTCACCCTCTCAATTTTTACAATTTAAGACTTGGTGGATTGATG
GGGTACAAGAACAGGTCTGAAGAAATAGGGCTGCCAATCCTCCAGTTAACATAGATGCAGATCAACTATTAGGAATAGGT
CAAAATTGGAGTACTATTAGTCAACAAGCATTAATGCAAAATGAGGCCATTGAGCAAGTAGAGCTATCTGCCTTAGAGCC
TGGGAAAAAACCAAGACCCAGGAAGTACCTGCCCCTCATTTAATACAGTAAGACAAGGTTCAAAAGAGCCCTATCCTGAT
TTTGTGGCAAGGCTCCAAGATGTTGCTCAAAAGTCAATTGCCGATGAAAAAGCCCGTAAGGTCATAGTGGAGTTGATGGC
ATATGAAAACGCCAATCCTGAGTGTCAATCAGCCATTAAGCCATTAAAAGGAAAGGTTCCTGCAGGATCAGATGTAATCT
CAGAATATGTAAAAGCCTGTGATGGAATCGGAGGAGCTATGCATAAAGCTATGCTTATGGCTCAAGCAATAACAGGAGTT
GTTTTAGGAGGACAAGTTAGAACATTTGGAGGAAAATGTTATAATTGTGGTCAAATTGGTCACTTAAAAAAGAATTGCCC
AGTCTTAAATAAACAGAATATAACTATTCAAGCAACTACAACAGGTAGAGAGCCACCTGACTTATGTCCAAGATGTAAAA
AAGGAAAACATTGGGCTAGTCAATGTCGTTCTAAATTTGATAAAAATGGGCAACCATTGTCGGGAAACGAGCAAAGGGGC
CAGCCTCAGGCCCCACAACAAACTGGGGCATTCCCAATTCAGCCATTTGTTCCTCAGGGTTTTCAGGGACAACAACCCCC
ACTGTCCCAAGTGTTTCAGGGAATAAGCCAGTTACCACAATACAACAATTGTCCCTCACCACAAGCGGCAGTGCAGCAGT
AGATTTATGTACTATACAAGCAGTCTCTCTGCTTCCAGGGGAACCCCCACAAAAAATCCCTACAGGGGTATATGGCCCCC
TGCCTGAGGGGACTGTAGGACTAATCTTGGGAAGATCAAGTCTAAATCTAAAAGGAGTTCAAATTCATACTAGTGTGGTT
GATTCAGACTATAAAGGCGAAATTCAGTTGGTTATTAGCTCTTCAATTCCTTGGAGTGCCAGTCCAGGAGACAGGATTGC
TCAATTATTACTCCTGCCATATATTAAGGGTGAAAATAGTGAAATAAAAAGAATAGGAGGGCTTGGAAGCACTGATCCGA
CAGGAAAGGCTGCATATTGGGCAAGTCAGGTCTCAGAGAACAGACCTGTGTGTAAGGCCATTATTCAAGGAAAACAGTTT
GAAGGGTTGGTAGACACTGGAGCAGATGTCTCTATCATTGCTTTAAATCAGTGGCCAAAAAATTGGCCTAAACAAAAGGC
TGTTACAGGACTTGTCGGCATAGGCACAGCCTCAGAAGTGTATCAAAGTACGGAGATTTTACATTGCTTAGGGCCAGATA
ATCAAGAAAGTACTGTTCAGCCAATGATTACTTCAATTCCTCTTAATCTGTGGGGTCGAGATTTATTACAACAATGGGGT
GCGGAAATCACCATGCCCGCTCCATTATATAGCCCCACGAGTCAAAAAATCATGACCAAGAGGGGATATATACCAGGAAA
GGGACTAGGGAAAAATGAAGATGGCATTAAAGTTCCAGTTGAGGCTAAAATAAATCAAGAAAGAGAAGGAATTAGGGTAT
CCTTTTTAGGGGCGGCCACTGTAGAGCCTCCTAAACCCATACCATTAACTTGGAAAACAGAAAAACCGGTGTGGGTAAAT
CAGTGGCCGCTACCAAAACAAAAACTGGAGGCTTTACATTTATTAGCAAATGAACAGTTAGAAAAGGGTCATATTGAGCC
TTCGTTCTCACCTTGGAATTCTCCTGTGTTTGTAATTCAGAAGAAATCAGGCAAATGGCGTATGTTAACTGACTTAAGGG
CTGTAAACGCCGTAATTCAACCCATGGGGCCTCTCCAACCTGGGTTGCCCTCTCCAGCCATGATCCCAAAAGATTGGCCT
TTAATTATAATTGATCTAAAGGATTGCTTTTTTACCATCCCTCTGGCAGAGCAGGATTGTGAAAAATTTGCCTTTACTAT
ACCAGCCATAAATAATAAAGAACCAGCCACCAGGTTTCAGTGGAAAGTGTTACCTCAGGGAATGCTTAATAGTCCAACTA
TTTGTCAGACTTTTGTAGGTCGAGCTCTTCAACCAGTTAGAGAAAAGTTTTCAGACTGTTATATTATTCATTATATTGAT
GATATTTTATGTGCTGCAGAAACGAAAGATAAATTAATTGACTGTTATACATTTCTGCAAGCAGAGGTTGCCAATGCTGG
ACTGGCAATAGCATCTGATAAGATCCAAACCTCTACTCCTTTTCATTATTTAGGGATGCAGATAGAAAATAGAAAAATTA
AGCCACAAAAAATAGAAATAAGAAAAGACACATTAAAAACACTAAATGATTTTCAAAAATTACTAGGAGATATTAATTGG
ATTCGGCCAACTCTAGGCATTCCTACTTATGCCATGTCAAATTTGTTCTCTATCTTAAGAGGAGACTCAGACTTAAATAG
TAAAAGAATGTTAACCCCAGAGGCAACAAAAGAAATTAAATTAGTGGAAGAAAAAATTCAGTCAGCGCAAATAAATAGAA
TAGATCCCTTAGCCCCACTATTGTTGCCAACAATCATCACGCCATAGAAAAACACGTAACCGCCTGCGTTATAATACAAA
CAGCTAGTATATAAATACAGGCAGTGAAAGTGTTCCCATCACAATGGCAAAACCTCCTTCGGTGCAGGAACTTAGAAGAC
AGTTAGATATTCCATTGGAGGACATTTTATTGCATTGTAATTTTTGTGAGGCTTTTTTAACATTTGAGGAGCTACTGCAA
TTTGATGCAAAAAATTTAAATTTAATTTGGAAGGAGAATTATGCTTATGCTTGCTGTGGTGCTTGTGCTAAACAAGTAGC
AGCAATAGAAACAAAACATTTTTATGAGTATAGTGTACAAGGAAAGGATGCTATAGAAAGGGACTCAGGTAGTCTTTTGT
GTTGTTTAACTGTTAGATGTAAGTTTTGTTTAAGACATTTGGATTACTTAGAGAAATTGGCAGTTTGTGCATCAGGCATT
CCTTTTGATAGAGTTAGAGGAGCTTGGAAGGCAGTGTGTAGGTTTTGTACAGAGATATGATTGGGAAACAGGCTACTATA
CCAGATATTGTGCTGGATCTGCAAGACCTTGTCCAGCCCATTGACCTGCATTGTGACGAAGACTTGTCAGAAAATCAGGA
GGAGGAGCCTGCACCTCAAAGAATAGACTACAAGATAGTTTCCTCGTGTGGTGGCTGCGGAATTAAGCTTCGAATTTTTG
CATCGTGTACCCAATTTGGAATTAGAACTCTGCAAGACCTACTTCTTGAAGAAATAGCGTTGCTGTGTCCTGACTGCAAA
AATGGCAGATAAAGGTATAGATCCTAAAGAAGGCTGTAGTACTTGGTGTTTAATAGAAGCTGATTGTAGTGATGTAGATG
GGGATTTTGAAAAGTTATTTGACAAAGACACAGACTCAGATATTTCAGATTTATTAGATGATGGGGACCTTGGGGACGCA
GAATTGGGAAATCCCCAAGAGCTGCTGTGCCTGCAGGAGAGAGAGGAGAGCGATCTACAGCTGCAGCAGTTAAAACGAAA
GTATTTTAGTCCTAAAGCTGTTTTACAGCTTAGTCCACAATTGGAATCTATTACTATTTCGCCTCAACGCAAAAGTAAGA
GGCGACTGTTCGAGGAACAGGACAGCGGACTTGAGCTTTCTTTAACTCATGAAGCTGAAGATTCTGTTGCGGAAGTGGAG
GTACCGGGGTCAAAAGATGACGTCCCAGAAACTGTTTCTGCTACAGCAGAAACTAAGGGAAGCCAAAACAAAGAACATTA
CAAACAGTTACTACAGTGCAGCAATGCGCGGGCTACATTGCTTAGTAAATTTAAAGCTGCTTTTGGTGTTAGCTTTACAG
AGTTAACCAGAAGATACAAAAGTGATAATACATGTTGCAGAGACTGGGCAATTATTGTCTATGGGTTGCAGGATGAAATT
ATTGAAGGCTCAAAGCATTTATTTCAGCAGCATTGTGAATATATTTGGTTGCATGTTTTATCTCCAATATCTTTGTATTT
ACTATGTTTTAAAACTGGAAAAAGCAGAAATACTGTAAAGAACTTGTTGATGTCCATTTTAAATGTTGGGGATGCACAGC
TTATAGCTGATCCACCCCAGATTCGCAGCGTAGTAGCAGCTTTGTTTTGGTACAAAGAATCTATGAATAAAAATGTATAT
ACCCATGGAGAATACCCAGAGTGGATAGCAAATCAAACATTGCTTTCTCATCAGGAATATGAAACACAGCAATTTGATTT
AAGTAGAATGATTCAGTGGGCATATGATAATGAATATACTGAGGACTCAGATATTGCTTATCATTATGCAAAATTAGCAG
ATGAAGATTCAAATGCTCGCGCCTTTTTAGCTCATAACAGTCAGGCAAAATTTGTTAGAGAATGTGGACAGATGGTAAGG
CATTATAAAAGAGGAGAAATGAAAAATATGAGTATGTCAGCCTGGATTTATACTAGATTGAAATCAATTGAAGGACCAGG
CCATTGGTCAGACATTGTTAAATTTATACGATTTCAGCAGATTAATTTTATAATGTTTCTAGATGTATTCAAGCAATTTC
TTGCCTCAGTACCTAAAAGAAATTGTTTATTAATTTATGGTGCACCTGATTGTGGCAAATCAATGTTTTGTATGTCTTTA
ATAAAGGCCTTAAAGGGAAAAGTTATATCGTTTGTAAATGCTAGAAGTCAATTTTGGTTATCTCCATTAGTAGAATCTAA
AATTGCACTACTAGATGATGCCACCGAGTGCTGTTGGAATTATATTGATAATTATTTAAGAAATGGAATAGATGGTAACA
TGGTTAGTGTGGATTGTAAGCATAAAAATCCGGTCCAAATTAGATTTCCACCATTATTGATTACATCAAATAATAATATA
ATGTCTGATCCAAAGTATAAATATCTGCATAGTAGAATTAAAGCATTTGAGTTTGTAAATAAGTTTCCATTTAAGGACGA
TGGCAGTCCCTTGTTTGAACTTACTGACCAAAGCTGGAAATCTTTTTTTCAAAGGCTTTGGAGGCAATTAGATCTAAGTG
ACCAAGAAGACGAGGGTGAGGATGGAGGCTCTCAGCGACCGTTTCAATGCACTGCAAGACAAGTTAATGACAATTTATGA
AAGAGCTAGTGAATCCTTAAAAGATCAAATTGAACATTGGAACTTGTTAAGACAGGAGCAGGTGTTATTTCATTATGCCA
GACAAAGAGGAGTATTGCGCCTTGGTTATCAGCCAGTACCTGCATTAACTATTTCAGAGGCTAAAGCTAAGGAAGCCATT
GCTATGGTTTTACATTTAGAAGCATTGCAAAGATCACCTTACAAAAATGAAAAATGGACATTAGTAAATACAAGTGTAGA
AACGTTTCGCACACCCCCAGAAAATTGTTTTAAAAAGGGCCCTAAGACTATTGAAATAGTGTATGATGGCAATCCTGAAA
ATACAATGTTATACACTATTTGGACACATATATATTTTGAAGATGACGAAGGCAACTGGCAAAAGACTGAGGGACATTTG
GACTATCATGGTGCCTATTTTATGGATGGATTAAATAAACAATACTATATCAGATTTGCTCAAGACGCACGCAGATTTAG
TGAAACTGGAGAATGGGAAGTTAAGTTTAACAACGAAATTTTGTTTGCTCCTGTTACCAGCTCCACCAACTCCGAAGAAG
AAAGGGACCGACCCGCCCCTGCCACAGACCCCGGCTCCCTTTCGCAGACATCCGGAGGACAGTCCCCTGTACCCACTCAA
CGGAAGCAACCATCTAAAGGAAGGTACGGGCGAAAAGACTCTGGTGCTACAACCGCCTCCAGGGGGATCCAAAGACGACC
GAAAGCGTCACCGAGGAGATCACGATCGCGGTCAGGATCGAGATCGGGATCACAAGGAGACGCGCGGACCCTCCTCACAG
TCAGACGCGGAGAACGGGAACGGGGACAAGGAAGGGGACAAGGAAGCCGGGGTCGGGGAAGGAGCGGGGACAGAAGCAGG
AGCGGGAGCAGAAGCAGGAGCGGGAGCAGGAGAAGGAGCAGGAGCAGGGGCAGGAGCAGGAACGGAAGGGAACGGGGGAG
AGCAGCCTCCAGAGGCCGTAGAGGGTACAGCAACAGGAGGTCAAGATCCAAATCTGTTGGCACAAGTGGCATACCACCTG
AGCAAGTGGGAAGCAGCCTACAAGGTGTTGGTAGACAACATAGTGGACGACTTGCGAGATTATTGGACGACGCTAGGGAT
CCCCCAGTAATTTTGTTGAAAGGACAAGCCAATACTCTTAAGTGTTATCGCTACAGGGCTAAAGAAAAGTATAAAGGCTA
TTATGATTGCTTCAGTACTACATGGTCATGGGTCAGTGCAGGTAGCAACGATAGAATAGGACGCTCTAGAATGATTATTA
GCTTTACCAGTAAATCTCAAAGACAAATGTTTTTAAGTATTATGAAATTACCAAAGGGCGTTGATTGGTCTCTTGGGTGC
TTTGACTCTATTTAACACACTAACCTTTCTAGTTTTTTTACTAACACATACGTTTCAATAGAATTGTTAATGCATGGCTC
GCGCACGCAGAACAAAGCGTGATTCTGTTACTAATATTTACAGGACCTGCAAAGCAGCAGGCACCTGCCCCCCTGATGTT
GTTAATAAAGTGGAGCAGACTACTGTAGCTGATCAAATTTTAAAATATGGCAGCACTGGTGTATTTTTTGGAGGTTTGGG
AATTGGTACAGGAAGAGGCACTGGTGGTAGCACTGGATATGGGCCATTAGGTGAAGGGACGAGTGTAAGAGTTGGAAATA
CACCCACAGTTATTAGGCCTGCTTTGGTGCCTGAGGCTATAGGACCAAGTGAACTAATACCTATTGACAGTGTCAATCCT
ATTGACCCCAGTGCTTCTTCTATCATACCTTTAACAGAGTCAACAGGTCCTGACCTCTTACCAGGTGAAATAGAAACAAT
TGCAGAGGTGCATCCTGCCCCTGACATACCTACAGTAGATACACCAGTGGTGACTGGGGGCAGAAACTCGAATGCTGTTC
TGGAGGTGGCTGATCCAAGTCCACCCACACGAAACAGAGTTAGTAGAACACAATATAACAATCCTGCATTTCAAATCATA
TCTGAAACTACACCAAGTGCGGGGGAAACGTCCCTATCAGACCAAATTGTTGTTCAGTCATTTGATGGTGGACAATATAT
AGGTGGTAACCCACCTCCGCGATCAGTAGTTGAAATAGAATTACAAGAAATTCCCTCACAATATTCTTTTGAAATCGAAG
AGCCAACCCCACCTAGGCAAACAAGCACTCCTGTCAGACAGGCACAACAAATGGCCTCAGCATTACGGAGGGCTTTATAC
AATAGAAGGTTCACACAGCAGGTTCAAGTGGAAGATCCAATGTTTTATAGTAGACCTTCCAGGTTAGTTAGGTTTCAATT
TGATAATCCTGTATTTGAAGAAGAAGTTACTCAGGTGTTTGAAAGAGACCTAGAAACTATAGAAGAGCCTCCTGATAGAC
AATTTTTAGATGTACAAAAACTTGGTAGGCCTACCTATGCTGAAACACCTGCAGGCTATATAAGGGTTAGCAGACTTGGC
AAACGAGCTACTATAAGGACCAGGTCTGGAACTACAATAGGCGGTCAGGTACATTTTTTTAGGGATATTAGCAGTATTGA
TACTCAACCTTCTATTGAACTGCAAGTTCTTGGGGAACATTCTGGCGATGCTACAATAGTCCAGGGTCCTGTGGAAAGTA
CGTTCGTAAATATTGATTTGGAAGAGTTACCTAATTTAGAGGAAAATGTACACCTAGAATCTGATGATATACTTATTGAT
GAAGCTATAGAGGATTTTAGTGGTGCCCAATTAGTGTTTGGAAATTCTAGAAGATCAAATACTGTTACATTACCTCGCTT
TGAAACTGTAAGGGAAACTTCTTTATATACTGTAGATTTAGATGGATTCCATGTGTCTTATCCTGAGAGTAGAGCGTATC
CAGAAGTTATTCCTACAGAACCAGATAATACCCCAACAGTAATAATTCACACAGAAGATTTTAGTGGTGATTATTATCTA
CATCCTAGCTTAAAATGGAAGAAACGAAAACGGGCCTATTTATAATTTTTTGCAGATGTCCTATTGGCTTCCAGCAAATG
GTAAGGTATACTTACCCCCTTCAACACCGGTTGCAAGGGTACAAAGTACGGATGAATTTGTTCAAAGGACCAACATCTTT
TATCATGCAAATAGTGATCGCCTGCTGACAGTTGGACACCCTTATTTTGAAGTGAGAAGCTCAGTTGATCCACATGATGT
ATTAGTGCCTAAGGTGTCAGGGAATCAGTTTAGAGCTTTTCGACTGAAATTACCAGATCCTAATAGATTTGCTTTAGCTG
ACATGTCTGTTTATAATCCAGACAAGGAAAGGCTTGTTTGGGGCTGCAGGGGATTGGAAATAGGGCGAGGGCAGCCTTTA
GGTGTTGGCACCACAGGTCATCCATTATTTAATAAGGTATTGGACACTGAAAATCCAAATAAGTACAATACTGGAACAAA
GGATGACAGAGTAAACACATCTTTTGATCCAAAGCAAATTCAGTTATTTGTTTTAGGATGTACACCATGCTTAGGTGAAC
ATTGGGACACAGCCTTACCATGTGCTGAAAAGCAACCAGATACTGGGGGATGCCCACCATTAGAGTTAAAAAACACTGTT
ATCTCTGATGGAGATATGGTTGACATAGGCTTCGGTAATATGAATTTTAAGGCCTTATCAGTAACCAAATCTGACGTAAG
TTTGGATATAGTAGACTCCACATGTAAATATCCAGACTTTTTAAAGATGTCAAATGATGTATATGGCAACTCATGTTTTT
TCTATGGACGACGAGAACAATGTTATGTTAGGCATATGTTTGTGCGCGGTGGTGTTGTGGGTGATACCATCCCAGATGCA
GTTGTAAATGAAGACCATAACTTTATGTTACCTGCAGCATCCAGTGACCAGTCTAGAAGTCAAATTGCCAGTTCTATCTA
TTTCCCTACTGTTAGTGGGTCTTTGGTATCCACTGATGCACAATTATTTAATCGGCCATATTGGTTACAAAGAGCACAAG
GCCACAACAATGGTATTTGCTGGAGTAATGAACTGTTTCTGACAGTTTGTGATAATACCAGGAATACTAACTTTAATATT
AGTGTCCCTAAGGAAGGTGGTCAAATAACCGACTATGATTCACAAAAGATTAGAGAATACACTAGACATGTTGAAGAATA
TGAAATATCACTAATATTACAATTATGTAAAATTCCTTTGGAAGCTGAGATATTAGCTCAAATTAATGCAATGAATCCAA
ATATTTTGGAGGACTGGCAGTTAGGATTTGTTCCTACTCCAGATAACCCTATTCAGGATGCATACAGATTTATTCATTCT
AAAGCAACACCTTGTCCAGATAAAGCACAACCTAAAGAAAGAGAAGATCCATGGGCCCCATATACATTTTGGGTTGTAGA
CTTAACTGAAAAATTATCTTTAGATTTAGATCAATATTCATTGGGTAGAAAATTTTTATTTCAAGCTGGATTAACTAATA
CATCTGTTAATGGTCTTAAAAGAACTAGAAGCAGTTCTCAAAGAGGTACTAAACGAAAAAGAAAAAGTAACTAAAACGGT
CAGTATTCTTTATTGAAAATAAAATTTTTGGAACTCATGTGTTATGAGTAATGATTATTATCTATTCTGACTAACTCAAA
CATGTTAACCGCGCCCGGTGTATTCAATATAAACGCTGATGGTACAAGTTGTCAAGGAACTTGGCAGTCTGAACTACAGT
GGTGCCAACACCTGGAAGGCACACAAGATTTGCGCGCCAAAACTACTTGGCAGAACATTTCACCGATAACGGTAAGATTT
TATCTTTAACCGGGTGCGGTCGTTGGGTTACTGTTTAGGTGTGGGGAAAAGCAAGAGAGATCAGATTGTTACTGTGTCTG
TGTAGAAAGAAGTAGACATAGGAGACTCCATTTTGTTCTGTACTAAGAAAAATTCTTCTGCCTTGAGATTCTGTTAATCT
ATGACCTTACCCCCAACCCCGTGCTCTCTGAAACATGTGCTGTGTCAACTCAGAGTTGAATGGATTAAGGGCGGTGCAAG
ATGTGCTTTGTTAAACAGATGCTTGAAGGCAGCATGCTCCTTAAGAGTCATCACCACTCCCTAATCTCAAGTACCCAGGG
ACACAAAAACTGCGGAAGGCCCAGGGACCTCTGCCTAGGAAAGCCAGTATTGTCCAAGGTTTCTCCCCATGTGATAGTCT
GAAATATAGCCTCGTGGGAAGGGAAAGACCTGACCGTCCCCCAGCCCGACACCCGTAAAGGGTCTGTGCTGAGGAGGATT
AGTAAAAGAGGAAGGAATGCCTCTTGCAGTTGAGACAAGAGGAAGGCATCTGTCTCCTGCCTGTCCCTGGGCAATGGAAT
GTCTCGGTATAAAACCCGATTGTATGCTCCATCTACTGAGATAGGGGAAAACCGCCTTAGGGCTGGAGGTGGGACCTGCG
GGCAGCAATACTGCTTTGTAAAGCATTGAGATGTTTATGTGTATGCATATCTAAAAGCACAGCACTTAATCCTTTACATT
GTCTATGATGCAAAGACCTTTGTTCACGTGTTTGTCTGCTGACCCTCTCCCCACAATTGTCTTGTGACCCTGACACATCC
CCCTCTTGGAGAAACACCCACAAATGATCAATAAATACTAAGGGAACTCAGAGGCTGGTGGGATCCTCCATATGCTGAAC
GCTGGTTCCCCGGGTCCCCTTATTTCTTTCTCTATACTTTGTCTCTGTGTCTTTTTCTTTCCTAAGTCTCTCGTTCTACC
TTACGAGAAACACCCACAGGTGTGGAGGGGCAACCCACCCCTACAGGTGCCCAACGTGGAGGCTTTTCTCTAGGGTGAAG
GTACACTCGAGCGTGGTCATTGAGGACAAGTCGACGAGAGATCCCGAGTACGTCTACAGTCAGCCTTACGGTAAGCTTGT
GCGCTCGGAAGAAGCTAGGGTGATAATGGGGCAAACTAAAAGTAAAATTAAAAGTAAATATGCCTCTTATCTCAGCTTTA
TTAAAATTCTTTTAAAAAGAGGGGGAGTTAAAGTATCTACAAAAAATCTAATCAAGCTATTTCAAATAATAGAACAATTT
TGCCCATGGTTTCCAGAACAAGGAACTTTAGATCTAAAAGATTGGAAAAGAATTGGTAAGGAACTAAAACAAGCAGGTAG
GAAGGGTAATATCATTCCACTTACAGTATGGAATGATTGGGCCATTATTAAAGCAGCTTTAGAACCATTTCAAACAGAAG
AAGATAGCGTTTCAGTTTCTGATGCCCCTGGAAGCTGTTTAATAGATTGTAATGAAAAGACAAGGAAAAAATCCCAGAAA
GAAACAGAAGGTTTACATTGCGAATATGTAGCAGAGCCGGTAATGGCTCAGTCAACGCAAAATGTTGACTATAATCAATT
ACAGGAGGTGATATATCCTGAAACGTTAAAATTAGAAGGAAAAGGTCCCGAATTAGTGGGGCCATCAGAGTCTAAACCAC
GAGGCACAAGTCCTCTTCCAGCAGGTCAGGTGCCTGTAACATTACAACCTCAAACGCAGGTTAAAGAAAATAAGACCCAA
CCGCCAGTAGCCTATCAATACTGGCCGCCGGCTGAACTTCAGTATCGGCCACCCCCAGAAAGTTAGTATGGATATCCAGG
AATGCCCCCAGCACCACAGGGCAGGGCGCCATACCCTCAGCCGCCCACTAGGAGACTTAATCCTACGGCACCACCTAGTA
GACAGGGTAGTGAATTACATGAAATTATTGATAAATCAAGAAAGGAAGGAGATACTGAGGCATGGCAATTCCCAGTAACG
TTAGAACCGATGCCACCTGGAGAAGGAGCCCAAGAGGGAGAGCCTCTCACAGTTGAGGCCAGATACAAGTCTTTTTCGAT
AAAAATGCTAAAAGATATGAAAGAGAGAGTAAAACAGTATGGACCCAACTCCCCTTATATGAGGACATTATTAGATTCCA
TTGCTCATGGACATAGACTCATTCCTTATGATTGGGAGATTCTGGCAAAATCGTCTCTCTCACCCTCTCAATTTTTACAA
TTTAAGACTTGGTGGATTGATGGGGTTCAAGAACAGGTCCGAAGAAATAGGGCTGCCAATCCTCCAGTTAACATAGATGC
AGATCAACTATTAGGAATAGGTCAAAATTGGAGTACTATTAGTCAACAAGCATTAATGCAAAATGAGGCCATTGAGCAAG
TTAGAGCTATCTGCCTTAGAGCCTGGGAAAAAATCCAAGACCCAGGAAGTGCCTGCCCCTCATTTAATACAGTAAGACAA
GGTTCAAAAGAGCCCTACCCTGATTTTGTGGCAAGGCTCCAAGATGTTGCTCAAAAGTCAATTGCCGATGAAAAAGCCTG
TAAGGTCACAGTGGAGTTGATGGCATATGAAAACGCCAATCCTGAGTGTCAATCAGCCATTAAGCCATTAAAAGGAAAGG
TTCCTGCAGGATCAGATGTAATCTCAGAATATGTAAAAGCCTGGATTGAATCGGAGGAGCTATGCATAAAGCTATGCTTA
TGGCTCAAGCAATAACAGAAGTTGTTTTAGGAGGACAAGTTAGAACATTTGGAGGAAAATGTTATAATTGTGGTCAAATT
GGTCACTTAAAAAAGAATTGCCCAGTCTTAAATAAACAGAATATAACTATTCAAGCTACTACCACAACAGGTAGAGAGCC
ACCTGACTTATGTCCAAGATGTAAAAAAGGAAAACATTGGGCTAGTCAATGTCGTTCTAAATTTGATAAAAATGGGCAAC
CATTGTCGGGAAATGAGCAAAGGGGCCAGCCTCAGGCCCCACAACAAACTGGGGCATTCCCAATTCAGCCATTTGTTCCT
CAGGGTTTTCAGGGACAACAACCCCCCCTGTCCCAAGTGTTTCAGGGAATAAGCCAGTTACCACAATACAACAATTGTCT
CCCGCCACAAGCAGCAGTGCAGCAGTAGATTTATGTACTATACAAGCAGTCTCTCTGCTTCCAGGGGAGCCCCCACAAAA
AATCCCCACAGGGGTATATGGCCCACTGCCTGAGGGGACTGTAGGACTAATCTTGGGAAGATCAAGTCTAAATCTAAAAG
GAGTTCAAATTCATATTGGTGTGGTTGATTCAGACTATAAAGGCGAAATTCAATTGGTTATTAGCTCTTCAATTCCTTGG
AGTGCCAGTCTAGGAGACAAGATTGCTCAATTATTACTCCTGCCATACATTAAGGGTGGAAATAGTGAAATAAAAAGAAT
AGGAGGGTTTGGAAGCACTGATCCGACAGGAAAGGCTGCATATTGGGCAAGTCAGGTCTCAGAGAACAGACCTGTGTGTA
AGGCCATTATTTGAGGAAAACAGTTTGAAGGGTTGGTAGACACTGGAGCAGATGTCTCTATCATTGCTTTAAATCAGTGG
CCAAAAAATTGGCCTAAACAAAAGGCTGTTACAGGACTTGTCGGCATAGGCACAGCCTCAGAAGTGTATCAAAGTACTGA
GATTTTACATTGCTTAGGGCCAGATAATCAAGAAAGTACTGTTCAGCTAATGATTACTTCAATTCCTCTTAATCTGTGGG
GTCGAGATTTATTACAACAATGGGGTGCGGAAATCACCATGCCCGCTCCATTATATAGCCCCATGAGTCAAAAAATCATG
ACCAAGATGGGATATATACCAGGAAAGGGACTAGGGAAAAATGAAGATGGCATTAAAATTCCAGTTGAGGCTAAAATAAA
TCAAGAAAGAGAAGGAATAGGGTATCCTTTTTAGGGGCGGCCACTGTAGAGCCTCCTAAACCCATACCATTAACTTGGAA
AACAGAAAAACTGGTGTGGGTAAATCAGTGGCCACTACCAAAACAAAAACTGGAGGCTTTACATTTATTAGCAAATGAAC
AGTTAGAAAAGGGTCATATTGAGCCTTCATTCTCGCCTTGGAATTCTCCTGTGTTTGTAATTCAGAAGAAATCAGGCAAA
TGGCATATGTTAACTGACTTAAGGGCCGTAAACGCCGTAATTCAACCCATGGGGCCTCTCCAACCCGGGTTGCCCTCTCC
GGCCATGATCCCAAAAGATTGGCCTTTAATTATAATTGATCTAAAGGATTGCTTTTTTACCATCCCTCTGGCGGAGCAGG
ATTGCGAAAAATTTGCCTTTACTATACCAGCCATAAATAATAAAGAACCAGCCACCAGGTTTCAGTGGAAAGTGTTACCT
CAGGGAATGCTTAATAGTCCAACTATTTGTCAGACTTTTGTAGGTCGAGCTCTTCAACCAGTTAGAGACAAGTTTTCAGA
CTGTTATATTATTCATTATATTGATGATATTTTATGTGCTACAGAAACGAGAGATAAATTAATTGACTGTTATACATTTC
TGCAAGCAGAGGTTGCCAATGCAGGACTGGCAATAGCATCTGATAAGATCCAAACCTCTACTCCTTTTCATTATTTAGGG
ATGCAGATAGAAAATAGAAAAATTAAGCCACAAAAAATAGAAATAAGAAAAGACACATTAAAAACACTAAATGATTTTCA
AAAATTGCTGGGAGATATTAATTGGATTCGGCCAACTCTAGGCATTCCTACTTATGCCATGTCAAATTTGTTCTCTATCT
TAAGAGGAAACTCAGACTTAAATAGTAAAAGAATGTTAACCCCAGAGGCAACAAAAGAAATTAAATTAGTGGAAGAAAAA
ATTCAGTCAGCGCAAATAAATAGAATAGATCCCTTAGCCCCACGGCTCTCCCTTCTGACTCCCTCAGAGTTCTAAGAAGA
GCCCGTATACGCTGTACCAGAATACCTTTACTCTGAATAAACTGCAGATTGTTAAACTTTAACTCCTCGTCTGATCTGAT
CCTTGACCGGCTCGCTAGCCTAAGCACCTCACCTTTTATCAACAGAATCTTGGTAGCAGAGGATGGTTTACTAAAGACCC
ATAAAACGTGAAGGTGTGGGAGCGAGTTGGTGGAAGGACGGCTCAAGGAGACAGACGAACCGATCCGGGGGAGGACAAAA
CTCTACTCAACTCGGGGAACTGATCTCAGGTCGACCACTAAAAAGGTAAGCAAAACCTGTTTAAACGAACTTTGCACATT
AGTTGAAATACTAAATTTAAGATCAGTTATTCCGAGAGTGAGTATGGGTTTTGTGTAAATTTATTGCTAAAATTTCATTA
AGCAGTGAAGTAAAGGAATTGTGGGAATTCTATTGACTGTGAATGCAATGTAATGTAACAAATTGTATGATTATTTGGGA
TACTATTCATAGATGTCGGCAGCGTCCGAATGAGGAATAGATCCAGTATTTAAAGTGTAAAGATACTATTCATAGATGTC
GGCAGCGTCCGAATGAGGAATAGATCCAGTATAGAGTACAGAAATACTATTCATAGATGTCGGTAGTGTCCGAATGAGGA
ATAGATCCAGTATTAAATATGACCAATAGTTCAATTGATACTAGTACTAGGTGATTTACATACCATAACTTTGCTCATGA
CTGGTTAAAAGTGTTGTAGAGTTGCTACCTGAGTACGCAGAGTACATGAATGAGGCATATTGTTAATTGAATAAGGAACC
AATAGGCTGGCTGTGACCAGTGAGGTTTTAACTGTACACAGGGTTTCACAAGGCTTTAATTGGATTAATTGTCTCGTTAA
TTCTGAGTATATGACGGAGGAGCTCTGAGTTAAGACAGAGTACAAGTAATAGTTTCTCCAAGAATACATCACTGTCCCAA
GGCAGTGACGGGCTAAGTATACTCAGATAGTCAACGATCATTTATCACTATGGCATCTTCACAACCTCTTAAGATGAAAT
TTAGCGAGTATCTAGACCAGCGCATGCAGGACAGGGCAGGTGGGAAGGTACAGTGGAAAGACCATAAGAAAGTGTGGGAA
AGGTTAAAATTAAGGTGGACACAAGAAGGTTATTTGGCAGGGGGAGCACCAACCAGGGTTCAGCTGAGCACAATGGAAGG
AGAATTAAGAGAGGGAAAGCAGAGAGCGAAGGACAGCGAAGTGGATTTGAATAGGCAGCACGTATTTAGGAAGGAAGGGA
CTAAGCAGAGAGAAAAAGCAGAAGAGGAGCTGAGAATAGGCACTTGGGCTATCGAGGAGACCAGAAGATTTATAATGCTA
AGAACTCCAGCAGTGATGGGGATAGCCACGGACATGAAGGAGGGTGGGGTCCCTACTATCTCACCAGCCACCCCAGCCGA
AAACCAAACCCCCACCCAGCGCCTCTATCCAGACCTGCCAGAAGATTCCAGACCCCCACCCTACTCCCCATCAGCCTCAC
CATCACCTACTGTACAAGCACCTGTATTGACAGTAAGAGGGGGCGTGATAAAGGGAGAAGTGCACCTGGTAGAAGGAACA
ATAGATGTGGAGAACTCGGAGCCGCCCCAACGCTCTATGGACACTGACGATTTGGGGCCCGCCGGAGGGCGGTCTACCAG
AGGTCCTGACTCATTGGAAGAAGGAAGCATGAGAACCCAAAGTAGCAAGAGGACCCGGAATCCTTTCCTAGACCAACCAT
TTTCAAGCCCACCGCCGTCGGGATCGCTGAGCTACAGACCACTCCCGCAGAGTCTTCCCTCACCCCTATCCAGGGCTGTC
ACAACCCCACACAGCTACACCGGTGAACATCAACAGTTGAGGCAGAACGATATTGACCGAGAGTATCTCACATCATACAA
TATGCCACAGGAAGAGGACGAAAATGATCCCGCACCCACCCAAGAACAGATATGGACAGCAGCGGAGCAACTTAACAGAG
AGCAGTTTCCGAGTGGGGGTGGAGGACCATACCAGCTGAGGGGGACGTTTCTAGGTGAAGTACAGGATCTCCAGACCGAA
CTGAGCCAACCAGGCCCCAGGAGGTCGCAACGGCTCATAGAACAACGAAACAGGACCCATCTCCAAGCCCCACTACGACT
GTGTGCAACAGGAAGGGGAGAACAATACAGCCCATGGAAGCTGACCGATCTGACCTCCATGATGGAACAACTACCAAGTC
TGCATGGAGGTGCCTCAGCGTGGCTCCTACAGTTGCAAACCCTGACCTCAGGGTTCAGATTAGGACTTGGGGACATGAGA
GCACTGTTGGCTAGGGCAACAGACCACGTGACTATGAATGTCATAATGAAAACAGCTGGACTAGATCACCTGCCAGGACC
CACCCCTCCAGAAGTCTATACAGGGCCTTTGTGGGCAGAGCTCAGGAGAAATTATCCAACCGAAAGAGACTATGCAGCTT
TGTCATCATTTCTCATGAACCCAGGGGAAGGACCTGCAGAATACCTAGATAGGGCAAAGACCACATGGCGGACTGTACAT
GGGGAACCACATGACGCATCAGAAACATCGCTTAATATGTGGAAGGAGGTAGTTATCAATGGAACACCTGCCCCCGTGAA
AGCTAAGCTGAGACAAACAGTCGGGCTGTGTTCCAAATCTAAAGCAGAGTTCTGCTCCCACGTACACCACCACATCTCAC
AACACCACAAGGACGCGGGAGGAGCAGAGTCAGAGATAAAGGCCCTGCAGGTGCAACTGTTGAAGCTGCAGCTGAAGGAT
GCGCAGAAAACCGCCCAACCCAAGAAGCAAATGGTTGAAGGAGCAGTACCTCTCCCTCAATTGGTCCATGAAACTGTTAA
ACAGATGCTGGCCACACCATCACCCAATCCAGCGCCATACCCACAGCCACCGTATCAACCTCCACCACCTCCCCTTTCGC
CACAGTACCCCCAGGCTTATCCGGGGTATGGCTATCCTCCCAGGGGACCACCACAGGCAGGAGGACATTGGGGATCACGT
TACATGAATAATGGTGCCTGTTACAATTGTGGACAGCCGGGGCATCAAGCAAGAAACTGTCCCCTACCACAGACTGACAG
TCAGAGAAGGTTCCTTTTGAACCGTTCCCAAGGCCAGGCCGGAAGAGGACGGGGACAGCCACGAGGACCTCTGAGGGCGC
CCCAGCCGATACCAGCCCCATACAGCCCTGCTGGACCAAGCCTGCCCTTCCAGGGCATGTACGACGACAATACTCCCTGG
GAATGAAGATGCCCACCACCACCTGAGGCTGAGGTCCAACGTTACTCTGTATATACCGAACCCACAGTTTCATGTCAAAT
AGAGGGGGTGAACCATCGATTTCTAGTGGATACTGGTTGCACCTACTCAGCCATTAAGACAATGCAACCCTTATCAATGG
ATTCCATACAGGTGGTGGGGGTGTCAGGGAGACCAGAAACTCAGCTAAAAACTCAACCATTGCTTTTCCGCTGGGGACCG
TCAACGGTACGACACCAGTTTCTATACTGCCCTAACTGTCCCATCAACCTGTTGGGAAGAGACCTACTCTGTAGACTAGG
GTGTTTCATCAATCTAACAGAAGATGGGGTGGAAGTCTCCATCAACTCTCCGAAATCTGGGAGGGTGCTTCTCCTACCTT
CACTTCCGGTCCCACCGCTGTCGTTAACGCAAGAAGTCTACTGGCTAAAATGCACCCAGACTGGCCCGTCCACCCCAGCC
ATACAGTTTCAATTTAACACCTGGAGAAGACTTATCTACGCACTCCACCCATATAAGACACCCCTACCCGAGGTTCACTG
CACCATGAACGTTACGGATGATGAAGATAACCCATATACCGAGGACTGGGATGAAAACATGTCACACCAAACTCCCAGTA
TCCGTTGTCTGTCTATTGTATGTGGACCCGAGGGTGTGGCAGCACCTGTCATCCTACCTTCACATCTCAAACCATGGTAC
CAGCTGGCCCCTGACTCATCACCCCACGTTACTCTTGCCGTAGGAAATGGGTTCGAAGCAAGAAGCCTGGGTCCTATGAT
ACGACGTGCATCTAAACTTGATTGGGTGCCCACAGCAACTCCTGGAATAATGAAGGCATCCACGGAGCAAATGTGGAGAA
TAGTGCTGGTTGATACCACCGAAATATGTAAGCCTGAACGTCTCTCACTTCCCCGTCACCATGGAAAACCTTATTCTGAC
CATCCCTCAGCAACAGCCCTTTTGGACTCCATTGACGAGGCTATCTGGACCACGTCACCTTTTGACGTCGGTAGACTAGC
AGTCCCACCGGTCAGAGTGCAGCTTACCCACCAAGGCCAACTTCCTGTTTACCGATCTCAATATCGTTTGAAGTATGAAC
AGATTGAAGGGATCAGGCCCACCGTGGAAGGACTGCTGGGAGCTGACTGCATCTATGCTACCAGCTCACCATGGAACACT
CCCATACTCCCTGTCCCCAAAGCTGATGGGAAGACGTACCGAATGGTTCAAGACTTCCGAGCTGTCAATGATGTCACCAC
AGGGGTGGACCTCCCGGTACCAGATCCTCACGTTTCTTTGAGCAATCTTTCACCCAAACACCAATACTTCACCGTGGTGG
ACCTTGCCAATGCCTTTTTCAGCATACCTTTACATGTAGACTCTCAACCCCTGTTTGCTTTCACTTATGACAACCAGCAA
TATACGTATTCAGTTCTCCCACAAGGGTACAGATGTTCCCCTGGAATATTTAACCGCGTTTTGAAGGATCACCTGAAAGA
AATCGTAATCCCTGATGGTGTGGTCCTCATTCAATATGTTGACGACCTTTTGCTGGCTGCTTGTTCCTCTGACCAATGCC
TGGCAGCAACCAAGATCCTGCTTGACTTTCTGGCCACAAAGGGATACAAGGTCAAGAGGTCAAAAGTACAGACATGCCGA
CGAACTGTTCTGTTTCTGGGAAGGGAAGTTTCCGCAGAAGGGGCAGGTTTGTCCACAGCTCACCGTAACTCAATTTTACA
CCACCCCAGGCCCACCACAGTCTCCGGACTGCTCTCATTCCTTGGACTGACTGGCTACAGCCGTACTCACATTCCTGATT
ACACCTGCAGAACCGAACCATTGAGAGAAATTGTCAGGCAGGCTGGGGCTAGGAATCTTCATGCCTCGTTAATATGGACG
CCCGAAGCGACTTGCGCATTCGGACTTCTGAAAACAGACCTCTCAGTAGCAGCTGCTCTTGCTGCCCCTGACTACAGCAA
GCCGTTTCATCTGGATGTTTCTGAAAAAGAAGGTTTTGCCTCGGCAATACTTTTTCAGAAACAAGAGGGGGAGAGAAGGG
TACTGATGTACCACTCATCAAAACTGGACCACATTGAAACAGGTCAAACTACGTGTTCAAGGTACGTGGCAGCAGTGGCA
AAAGCAATTGAAAAAACTGCTCACCTGGTGATGTGTCACAAGATGGAGATACACACACACCATGGTGTTGCAGCATACCT
GACAGCAAAAGAATTTACTTTTAGCGCGGACAGAAAAAACAAAATACAGAATAAATGTACCCAGTCACATATCACATTCG
TAAACACCGACAAGAACATGGCGGACGCTCTCAACGCTGACGAAGGTTCACCTCACGTATGTGCAGAAAGAGCAGCACAA
GAGCTAAAGCTCAGACCAGATTTGGGAAATGACCCACTGCCACAGGCTGACCTCTGGCTTTATACAGATGGGTGTTGCTA
CAGAGGGAAAGATGGAAACATAGCTGCCTACGCGGTGGTGCAACAGGATTCGAATGGAAACCATTCCACGCTGGAATCTG
GGGTAATACCTCAGCCGGCCTCAGCTCAATTGGCAGAGATCATTGGCCTGACCCGAGCGTTGACCCTAGCCGAAGGGAAA
ACGGTTAATATCTACACAGATTCGGCCTACGCGCATGGGGCAGTACACATAGATGGACCCCAATGGCTCAGAAGAAACTT
CACAACAACTGGAAATCTACCCATCAAACACAAGACCCAGATGGAGGTGTTAATCTCAGCGGTGGCACTCCCGAAAAAGG
TGGCCATCATGAAATGTAAAGGCCACCAGGTATTGAACTCCAGAATCAGCAAGGGAAATGATGCAGCTGACCAAGCCGCG
AAGAAGGCAGGAGGATACTCACCTGGACAGATGGTACTCAGAGTGGACCCACCCAGTACGGAATTGACAGTTGAACACAT
AAAAGAACTACAACAGACTGCAGGACCATACGAGCACTCGGTCTGGAAGCAGAAGGGTGCCTCACAAGGACCTGAAGGAC
TTTGGAGGTGCCATGATGGAAGACTAGTGGCACCAGCCAATCTCTGCCCAGAACTTATCAGAGAAGCACATGGCCTAACA
CATGAGGGGAAACTGAAGACATTGCAAAGAGTTTCCTACACGTGGTGGCATCCATACATGAAGGAGATGACAGACTTATT
CTGCGATAATTGCACCATCTGTGGAAACTACAACCCGAAGAAACCGTACCAAACCCCAATGGGTCATTACCCGGTGCCCA
ATGCCTGTTTTCAAGACATCAGCATAGATTACACAGACATGGGAGCAGATCAAGTCAGGGGAGGAAAGAGATACTTGCTA
GTAATGGTAGACAGATTCTCTAGATGGGTGGAAGCAATTCCTACAGCTAAGGAGGATGCGAAGTCTGTCATTAAGTGGCT
ACAAACGGAACTCATACCTAGGTATGGAGTCCCACGACAAATCAGATCCGACAACGGGTCCCACTTCTCCAATCAACACC
TGAGACAGGTTGAGGAGAGGTTTGGTATTGTACACAAATTCGGTTCGGTCTATAAGCCGCAATCGCAGGGACTTGTGGAA
CGCTGTAACCAAACTTTGAAGGCTAAGATAGCTAAGGTTTGTGCAGGGACAAAATTGACGTGGGTGGAAGCCCTGCCCCT
GGCACTGATGGCCATGAGGTCCTCACCAGGTGCAGGGACACATCTATCACCCCATGAGATAATGACAGGCCGAGTGATGC
CTGGGCCGCCAAGAGAGGGAGGTCATATGCCCGCTCTTGATGTCCACCAGATAGGAATGACTGATTATGTGAGGAAACTG
ACCGAATTATCTGCAGCTCTCTCCATACAGATACAACGTGTCGCAGAGGGGGAGCTGACGGATGACCAGGATCAACCAAG
GGTAAAGGTTGGAGACTGGGTAAGGATCAAGGTCCACAAGAGAAAGTGGGCAGATCCCAGGTGGACTGGACCGTACGAAG
TGAAGGAAGTTACTTCACACTCAGTCCAGGTCAAAGGTAAATCAGGCGCACCTTGGCACCACCTGACACATTGTACACCA
GCACCAGCACCTGACAGAACGCTGACAGAAGTCAGAAGCGACTTGATCGCCTCCAATTTGGCTATAAATTCTGAGAGCCC
CGACAACTGAAGAATGTGGAGACGACTCCATTCCTCAGATGTCCGGGAGGGTCACCCATGGTCCAGGCGATGCAGAACGC
CATGGGGTCGACTGGGATGTTCCGCCCCAGTGTTTGTTCTACTAGTGATAACGTTGGGATGTGTAGCGGGAATAATGCTC
TGGGCTATTGAACACATGATTGGTAATCAAGCAACAGATAGCGCTAACTCTACATCTAACTACACTGATTCAGGACATAA
TCTAATGCAACAATTTGCTTACTTACCCGCAGCCAACAGTTCTGCGAACCACAGGATACACAAACGCTCCACCGAACACA
CTGATGAATTGTGTGTTCCTACACAAGTTAGGAGCACCACCCTATGTTTAGCCTTAAACGCCACCACTACAGTCACTCTG
CCATGGGGGCTTCTGGGACGCTCTAGAAATAGCTGGGGGAGTGCGATGGAGTTTACTGATAAGGTATGGTATATGACTCT
AGGAGGCTATAGCGAATGGTCCTGGAAAAACTTAGTGTCAGAATCGGGTCCAGACTGGTCTGATTGGTCTAAAGGGAATC
TTGTTGGAGGATGGAGGAAGGTCCTAACTTTATCTACTACTCCAACGGGGTTGAAATTTGTTATTCGACCGAAAGAAAGC
CTAGGCTGTAGTCAGTTTGTACTGGCTCCATATGTGTCTAACTCATTAGATTGGAGTTTGCGGATTTGCTTTACTAATAT
ATCTAGTCCACAGGCAATCACGGTAAAGGATAATATTTCATCTCCTGTGGAAGCGCCTAGAAAGGGTGGTGCTTGGGGTC
CAGTTGTTATGGATACAACCCCGCCAACTCTAGATGATGTCATTCAGATGGCGACGGGTGTCTCAGGATTCTCTAACAAC
TGGCTTTTGTTGACAGAGGAAGCAGGAAAATCAGCTCGGCAAAGTTGTATGGTATGTATGGGTCCGAGGCCTCTCCCTAG
AGTAGTGCCGGCAGCAATAACAGTGGCATGTGTCTTTCCGGTTATGAAGAATGCTAACCTTGCCTCTAACTCGAGTTGTA
CCCAGTGGAACAAAATTTATCCCATAGTCAAGAGCAGACATACACCCCTTTTCTCCTCAGATGTGGCTATGGGAAACTTT
ACCTGTGTCAACATGTCCAGGGGACCCCCATATTTAGGAAACATAACTGAGGGATGGTGTAACAGCACCCATCATCCGAA
TGCGCCCCTTAAAGTGGTAGCCAGAGCAGATGTATGGTGGTGGTGTGGAGGTAATACACTATTGTCACGTTTCCCCCCTA
ATTCAACTGGTCTTTGTGCTCTAGTGTCTCTGCTTCTTCCCATTTCAGTCTATCCTATGAGTGTTGGTGAGCTAATGGCC
CAAGTGCAGGAGACAGGAGGAAGTCGTTCCAAACGAGAGGTGCATTTGACTCCCGACAACCCTACCTATATTGATGCTAT
TGGGGTGCCTAGAGGGGTGCCGGATGAGTATAAGTTAGTCAATCAAGTTACTGCTGGTTTTGAATCGTCTATATGCTGGT
GGTGTACCATAAACAAGAATGTTGATCGCATAAACTATGTTCATTTTAATGTACAACGATTGGGCAATCTGACCCAACAA
GGGTTTGATGCGGTTCATGGACAATTGTCAGCCACCAGTCTTATGGCATTTCAAAATCGCATTGCTGTGGATATGTTATT
GGCCGAGAAGGGAGGTGTTTGCTCCATGTTTGGGGACAACTGTTGCACGTTTATTCCAAACAATACGGCCTCCGATGGTA
GTTTGACACATGCCCTAGATGGCCTTAGGACTCTGAATGGTAAAATGAAGTCACACTCCGGTATTGACTCCTCTTCCTGG
GACAATTGGATGGATGTGTTTGGGAAATACAAAACTTTGATTTCCTCCATCCTAGTCTCAATTTCTGTCTTTTCTGCTGT
TCTTGTTTTATGTGGGTGTTGCTGTATTCCGTGCTTGCGATCTTTGCTTAATAGACTTATTACTAAAGCAATTGATCCTC
ATAGCTCTGCTCAGATGTATCCGTTGTTAGGGACAGAGGATGTTTGTGATGACGACTTTGAAACCGAATTCATTTAAACT
GTTAATTGTCACGTCTCTTTAGAGACGTGAAGAGAGGGAATCTCTAAAACTTTTCCCTGAAAAGTTTAAGTCTAAAGCTA
TATCACGTCTAAAGAGACGTGAAGAGAGGGATTTGTAAGAGTAAGATACAATAACGCTTATTTACCTATTATATTATAAT
GCCTATATACTAATTATGCTAGAGCAATGGAGTGTATTGTTTGGCCTCTCTTAGGCTGCGAGTGAGTTGATGACTGTTTT
GCTTAAGCAGCTGCAGGCAGGATATACAAAGTTACCACACACACACATAGCTATAAAAAACAGGAAACAGGCCAACCACA
GGCGTGGCAGCAATATAGCCTCGTGAGGACATATCTGCTGATGCCAGAAACACACACATACTGACACACAAACACTTAAG
CGTAGACAAAGAACCACACACACCCATTCTTATGACACATAGGCTTATAAGGTTTTAACGGCTTAACCGTGCTGATGCAC
GTGCTGATGCAAGCAAGCTGTTTTGCAAACAGACATTAAGTAAGGAACATTCTGAGCCTTGGCAACAACAACCAGGGACC
AATGAGAAGAGACTACGCCCGAAGCAGGACCAATCCAGAGACCGGGACTTCTAGAATCAACCTACATTCTGTACTGTATA
TAACATGTATGCAACTTATTCTCGGGGCTCTCCCTTCTGACTCCCTCAGAGTTCTAAGAAGAGCCCGTATACGCTGTACC
AGAATACCTTTACTCTGAATAAACTGCAATCCACAGGTGTGGAGGGGCAGGCCACCCCTTCACTGGTGCCCAACGTGGGT
GCTTTTCTCTAGGGTGAAGGTACGCTCGAGCGTGGTCATTGAGGACAAGTCAATGAGAGATTCCCAAGTACGTCTACAGT
CAGCCTTGCGGTAAGCTTGCGCGCTTGGAAAAAGCCAGGGTAACAATGGGGCAAACTAAAAGTAAATATGCCTCTCATCT
CAATTCTATTAAAATTCTTTAAAAAAAAAGGGGGGGAGTTAGAGTTTCTACAAAAAAATCTAATCACACTATTTCAAACA
ATAGAAAATTTTGCCCATGGTTTCTAGAACAGGGAACTTTATATCTAAAAGACTGGGAAAAAATTGGCAAAGAATTAAAA
CAAGCAAGTAGGGAGGGTAAAATCATCCCACTTACAGTATGGAATGACTGGGTCATTATTAAAGTAGCTTTAGAACCGTT
TCAAACAGAAGAAGATAGTGTTTCAGTTTCTGATGCCCCTGAAAGCTGTTTAATAGATTGTAAAGAAGAGGCAGAGATAA
AATCCCGGAAAGGAACGGAAAGTTTACATTGTGAGTATGTAGCAGAGCCGGTAATGGCTCAGTCAATGCAAAATGTTGAC
TATAATCAATTACAGGAGGTGATATATCCTGAAACGTTAAAATTAGAAGAAAAAGGTCCAGAATTAGCAGGGCCATCAGA
GTCTAAACCACGAGGGCCAACTCCTCTTCCAGCAGTTCAGATGCCTGTAACATTACAACCTCAAATGCAGGTTAAGAAAA
TAAGACCCAACTGCCAGTAGCCTATCAATACTGGCTGCCAGCCGAACTTAAGTGTCGGCCACCCCCGGAAAATCAGTATG
GACAGCCAGGAATGTTCCCAGCCCCACAGGACAGGGCGCCATACCCTCAGCCACCCACTATGAGACTTAATCCTACAGCA
CCACCTAGTGAGCAGGGTAGTGTATTACATAAAATTATTGATGAGGCAAGAAAACAAAGAGATATTGAGGCATGGCAATT
CCCAGTAATATTAGAACCAATACCACCTGGAGAAGGGGCCCAAGAGGGAGAGCCTCCCCTAGCTGAGGCCAGATATGAGT
CTTTTTCTATAAAAATGCTAAAAGATATGAAAGAGGGAGTAAAACAGTATGGACCCAACTCCCCTTATATGAGGACATTA
TTAGATTCCATTGCTCATGGACATAGACTCATTCCTTATGATTGGGAGGTTCTGGCCAAATTGTCTCTCTCACCCTCTCA
ATTTTAACAATTTAAGACTTGGTGGATTGATGGGGCACAACAACAGGTCGGTCTGAAGAAACAGGGCTGCCAATCCTCCA
GTTAACATAGATGCAGATCAACTATTAGGAACAGGTCAAAATTGAAGCACTACTAGTCAACAAGTGTTAATGCAAAATGA
GGCCATTGAGCAAGTTAGAGCTATCTGCCTTAGGGCCTCGGAAAAAATCCAAGACCCAGGAACCGCCTGCCCCTCATTCA
ATACAATAAGACAAGGCTCTAAAGAGCCCTACCCTGATTTTGTGGCAAGGCTCCAAGATGTTGCTCAAAAGTCAATTACC
GATGAGAATGCTTGTAAGGTCATAGTGGAGTTGATGGCATATGAAAACGCCAATCCTGAGTGTCAATCAGCCATTAAGCC
ATTAAAAGGTAAGGTTCCCACAGAATCAAATGTAATCTGAGTATGTAAAAGCCTGTGATGGAGGAGGAGCTATGCATAAA
GCTATGTTTATGGCTCAAGCAATAATGGGAGTTGCTTTAGGAAGACAAGTTAGAACATTTGGGGGGAAATGTTATAATTG
TGGTCAAGTTGGTCATCTAAAAAAGAATTGCCCAGTCTCAAATAAACAAAATATAACTATTCAAGCTACTACAACAACAG
ATAAAGAGCCACCTGACTTATGTCCAAGATGTCGAAAAGGAAAACACTGGGCTGGTCAATGTCATTCTAAATTTGATAGA
AATGGGCAACCATTGTTGGGAAATGAGAAGAGGGGCCCGCCTCAGGCCCCACAAAAAACTGGGGCATTCCCAATTCAGCC
CTTTGCTCCTCAGGGATTTCAGGGACAACAACCCCCACTGTCCCAAGTGCCTCAGGGAATGAGCCAGTTACCACAATACA
ACAATTGTCCCCCACCACAAGTGGCAGTGCAGCAGTAGATTTATGTACTATACAAGCAGTCTCTCTGCTTCCAGGGGAAC
CCCCACAAAAAAACCCCACAGGGATATATGGCCCACTGCCTGAAGGGACTGTAGGACTAATCTTAGGAAGCTCAAGTCTA
AATCTAAAGGGAGTTCAAATTCATAGTGGTATGGTTGATTCAGACTATAAAGGCGAAATTCAATTGGTTATTAGCTCTTC
AATTCCTTGGAGTGCCAGTCCAGGAGACAGGATTGCTCAATTATTACTCCTGCCTTATATTATGGTTGGAAACAGATAAA
AACAGGAGGGTTTGGAAGCACTGATCCGACAGGAAAGGCCGCATATTGGGCAAGTCAGGTCTCAGACAGCAGACCTGTGT
GTAAGGCCATTATTCAAGGAAAACAGTTTGAAGGGTTAGTAGACACTAGAGCAGATGTCTCTATCATTGCTTTAAATCAG
TGGCCAAAAAATTGGCCTAAACAAAAGGCTGTTACAGGACTTCTCGGCATAGGAACAGCCTCAGAAGTGCATCAAAGTAC
TATGATTTTACACTGTTTAGGGCCAGATAATCAAGAAAGTACTGTTCAGCCAATGATTACTTCAATTCCTGTTAATATGC
GGGGTCGAGATTTATTACAACAATGGGGTGCGGAAATCACTATGCCCGCTCCATTATACAGCCCCACGAGTCAAAAAATC
ATGACTAAGATGGGATATATACCAGGAAAAGGACTAGGAAAAAATGAAAATGGCATTAAAGTCCCAATTGAGACTGAAAG
AAATCAAGAAAGAAAAGGAATAGGGTATCCTTTTTAGGGGTGGCCACTGCAGAGCCTCCTAAACTTACCATTCCATTAAG
TTGGAAAACAGAAAAACCCGTATTGGTAAATCAGTGGCCGCTACCAAAATAAAAACTGGAGGCTTTACATTTATTAGCAA
ATGAACAATTAGAAAAGGGACATATTGAGCCTTCATTCTCGCCTTGGAATTCTCCTGTGTTTGTAATTCAGAAAAGATCC
AGCAGATGGCGTATGTTAACGGACTTAAGGGCCATAAATGCCGTAATTCAACCCATGCGACCTATCCAAACCGGGTTGCC
CTCTCCGGCCATGATCCCAAACGCCGGGCCTTTAATTATAATTGATCTGAAGGACTACGTTTTTACCATTCCTCTGGCGG
AGCAGGATTGTGAAAAATTTGCCTTTACTATACCAGCCATAAATAATAACCAGCCACCAGGTTTCAGTGGAAAGTGTTAC
CTCAGGGAATGCTTAATAGTCCAACTATTTGTCAGACTTTCATAGGTCGAGCTCTTCAACCAGTTAGAGACAAGTTTTCA
GACTGTTATATCATTCATTATGCTGATGATATTTTATGTGCTACAGAAACAAGACAAATTAATTGACTTACACATTTCTG
TAAGCAGAGGTTGCCAACGCAGGACTGGCAATAGTATCTGATAAGATTCAAACCTCTACTCCTTTTCATTATGTAGGGAT
GCAGATAGAAAATAGAAAAATTAAGCCACAAAAAATAGAAATAAAAAAAGACATTAAAAACATTAAATGATTTTCAAAAA
TTGCTAGGCGATATTAATTGGATTCGGCCAACTTTAGGCATTCCTACTTATGCCATGTCAAATTTGCTCTCTATCTTAAG
AGGAGAACCAGACTTAAAAGAATATTAACCCCAGAGGCAACAAAAGAAATTAAATTAGTGGAAGAAAAAATTCAGTCAGC
GCAAATAAATAGAATAGATCCCTTAGCCCCATGTGGGGAAAAGAAAGAGAGATCAGACTGTTACAGTGTCTATGTAGAAA
GAAGTAGACATGAGAGACTCCATTTTGTTCTGTACTAAGAAAAATTCTTTTGCCTTGAGATGCTGTTAATCTGTAACCCT
ACCCCCAACCCTGTGCTCGTAGAAACAAGTGCTGTGTGCTGTGTCGACTCAAGGTTTAATGGATTTAGGGCTATGTAGGA
TGTGCTTTGTTAAACAAATGCTTGAAGGCAGAATGCTTGTTAAAAGTCATCACCACTCCTTAATCTCAAGTACCAAGAGA
CACAAAACACTGCAGAAGGCCGCAGGGACCTCTCCCTAGGAAAGCCAGGTATTGTCCAAGGTTTCTCCCCATGTGATAGT
CTGAAATATGGCCTCGTGGGAAGGGAAAGACCTGACCATCCCCCAGCCCGCCACCTGTAAAGGGTCTGTGCTGAGGAGGA
TTAGTAAAAGAAGAAGGCCTCTTTGCAGTTGAGATAAGAGGAAGGCATCTGTCTCCTGCTCGTCCCTGGGCAATGGAATG
TCTCAGTGTAAAACCTGATTGTATATTCCATCTACTGAGATAGGAGAAAACCGCCTTAGGGCTGGAGGTGAGACATGCTG
GCGGCAATACTGCTCTTTAAGGCATTGAGGTGTTTACATATGTGCACATCAAAAGCACAGCACCTTTTTCTTTACCTTGT
TTATGATGCAGAGACATTTGTTCACATGTTTTGCTGCTGACCCTCTCTCCACTATTACCCTGTTGTCCTGCCACATCCCC
CTCTCCGAGATGGTAGAGGTAATGATCAATAAATACTGAGGGAACTCGGAGACCAGTGCTGGCACGGGTCCTCCGTATGC
TGAGCGCTGGTCCCCTGGGCCCACTTTTCTTTCTCTGTACTTTGTCTCTGTGTCTCTTTGTTTTCTCAAGTCTCTCGTTC
CACCTGACGAGAAACAGCCACAGGTGTGGAGGGGCAGGCCACCCCTTCATGTGGTGGACTGGTCATTTTATTATGCATGC
CATCATTTAAAAAGTCTATTTTACTGTTATACTGTGTGTCTGCTATATTATATTGTATTTCCTTGCTCAGCTATTTTGCA
ATACCATATATCCTGTCCCCAATACAAGCTAGGCCGTAACCAAGAAGAACCTCTTCATAGAAACAGGCTCGTGCTAAGAA
GGTCATGTACGTTTGTGGTTATGCCACTCTGCACCTGTTCCATGAAGACGACTGCTGAATTAAACCACATAAGAGACTTT
TGTACTTTGTAACTTTCCATTTGAAACTATATAGCTTAATACCTTTATACTTGTAACTTTCCATTTGAAGCTAAATAGCC
TAACCGCAAGCTTACGGGGGTGTCATAACCTCCACTTTGCCTATATAACCCTTTTTGTATCTTGAAATAAAGCAGAGTGA
GAAACATTTGCATACTGAACAGCTGTGTCAGTGTCATTTTCTTTCTACCAACTAGTTGGACTTATTCACCACAATTTGGA
AGGGACAGATACTCTCAGGACATACTTCTGTCCATAACAATTGGCGCCCAACGTGGGGCACCAGGTTCTGGCTGACCACT
AGCCGATGCCACGGACAGCAGACGCCCAGTAGAGGAAAAGGACGGAGACTGATCACCTCCGGGACACAGGTAAGACCTAT
GTTATTAGTTTCTTGCCTGTGTCATACCTATACCTACTGCTGATGGTGCTTGTTGTCGATATCGACTTTTAGTAGCCAGC
AAAGACAGTTAACATCTTGCCTGGTGCCATTTATCTGACCTGTATTAGAGTATCTGTCGCCTGTTAATATATGGTTTACG
TTTATCGTCTATTGACTCTTTACTGGTGAAGGGGGCTATAGAAAAAGGGGATAGATTAATATTCTGGGTGATAGGCGACA
GCTGGACATACCTCGGTTCTGACACTTAGTGGGGGGAGGGACAGACGTGTCCCGAACAAACGTGTCGATCCCACTGAATA
TACACAGGTTTAGCATTTCGTGGGGGTGGGACAGAGGTATCCCGGACAAACGTGTCAACCCAACGACCCAAACGTGGGAC
ACCACGGAGTGTTGAGTAAATACTGGTCAAGGAGTTTAGTAGTGTTTACTCCGGGGGGAGGGACAGAGGTATCCCGAACA
AACGTGTCGATCCCGGGGCCTGTGTAATATAATCTCCCAAACGTGGGAGGGTGTCAGTATTGGGGTCCGTGAAGGCTCGT
CCCTGTCGTCCTTTTAGTTGAACTGATCTAAAGACCCACCAGTAAAGAGGTTGTTTGTTTCCCATTGTGATAGTCATTGT
GTATTATTCGTTTCTAATGTCATGCTCTAATTGTGTGTGTGGGTTGTCGTTCGGAATCACTCCTTTGGGGTGGAGATTAG
CAAAAATCACACCAGGGGGTTATCCTGCTAGTTGCCTAGGATTAGGACCGGTCCTTCCCGGGTTCACAGACTTTTTGGTG
TATCGCCTCAACGTCCATTTTTCTGCAAACCCCACTGACCTGGGTGATAGTTTGATTGATATAAGAGCGAGAGTGGCCTC
CACCGGTCAATACCCCGAGGTGTGTGACATTCATCCAGCTACTGGATTAGACGAATGCGAAGCTGAGGAAATAGTCAGGG
TTGGGAACCTTTTGTCATACCTTTAGGTCCTCTTTTATCCTCCTTTATAGGGAACCTCATGTCCTGCCCAGAGTGTGTGT
GTGGCCTTGTGTTCATCATAAGTGAGGGTGGATATCGCTTGAGTAGTGTAACATCAAAGGGTTACAAACAGGAAGAATTA
GGCAGACATCCCATTGTTCCCGAAACGGGTCTTGACTCCTTTAGCAGTCAGGCAACCTATGTATACCGCCTTAATGTTCA
TTTCCCTGTTGATTTAGACGAAGGTTGGGGCCATAGTCTATTTGAAATAAGAAAATCTGCCTTTGAACACGGACTCAGTC
CCATGGTCTGCAGTCAACACTCAGACACCGATTACTTAGAGTCCGAGCTACTAGATTTCATACGTGTACGCAGTGATAAG
GCCAAACAACTTCTACACAGTGCAGACGAATTTTGGGAGAACCTACTGAGAAAATAATGGGCAACGAGCAATCAAAAACG
GGGGGGGGGGACCTCAAGGGAATTCCAGCGTCTGAAATAGTGAAAAGCCGAGAAGGGAAACAGCCAGGTCAAAGATTATG
TCAAATTAGCTAAATTATGTGATCTGAATTCAAAGGGACCCCGGCTACAGCCGGATTCCTGGTATAATATAGTGCGGGAG
AAGAAGGGTGTTCTTCAAGACAAGGGTCTGTTATCCAGTGCCCAAGCGTGGTTCAGGGTTGCAAAGGGACTACAGAGGGA
GGGATGGTCAGAACAAAGAGTTATCCAATCAGATGGGAATATCAAATACCTGTACCATAGAGAACCCCCTTTCCACTGTA
TGGTCAATACTACCAGCCCTCCCCCACCCTATAAGGATGGGTCTCCAGAACCGCCCACTGCTCCGTCTGACATTTATATT
GATAAGGAAACGAAAAGTACTGAAAATTCAAAATCTATTTCTGATTCAGGGCAGTCCACTATACCCACCGACAGTTTGAT
AAAAGGTGGGGTCACGCCATTATACCCCGTCTTGACCCCTGAAGGTGCGTACTATGTACCGGTGCCGAATTTGACTCACA
TTATGTTGTCTGGTGACGAAGTAGACGGGGCTACAGGGGGGGGTCAGATGACGGAGGGTCTAGAGTTACTTCCACCACTC
CAGGATTTCCAGGAGCAGTCCCAAAGGTCCCTGGGGCTCCCCCAAAACATAAAAGGGTTGCCCAGTTACAGAGGGATACG
GGGGCGGACGAGTTGAGGATTTTGAATGAGGTCGGGGAGACATTAACCCGCATGAGTACCCCCTACCAGTCGGGTCATAA
AAAGGCTTCACTCGGCAATACTCCACTTTCACCTTATGTAATGCCTGCTTTCGATCCCGGTGATGATGACTCTTTCGCCT
CACAGAATTTACGGGGTTCCGGAATGCAAACCATGAGTGGGCCCGCATTATATGTAACTTTTACCCCTTCCCAAGCGTCC
ACCCTCCTGGCCCAACTACCTGACCCCGATCACCACCCGATGCAATTTTATCGCAGACTGTCCCAAATCCAGAAAAATTA
TTCAGCTACCTGGAAAGATTTAGAGAGTCTGTGTGAAATAAAAGCCGGGGATGCCTATTGGCCTGTTATGTTAACTGCTT
TTGACCCCCGTCGAGTCAGGGACACTATTAGTTACGAGTCAGGGATGGAATTCTGTGAACAAGTTAAATCCTGGGCGCAG
AATAGACTGGCTGATCAGGCCATTAGCATTCACGATATGGTCCAGGACAAATCCGAATCTGTCGAGAAGTACCAAGTTCG
AATGTTACAAGTATTCATAGACTTAGGATTTAGCCGCCACAACAAGACTCATACACAAATGTTATCCTCTGCTTTCGTGA
CTGGGCTGCAGGAACATATTCGGAGGGGTTTGATTATAGCGAGACCAGAGTACCGTACCTTACCTCTTGAGACATTAGCC
CTCGTGGCAAAAGGTTTAGAAGCTTCACAGCAGCTGACCCACAAGACCACTCCTTTGATGTTGACAGAAAGCAGTCCTAG
CGGGGTCAAACAAAGTGTAATATGTCATTATTGTAAGAAACCTGGACACGTTATCAAAGACTGTAAGACAAGACCCAAGA
AATGCTTTAACTGTGACCGCACCGGCCATGTCAGTAAGGACTGCAAGGCCCCCAAACGCCAACATCAGACATCTAACGAT
GGCGACCATTGGCCACCTCCACCCCCTCCTGACACCCCAGCTGCCTGTCCATAGGACTACGGCAGCCCCGTGTCTCCCAA
CCCTGTATTGACTAATATGGACACAATTGAGGAAGCCGGACCTTTAGCTAGGTTAACCTTATCAATACAGGGTACCCCTA
CCACTTTCCTGATAGACACTGGGGCAGCCAGAAGCGTTATCAGGACCCAGGATCTTCCCAAACAAGCTATGTTATCTAAC
ACCAGTGTTTCTTGTGTAGGGGTGGATGGCCGGCCACGGGACAACCCATTGACCTGTCCTTTACAGGTCGGACCCTATTC
TGGACTGTTGGCCCGGTTTGTTGTCTCACCTACTTGTCCCTTGAATCTTTTAGGAACGGATCTACTTTACCGACTGCAGG
CGAAACTTGCATTCTTGCCGGACGGCTCCATCGCTGTTTCCTCCCTGTTGGACCAAACTGAGGCCATTTCTCTATGTTCT
GTACCACTTCTTCTCTTCACAGATCTAACAGCGATATCGGATTGCAACATCCCCGCTCATGTGCTGTCCCGCATCCCTCC
TGTCCTATGGTCGCAGGGCCCGGAAGACATTGGACGTTTACGCGTCCCTCCAGTTGCGGTCTGTCTTAAGGAAGGTGCTG
TATTACCTAGGAAGCCTCAATACCCCCTCAAACCGGCCCAGTCCGAATCCATTAATAAACAGCTACAGACACTACTGGAA
AATGGGGCTATTAAGCGACAGTCGTCGCCCTGCAATACTCCGCTTTTCCCTGTCAAGGAGAAAGGCAAGGCGGGAGAACC
AGATAAGTATCGTCTAGTGCAAGATCTACGCGCTGTCAATGAAGCCACGGTCATGGAAACCCCTTTGGTGTCAAACCCTC
ATACCATATTGTCCGGCATTCCCCCTTCGGCCACTCATTTTAGAGCCGTAGATTTGACCAACGCATTCTATTCCATACCA
CTGCGGGAGGATTGCCAATACCTCTTTGCATTCACCCATGAACGTCAGCAGTATGTTTGGACTGTCCTCCCCCAGGGAGC
ACAAAATTCTCCTACTCATTTTTCACTTGCACTGACCTCCATTCTGGACTCATGGATATCTTCCCATCCTGAAATCACGC
TCCTGCAGTATGTGGACGATTTGTTACTTTGTGCCCCTGACCTACCCACCTGCGAAGCATCATCTACCGATCTGTTATCC
TTTCTGGCCGATCAAGGTTGTAAAGCGTCCAAGGAGAAGCTCCAGTGGTGTCAAACCACTGTGGTTTTTCTAGGACAATG
CATCTCCCAAGGCACGAGACACATCACCGAAGGCCGAATAAAAACTCTTCAGGACATCCCTCTACCAAAAGGACACAAAC
CATTACACGCTTTCCTCGGCCTCATTTCCTACTGCCGATCTTGGATTCCAGAAGCTTCACTTCTGATGCAACCTCTCTAT
GACGTACTGAAATCTGACCCTTTCACAATGACTCCCGCTGCAGAGGACAGTTTCCACACACTCAAGTCTATTTTGTCCAT
AGCTCCTGCCTTGGGCCTACCAGACTATGAGAAACCTTTCAAATTATTCGTCTCTGAACGTCAAGGACATGCCCTCGGAG
TACTGGCCCAATCATATGGCCAACGGATCCGGCCTATTGGATATTTCTCAGGGCAACTCGACAATGTGGCAAAGGGCAGC
CCTTCCTGCATGCGTGCCGTATACGCTGCTCGGCTGTTACTGGACAAGACTGCAGATCTAATTTTGGGACATGAGTGTAC
CCTTCTAGCACCTCACGACATCGCCGCTATATTGAATCAAACCCAACCGAAACACATGTCTGCTGCTAGACACCTACGGC
TCAATGTGCTGTACTTTTGCCGGACAATGTCACTCTACAGCGGTGTACTATTCTGAACCCATCTACATTGTTACCGATAC
CCGAACCAGGGGGGGTTGAGGGACATGCCGTGGATTTCCACGACTGTTTCGAACTCATGCAACAGGAAACAGCTCACCTC
CCTACTGTCAGTGACACCGCCTTGGACAATCCAGACCTCACGTTATTCGTGGATGGATCGCGATTCTCAGATGCCTCTGG
AAAATTCCATACTGGCTATGCCGTCACGACCACTGACTCTGTCCTCGAGGCGCAGCCCCTACCAGCCTCGTGTTCGGCCC
AGGAAGCGGAACTAAAAGCCTTAACAGCCGCATGTAAACTTGCGGCAGGAAAAAGAGCTAATATTTTTTCTGATTCCAGA
TATGCTCAGGGGGTGGCTCTAGACTTTGGGACTATTTGGAAAACTAGAGGATACCTGACTGCCACTGGGTCACCCATCAA
GAACGGCAGATCCGTAGCTGATCTTATGGAAGCACTTACACTCCCTGAACAAGTGGCCGTTTTGAAAGTAAAAGCTCACG
GCAGACTCACTTCCCCCGAAGCTATTGGAAACCATTTAGCTGATACCACTGCTAAGGAAATTGCTGTTGCACCACTACCC
GATGCACCGCCTCTTACAACGTCCACTCCTCTACTCCAAGTTACATTCTTGGACAGTATTGACAAACTACAAGCTTGCCA
AGCCTCAGCCAGCACCGAAGAAATCAACGGATGGCTCAGCAAGGGGGCAACTTGTAAAGACGGCTTATATTCATGCAACA
AAAAACCATGTATACCAAGAAGCCTTTATCCATCTCTAGTTCAATGGGCTCATGGACCTACACACGTTTCAAAGAATTTG
ATGAACAACCTCATCTCTAAACTTTACTTTGCTCCTGGAATCACCACCCTCACTAGAAACTATACCGCAGCCTGCACCAT
CTGTGCTCAGTGTAACCCAGGTCGCATGGAAAAACCACCAGTCTTAAATTTGGCTAAACCTCTGTATCCTTTTCAGCGCA
TACAAATCGACCATATACAGATGCCCAGATGCGGTAGGTTTGAATATGTGCTGGTCGTCGTCGACATGTTCTCGGGGTGG
CCAGAAGCGTTCCCAGTGGCTAATATGACCGCTAAAACCACCGCTAAGAAGCTACTTTCTGAAATAGTTTGCCGATACGG
AGTCCCCGAGGTGATCGAAAGCGATCAGGGTCCCGTTTTCACGGCATCTGTTACTAAAGACATTTGGACTGCTTTGGGAG
TGACCCTTCACTTCCATACACCCTACCACCCCCAGAGTAGTGGTAAAGTCGAACGTATGAATGGTACTCTCAAAACCAAA
ATGTTAAAAATGTCCCAGGACTCGGGTATGTTGTGGCCTGACAGTCTGCCTATTGCTCTTTTCAGCGTTCGGTATACACC
GAGGGGGGTTAACAATCTTTCTCCTTTTGAAATCTTGTTTGGGTGTGCCCCTAGACTAGGTTGTTATTTCCCACAGACCC
TACAGTTACAGTTTGATGTTTTAAATGAATATGTATGTCAATTGTCCAATGAATTATCTAAAGTGCATGGTCAGGTGTTC
TCCTCTATTCCAGATCCTACCTCCGTGGAAGGCTCCCATTCATTGGTGCCAGGTGACTGGGTTCTAGTCAAGAAATTCCT
CCGCAAATCCTCTCTCGAACCCCGGTTTGATGGGCCTTTTCAAGTCCTACTCACAACTGCCACCTCTGTGAAATTGGACG
GCAAGAACACCTGGATCCACGCATCCCACTGTAAAAAGTCCGCTCCTCCTGCCTCTCCTGCTAGTGACTCTGATTCCGCT
CCAGACTCCATCTTACCTGCATCACCATGAAGTTCCTATATATCCTTTTCATAATCTGTAGGGGGGGGGGCAATTGGTAA
TTCACAACAGCTCACCTGGCCAAGTGGCCATAACTAAAGACGAGTCTGGTGATAGTATCTTTTGGTTCAATTCCTCCGAA
ACTAGAGTGGCCACTTTCACTTTCTCCCCCCTTAGTCTCGGGAATCAGTTCGGGAATTTTTACACACCTAGTCTGACCCC
CAGCCTCATTCGCACCTCAATTGGATACATTTGCGTTACCGACACCTACTATGGGCGGGACTGTTACTACTGGGGTTCTG
TTGGTTGGAATTCTGGGGACTCCAATTGGGGCTATTACCCAGAAAGTGCAAAACGCAAATGTGCAAATAAACGCTCCCTT
CTCACCCGCATGACCTTACGTCCCGGTCCAGGTAGTTCACAATTCACTCTCTCCATTACGGACCCCAGTCCGATAGACTC
AGATCTTTATGTCTTTGGTCTATATTGGCACAACATTCCTAATTTTCTTATACGATTTAAATTACAAGACATGTCTACCT
ATAAGGGCTCTAATCCACCAGTGTATCCAAAACCATCTAGTCCTCGTAAATTCTCCTCCAGTGTGCCAGGCATGCTCGCA
ATCTCTAATCCTACCTTTACTGACTCCCTAGCTGTTGAAACTGGGTTCAGTGACTCTAATGTCTGGCTGGAATGGATTCA
CTATTCGGCAGCCCAGCATAACAAAGGCAACTGTTTTGTTTGTGGGGCTGCCAGACCCCATCTAGGCTCTTTCCCGTTGC
ACGTTCCAGTAGCGGAACTAGATTGTTTCCTCAGCCTATTCTCTAATAAATCTACTAATCATTCCGCCTGTGAATCCTGG
AAGCTTAATTATCCCATCGTCCCTTCCACTTCCCCTCCACCACCTGGTATCACTATATATCCTGGGAATTATACCTGTTT
CTCTTCTCCTTATTCCTCCTCTGCTAGGCCTCTAGGTAACTTCACAATGGGGTACTGTTCCGATTATCAGAATGGCACAT
CTCCAACCCTGCAAGCCCAAACCCAAGCGTTGAGTGATATTTTTTGGATATGTGGCGATATGAAAATCCGTAATCTTCTA
CCTAAAAATTGGTATGGTGAGTGTGCCTTAAGCAAAGCCATAATTCCTCTCCACATAATCCCATGGACTCCCCTTGCCCC
CGCAACCGCCACCTCTCCCCACCATTCTATCACAAAACGTGATGTCACACCATTTGGCAGCCTTGACCCACACGTATACA
TTGATGCCATTGGTGTCCCTCGAGGAGTCCCAAATGAATTTAAAGCCAGAGATCAATTTGCTGCTGGGTTTGAATCCCTT
TTCCTCTTTGTTACAGTCAATAAGAATGTAGATTGGATTAACTATATCTACTATAATCAACAGCGTTTTGTTAATTTCAC
CAAAGATGCCCTTCGGGGCATTGCAGACCAGCTTAATTCTACCTCTCACATGACCTTTCAAAACCGTCTAGCCCTAGATA
TGTTGTTAGCAGAGAAGGGTGGGGTTTGCAAAGTCCTTGATAAATCTTCCACCTGCTGCACCTATATCCCTGACAACACT
GGCCCAGATGGCTCGGTCACCATCGCCATTAAAAAATTGGAGGAACTTTCTGAGGAACTTAAGCGTAACTCAGGGGTCAC
TGATCCCTGGGATCAGTACTTCACCTGGCTCACTGGTTGGAAGAAAGTGCTTGCTGAGATAGGTATAGTTTCCCTTATAC
TTTTCACTCTCTGTGCTCTCATCTTTTGCTGTTTTATTCCCTGCATTCGCAAACTTTGTCTTGCCTCTGAATTGAATCCT
ACCTTTGTACTCTCCACACCCTCTTTCTACATCAACACTGGAGACCATGATACCGACGATGATACGGACGATGGATTGGA
CCCTGACCTCGTTCGTGCCCTTTCCCACCATTCCTACTACTGCCCTCTCACAATTCCTTCCTCTGACCCCACCCACTCCC
ACCCCCTCCCTCGCTTAGTTTAAGGTCAGTGCTGTTAGATAAGTTGGAAGGGTTGGTCACTGGTTTTGTGCAGGTCTCTC
CAGGCCACGCTGAAGCATCATACCCACCACTAGGGTGTATTCCCTCTGGAGCAACTTCCTAACTTCTATCTAGTTAGGGA
CAGCAAAATAGACGTTTTTAGGGGGGATTGTGGTGGACTGGTCAGTTTATTATGCATGCCATCATTTAAAAAGTCTATTT
TACTGTTACTGTGTGTCTGCTATATTATATTGTATTTCCTTGCTCAGCTATTTTGCAATACCATATATCCTGTCCCCAAT
GCAAGCTAGGCCGTAACCAAGAAGAACCTCTTCATAGAAACAGGCTCGTGCTAAGAAGGTCATGTACGTTTGTGGTTATG
CCACTCTGCACCTGTTCCATGAAGACGACTGCTGAATTAAACCACATACGAGACTTTTGTACTTTGTAACTTTCCATTTG
AAACTATATAGCTTAATACCTTTATACTTGTAACTTTCCATTTGAAGCTAAATAGCCTAACCGCAAGCTTACGGGGGTGT
CATAACCTCCACTTTGCCTATATAACCCTTTTTGTATCTTGAAATAAAGCAGAGTGAGAAACATTTGCATACTGAACAGC
TGTGTCAGTGTCATTTTCTTTCTACCAACTAGTTGGACTTATTCACCACAATTTGGAAGGGACAGATACTCTCAGGACAT
ACTTCTGTCCATAACAGTGGGGAAAAGAAAGAGAGATCAGATTGTTACTGTGTCTGTATAGAAAGAAGCAGACATAGGAG
ACTCCATTTTGTTCTGTATTAAGAAAAATTCTTCTGCCTTGAGATGCTGTTAATCTATAACCTTACCCCCAACCCCAGGC
TCTCTGAAACACATGCTGTGTCAACTCAGGGTTAAATGGATTAAGGGCTGTGCAGGATGTGCTTTGTTAAACAGATGCTT
GAAGGCAGCATGCTCCTTAAGAGTCATCACCACGCCCTAATCTCAACTACCCAGGGATACAAACACTGCAGAAGGCCACA
GGGACCTCTGCCTAGGAAAGCCAGGTATTGTCCAAGGTTTCTCCCCATGTGATAGTCTGAAATATGGCCTCGTGGGAAGG
GAAAGACCTGACCGTCCCGCAGCTCGACACCCGTAAAGGGTCTGTGCTGAGGAGGATTAGTATAAGAGGAAGGCATGCCT
CTTTGCAGTTGAGACAAGAGGAAGGCATCTGTCTCCTGCCTGTCCCTGGGCAATGGAATGTCTCGGTATAAAACCCAATT
GTATGTTCCATCTACTGAGATAGGGGAAAACCGCCTTAGGGCTGGAGGTGGGACATGTGGGCAACAATACTGCTCTGTAA
GGCATTGAGATGTTTATGTGTATGCATATCTAAAGCACAGCACTTAATTCTTTACCTTGTCTATGATGCAGAGACCTTTG
TTCACCTGTTTATCTGCTGACCTTCTCTCCACTATTATCCTATGACCCTGCCACATCCCCCTCTCTGAGAAACACCCAAA
AATGATCAATAAATACTAAGGGAACTCAGAGGCTGGCGGGATCCTCCGTATGCTGAATGCTGGTCCTCTGGGCCCCCTTA
TTCCTTTCTCTATACTTTGTCTCTGTGTCTTTTTCTTTTCCAAGTCTCTTGTTCTACCTAACAAGAAACACCCACAGGTG
TGGAGGGGCAACCCACCCCTTCATCTGGTGCCCAATGTGGGGGCTTTTCTCTAGGGTGAAGGTACGCTCGAGCATGGTCA
TTGAGGACAAGTCGACGAGAGATCCCGAGTACGTCTACAGTCAGCCTTACAGTGCGCTCGGACGAAGCTAGGGTGACAAT
GGGGCAAATTAAAGGAAAACTAAAAATAAATATGCCTTTTATCTCAGCTTTATTAAAATTCTTTTAAAAAGAGTGGGAGT
TAGAGTATCTACAAAAAATCTAATCAAGCTATTTCAAACAATAGAACAATTTTGCCCATGGTTTCCAGAACAAGGAACTT
TAGATCTAAAAGAAGACTGGAAAAGAATTGGCAAGGAACTAAAGCAGGTAGGAAGGGTAATATCATTCCACTTACAGTAT
GGAATGATTGGGCCATTATTAAAGCAGCTTTAGAACGATTTCAAAGAGAAGAAGATAGTGTTTCAGTTTCTGATGCCCCT
GGAAGCTGTGTAATAGATTGTAAAGACAAGACAGGGAAAAAATCCCAGAAAGAAACGGAAAGTTTACATTGCGAATATGT
AGCAGAGCCAGTAATGGCTCAGTCAACGCAAAATGTTGACTATAATCAATCAATTACAGGGGGTGATATATCCTGAAACA
TTAAAATTAGAAGGAAAAGGTCCAGAATTAGTGGGGCCATCAAAGTCTAAACCACGAGGACCAAGTCCTCTTCCAGTAGG
TCAGATGCCCGTAACATTACAACCTCAAACGCAGGTTAGAGAAAATAAGACCCAACTACCAGTAGCTTATCAATACTGGC
CACCGGCCAAACTTCAGTATCGGCCACCCCCAGAAAGTCAGTATGGATATCCAGGAACGCTCCCAGCACCACAGGGCAGG
GCGCCATACCCTCAGGCCATCAAAGTCTAAACCACGAGGACCAAGTCCTCTTCCAGTAGGTCAGATGCCCGTAACATTAC
AACCTCAAACGCAGGTTAGAGAAAATAAGACCCAACTACCAGTAGCTTATCAATACTGGCCACCGGCCAAACTTCAGTAT
CGGCCACCCCCAGAAAGTCAGTATGGATATCCAGGAACGCTCCCAGCACCACAGGGCAGGGCGCCATACCCTCAGCCACC
CACTAGCAGACTTAATCATACGGCACCACCTAGTAGACAGGGTAGTGAATTACATGAAATTATTGATAAGTCAAGAAAGG
AAGGAGACACTGAGGCGTGGCAATTCCCAGTAACGTTAGAACCGATACCACCTGGAGAAGGAGCCCAAGAGGGAGAGCCT
CTCACAGTTGAGGCCAGATACAAGTCTTTTTCGATAAAAATGCTAAAAGATATGAAAGAGGGAGTAAAACACTATGGACC
CAACTCCCCTTATATGAGGACATTATTAGATTCCATTGCTCATGGACATCATAGACTCATTCCTTATGATTGGGAGATTC
TGGCAAAATCGTCTCTCTCACCCTCTCAATTTTTACAATTTAAGACTTGGTGGATTGATGGGGCACAAGAACAGGTCTGA
AGAAATAGGGCTGCGCCACCCACTAGCAGACTTAATCATACGGCACCACCTAGTAGACAGGGTAGTGAATTACATGAAAT
TATTGATAAGTCAAGAAAGGAAGGAGACACTGAGGCGTGGCAATTCCCAGTAACGTTAGAACCGATACCACCTGGAGAAG
GAGCCCAAGAGGGAGAGCCTCTCACAGTTGAGGCCAGATACAAGTCTTTTTCGATAAAAATGCTAAAAGATATGAAAGAG
GGAGTAAAACACTATGGACCCAACTCCCCTTATATGAGGACATTATTAGATTCCATTGCTCATGGACATCATAGACTCAT
TCCTTATGATTGGGAGATTCTGGCAAAATCGTCTCTCTCACCCTCTCAATTTTTACAATTTAAGACTTGGTGGATTGATG
GGGCACAAGAACAGGTCTGAAGAAATAGGGCTGCCAATCCTCCAGTTAACAAAGATGCAGATCAACTGTTAGGAACAGGT
CAAAATTGGAGCACTATTAGTCAACAAGCATTAATGCAAAATGAGGCCATTGAGCAAGTTAGAGCTATCTGCCTTAGAGC
CTGGGAAAAAATCCAAGACCCAGGAACCGCCTGCCCCTCATTTCATACAGTAAGACAAGGTTTGAAAGAGCCCTACCCTG
ATTTTGTGGCAAGGTTCCAAGATGTTGCTCAAAAGTCAATTGCTGATGAAAAAGCCCGTAAGGTCATAGTGGAGTTGATG
GCATACGAAAACGCCAATCCTGAGTGTCAATCAGCCATTAAGCCATTAAAAGGAAAGGTTTCCACAGGATCAGATGTAAT
CTCAGAGTATGTAAAAGCCTGTGATGGAATTGGAGGAGCTATGCATAAAGCTAAGCTTATGGCTCAAGCAATAGTGGGAG
TTGTTTTAGAAGGACAAGTTAGAACATTTGGAGGGAAATGTTATAATTGTGGTCAAATTGGTCATTTAAAAAAGAATTGC
CCAGTCTCAAATAAACAGAATATAACTATTCAAGCGACTACAACAACAGGTAGAGAGCCACCAGACTTATGTCCAAGATG
TAAAAAAGGAAAACATTGGGCTAGTTAATGTCATTCTAAATTTGATAGAAATGGGCAACCATTGTCAGGAAACGAGCAAA
GGGGCCAGCCTCAGGCCCCACAACAAACTGGGGCATTCCCAATTCAGCCCTTTGTTCCTCAGGGTTTTCAGGGACAACAA
CCCCCACTGTCCCAAGTACCTCAGGGAATAAGCCAGTTACCACAATACAACAATTGTCCCCCGCCACAAGTGGCAGTGCA
GCAGTAGATTTATGTACTATACAAGCAGTCTCTCTGCTTCCAGGGGAGCCCCCACAAAAAATCCCCACAGGGTTATATGG
CCTGCTGCCTGAGGGTACTGTAGGACTAATCTTGGGAAGATCAAGTATAAATCTAAAGGGAGTTCAAATTCATACTTGTG
TGGTTGATTCAGACTATAAAGGCAAAATTCAATTGGTTATTAGCTCTTCAATTCCTTGGAGTGCCACTCCAGGAGACAGG
ATTTTTCCATTTTTACTCCTGCCTTATATTAAGGTTGGAAATAGTGAGATAAAAAGAACAGGAGGGTTTGGAAGCACTGT
TCCAACAGGAAAGGCTGCATACTGGGCAAGTCAGATCTCAGAGAACAGACCTGTGTGTAAGGCCATTATTCAAGGAAAAC
AGTTTGAAGGGTTGGTAGACACTGGGGCAGATGTCTCTATCATTGCTTTAAATCAGTGGCCAAAAAATTGGCCTAAACAA
AAGGCTGTTACGGGACTTGTCGGCGTAGGCACAGCCTCAGAAGTGTATCAAAGTACTGAGATTTTACATTGTTTAGGGCC
AGATAATCAAGAAAGTACTGTTCAGCCAATGATTACTTCAACTCCTCTTAATCTGTGGGGTCAAGATTTATTACAACAAT
GGGGTGTGGAAATCACCATGCCCGCTCCATTATATAGCCCCACGAGTCAAAAAATCATGACCAAGATGGGATATATACCA
GGAAAGGGACTAGGAAAAAATGAAGATGGCATTAAAGTTCCAGTTGAGGCTAAAATAAATCAAGAAAGAGAAGGAATTAG
GGTATCCTTGTTAGGGGCGGCCACTGTAGAGCCTCCTAAACCCATACCATTAACTTGGAAAACAGAAAAACCAGTATGGG
TAAATCAGTGGCCGCTACCAAAACAAAAACTGGAGGCTTTACATTCATTAGCAAATGAACAGTTCAAAAAGGGACATATT
GAGCCTTCATTCTCGCCTTGGAATTCTCCTGTGTTTGTAATTCAGAAGAAATCCAGCAAATGGTGTATGTTAACTGACTT
AAGGGCCGTAAATGCCGTAAATCAACCCATGGGGCCTCTCCAACCCGGATTGCCCTCTCTGGCCATGATCCCAAAGACTG
GCCTTTAATTATAATTGATCTAAAGGACTGCTTTTTTACCATCCCTCTGGCGGAGCAGGATTGCGAAAAATTTGCCTTTA
CTATACCAGCCATAAATAATAAAGAACCAGCCACCAGGTTTCAGTGGAAAGTGTTACCTCAGGGAATGCTTAATAGTCCA
ACTATTTGTCAGACTTTTGTAGGTCGTGCTCTTTAACCAGTTAGAGACAAGTTTTCAGACTGTTATTCATTATATTGATG
ATATTTTGTGTGCTGCAGAAACAAGAGATAAATTAATTGACTTATACATTTCTGCAAGCAGAGGTTGCCAACGCAGGACT
GGCAATAGCATCTGATAAGACTCAAACCTCTACTCCTTTTCATTATTTAGGGATGCAGATAGAGAATAGAAAAATTAAGC
CACAAAAAATAGAAATAAGAAAAGACACATTAAAAACACTAAATGATTTTCAAAAATTGCTGGGAGATATTAATTGGATT
CGGCCAACTCTAGGCATTCCTACTTATGCCATGTCAAATTTGTTCTCTATCTTAAGAGGAGACTCAGACTTAAATAGTAA
GAGAATGTTAACCCCAGAGGCAACAAAAGAAATTAAATTAGTGGAAGAAAAAATTCAGTCAGCGCAAATAAATAGAACAG
ATCCCTTAGCCCCACTCCAACTTTTGATTTTTGCTACTGCACATTCTCCAACAGGCATCATTATTCAAAATACTGATCTT
GTGGAGTGGTCATTCCTTCCTCACAGTACAGTTAAGACTTTTACATTGTACTTGGATCAAATAGCCACATTAATTGGTCA
GACAAGATTATGAATAATAAAATTATGTGGAAATGACCCAGACAAAATAGTTGTCCCTTTAACCAAGGAACAAATTAGAC
AAGCCTTTATCAATTCTGGTGCATGGCAGATTGGTCTTGCTAATTTTGTGGGAATTATTGATAATCATTACCCGAAAACA
AAAATCTTCCAGTTTTTAAAACTGACTACTTGGATTCTACCTAAAATTACCAGATGGGAACTTTTAGAAAATGTTCTAAC
AGTATTTACTGATGGTTCCAGCAATGGAAAAGTGGCTTACACAGGGCCGAAAGAATGAGTAATCAAAACTCCATATCAAT
CGGCTCAAAGAGCAGAGTTGGTTGCAGTCATTACAGTGTTACAAGATTTTGATCAACCTATCAATATTGTATCAGATTCT
GCATATGTAGTACAGGCTACAAGGGATGTTGAGACAGCTCTAATCAAATATAGCATGGATGATCAGTTAAACCAGCTATT
CAATTTATTACAACAAACTGTAAGAAAAAGAAATTTCCCATTTTATATTACTCATATTCGAGCACACACTAATTTACCAG
GGCCTTTGACTAAAGCAAATGAACAAGCTGACTTACTGGTATCATCTGCATTCATAAAAGCATGAGAACTTCATGCTTTG
ACTCATGTAAATGCAGCAGGATTAAAAAACAAATTTGATGTCACATGGAAACAGGCAAAAGATATTGTACAACATTGCAC
CCAGTGTCAAGTCTTACACCTGCCCACTCAAGAGGCAGGAGTTAATCCCAGAGGTCTGCGTCCTAATGCATTATGGCAAA
TGGATGTCACGCATGTACCTTCATTTGGAAGATTGTCATATGTTCATGTAACAGTTGATACTTATTCACATTTCATATGG
GCAGCTTGCGAAACAGGAGAAAGTACTTCCCATGTTAAAAAACATTTATTATCTTGTTTTGCTGTAATGGGAGTTCCAGA
AAAAATCAAAACTGACAATGGGCCAGGATATTGTAGTAAAGCTTTCCAAAGATTCTTAAATCGGTGGAAAATTTCACATA
CAACAGGAATTCCCTATAATTCCCAAGGACAGGCCATAGTTGAAAGAACTAATAGAACACTCAAAACTCAATTAGTTAAA
CAAAAAGAAGGGGGAGACAGTAAAGAGTGTACCACTCCTCAGATGCAACTTAATCTAGCACTCTATACTTTAAATTTTTT
AAACATTTATAGAAATCAGACTACTACTTCTGCAGAACAACATCTTACTGGTAAAAAGAACAGCCCACATGAAGGAAAAT
TGATTTGGTGGAAAGATAATAAAAATAAGACATGGGAAATAGGGAAGGTGATAACGTGGGGAAGAGGTTTTGCTTGTGTT
TCACCAGGAGAAAATCAGCTTCCTGTTTGGATACCCACTAGACATTTGAAGTTCTACAATGAACCCATCGGAGATGCAAA
GAAAAGCACCTCCGCGGAGACGGAGACACCGCAATCGAGCACCGTCGAGTCACAAGATGAACAAAATGATGATGTCAGAA
GAACAGATGAAGTTGCCATCCACCAATAAGGCAGAGCCGCTGACTTGGGCACAACTAAACAAGCTGACGCAGTTAGCTAC
AAAATGTCTAGAGAACACAAAGATGACACAAACTCCAGAGAGTATGCTGCTTGCAGCATTGATGATTGTATCAACGGTGG
TAAGTCTCCCTATGCCTGCAGGAGCAGCTGCAGCTAATTATACCTACTGGGCATATGTGCCTTTCCCGCCCTTAATTTGG
GCAGTCACATGGATGGATAATCCTATAGAAGTATATGTTAATGAGAGTGTATGCGTACCTGGCCCCACAGATGATCGCTG
CCCTGCCAAACCTGAGGAAGAAGTGATGATGATAAATATTTCCACTGGGTATCGTTATCCTCCTATTTGCCTAGGGAGAG
CACCAGGATGCTTAATGCCTGCAGTCCAAAATTGGTTGGTAGAAGGACCTACTGTCAGTCCCATCAGTAGAATCATTTCT
TACATGGTAAGTGGGATGTCACTCAGGCCACGGGTAAATTATTTACAAGACTTTTCTTATCAAAGATCATTAAAGTTTAG
ACCTAAAGGGAAACCTTGCCCCAAGGAAATTCCCAAAGGATCAAAAAATACAGAAGTTTTAGTTTGGGAAGAATGTGTGG
CCAATAGTGCGGTGATATTACAAAACAATGAATTTGGAACTATTATAGATTGGGCACCTTGGGTCAATTCTACCATGATT
GCACAGGGCAAACTCAGTCGTGTCCCAGTGCACAAGTGAGTCCAGCTGTTGATAGCGACTTAACAGAAAGTTTAGACAAA
CATAAGCATAAAAAATTATAGTCTTTCTATCCTTGGGAATGGGGAGAAAAAGGAATCTCTACCCCAAGACCAAAAATAAG
AAGTCCTGTTTCTGGTCCTGAACATTGAGAATTATGGAGGCTTACTTAGCCTCATACCACATTAGAATTTGGTCTGGAAA
TCAAACTTTAGAAACAAGGGATTGTAAGCCATTTTATACTATCGACCTAAATTCCAGTCTAACGGTTCCTTTACAAAGTT
GCGTAAAGACCCCTTATATGCTAGTTGTAGGAAATATAGTTATTAAACCAGACTCCCAAACTATAACCTGTGAAAATTGC
AGATTGTTTACTTGCATTGATTCAACTTTTATTTGGCAGCACCGTATTCTGCTGGTGAGAGCAAGAGAAGGCATGCGGAT
CCCTGTGTCCATGGACCAACCGTGGGAGGCCTCGCCATCCGTCCATGTTTTGACTGAAGTATTAAAAGGCATTTTAAATA
GATCCAAAAGATTCATTTTTACTTTAATTACAGTGATTATGGGATTAATTGCAGTCACAGCTATGGCTGCTATAGCAGGA
GTTGCGTTGCACTCTTCTGTTCAGTCAGTAAACTTTGTTAATGATTGGCAAAAGAATTCTACGAGATTGTGGAATTCGCA
ATCTGGTATTGATCAAAAAATGGCAAATCAAATTAATGTTCTTAGACAAGCTGTCATTTGGATGGGAGACAGGCTCATGA
GCTTAGAACATCGTTTCCAGTTACAGTGTGACTGGAATACGTCAGATTTTTGTATTACACCCCAAGTTTATAATGAGTCT
GAGCATCACTGGGACATGGTTAGACGCCATCTACAGGGAAGAGAAGATAATCTCACTTTAGACATTTCCAAATTAAAAGA
ACAAATTTTTGAAACATCAAAAGCCCATTTAAATTTGGTGCCAGGAACTGAGGCAATCGCAGGAGTTGCTGATGGCCTCG
CAAATCTTAACCCTGTCACTTGGGTTAAGACCATCGGAAGTACTATGATTATAAATTTCATATTAATCCTTGTGTGCCTG
TTTTGTCTGTTGTTAGTCTGCAGGTGTACCCAACAGCTCTGAAGAGACAGTGACCATTGAGAACGGGCCATGATGACGAT
GGCTGTTTTGTCGAAAAGAAAAGGGGGAAATGTGGGGAAAAGAAAGACAGATCAGATTGTTACTGTGTCTGCATAGAAAG
AAGTAGACACAGGAGACTCCATTTTGTTCTGTATTAAGAAAAATTCTTCTGCTTTGAGATGCTGTTAATCTGTAACCTTA
CCCCAACCCCGTGCTCTCTGAAACACATGCTGTGTCAACTCAGGGTTAAATGGATTAAGGGCTGTGCAGGATGTGCTTTG
TTAAACAGATGCTTGAAGGCAGCATGCTCCTTTAGAGTCATCACCACGCCCTAATCTCAACTACCCAGGGACACAAACAC
TGCGGAAGGCCACAGGGACCTCTGCCTAGGAAAGCCAGGTATTGTCCAAGGTTTCTCCCCATGTGATAGTCTGAAATATG
GCCTCGTGGGAAGGGAAAGACCTGACCGTCCCCCAGCCCAACACCCATAAAGGGTCTGTGCTGAGGAGGATTAGTATAAG
AGGAAGGCATGCCTCTTTGCAGTTGAGACAAGAGGAAGGCATCTGTCTCCTGCCCATCCCTGGGCAATGGAATGTCTCGG
TATAAAACCCGATTGTATGTTCCATCTACTGAGATAGGGGAAAACCGCCTTAGGGCTGGAGGTGGGACATGTGGGCAACA
ATACTGCTCTGTAAGGCATTGAGATGTTTATGTGTATGCATATCTAAAGCACAGCACTTAATTCTTTACCTTGTCTATGA
TGCAGAGACCTTTGTTCACGTGTTTATCTGCTGACCTTCTCTCCATTATTATCCTATGACCCTGCCACATCCCCCTCTCT
GAGAAACACCCAAGAATGATCAATAAATACTAAGGGAACTCAGAGGCTGGTGGGATCCTCCGTATGCTGAATGCTGGTCC
CCTGGGCCCCCTTATTTCTTTCTCTATACTTTGTCTCTGTGTCTTTTTTCTTTTCCAAGTCTGTCATTCCACCTAATGAG
AAACACCCACAGGTGTGGAGGGGCAACCCACCCCTTCATGGGAAGAGATTAATTTAGAGGCTGAAAGTTTAGAAGAACTA
GATCTCATATAATTGTTGGCTGTAAGAAAGAAATATAGCTTTAAGAGTGACGCAAGTAACTAGCTTAACCGCAAACCGCA
GATAAAACCCACATCCTATAGAAATGACAGTAAGAACCCTTTAAAAGCCTGCAACTTAGTCTGTAAGGGGTCTGTCTCTT
AGAGCAGATCCTCAGGTATGCTTTAATAAAGAGTCTTGAGAGTGAACCTTGGTGGCTACCTGAGTTTTATGTGGGGTTTC
TGTTGAGGGTCCGGGCCAGAAACTCTGCAGTTGGCGCCCGAACAGGGACTTGAAGGGAGGTTATAGCTTGTGAAGTGAGT
GTAACTTAGGAGCTTTGCAGGCTCTCTGAGTCTCGGCTTCAAGAAGTTGCCTCACAAAGCAAGCAAAAACCTGAGAGAGA
AAGAACAGTTTGGACTCCCAGCAACTCTGAAATATTGAGTGCTTGGTTGAAGAGATACAAACTGTTCTAATCTCCCTTTG
TCATCCCTGTAGGCTAGGAGAATTTTCCTTCTAGGTTCTCAAGCGGGACACCAAGCCAGGTGATTTCGTCGCGGACAGCC
GACAAGGTAAGAGATGGGGAATAACCAAGGAAAAGAGTTAAAGGCAGCCTTAAGAAGAGCATGTAACGTTACAGTAGGAG
AAGGGAAAAGGAGTAAGCGCTATACTGAAGGAAACTTGATGTGGGCTATCAAGTTTGGTAATGCCTGTACAGGACGAGAC
CCTGCCGATGTTCCTGAAACATTGGTAGAGATTAGAAATTTTATTCATGAGTTACAGGACAAATTGCAAAAATTTGGAGG
AAGTAAAGAATTAGAGAATTGTATAAAAACCTTAAAAGTTCTTACAGTGGCAGGAGTACTTAAATTACCTTGTCAGAATA
CTGAAAGTGCTATTAAATTGTATGAAACAATGGGACTATTAGGACCTGCCACTGACAAGAAAATAGAAGAGAATCTTGAA
GAAAAGCCAGCAGAAGCTTATCCAGTTCAGGTAGCTAATGGAGTTCATCAACATGTATCATTTAATCCTAGAACAGCAGC
AATCTGGATGGAAAAAGCTAGAGGAGGATTAGGATCAGAAGAAGCAGTATTATGGTTTACTGCCTTTTCAGCAGATTTAA
CAGCTACAGATATGGCAAGCTTAATCACTGCAGCGCCTGGATGTGCTGCTGATAAAAAGATCATAGATGACAAGTTAAAA
GAATTGACAGCAAAATATGCTCAAGACCATCCTGATGGTCCAAGGCCATTGCCATATTTTACTGCAGAAGAAATAATGGG
GATAGGGATACCACAAAATGTTCAGTCACAACCACAGTATGGTCCTGCTAGAGCTCAAGCTAGATTATGGTTTTTAGAAG
CTTTGGGACACTTACAAAAAATTAAAGCAGGAGAGCCAAAAGCAGTCACCTTAAGACAAGGTCCTAAAGAATCTTATAAA
GATTTTATTGATAGATTGTTTCAACAAATAGATCAAGAACAAGCTTCAGATGAAGTTAGAGATTATTTGAAACAATCTCT
CAGTATAAGTAATGCAAATGGGGAGTGTAGAAAAGCTATGACTCATTTAAGACCCGAAAGTACTTTAGAAGAAAAATTAA
GAGCATGTCAAGATATTGGATCTACTCAATATAAAATGCAAATGCTTGCTGAAGCTTTCAATCAAATGCAAGTAAATCAA
GTACAGAGAGGAGGATTTAGAGGAGGAAGAGGAGGAAATAGAGGTAGAGGTGGAAGAGGAAGAGGCCGTGGGCGTGGACT
TGGACCTTTAAATTGCTTTAATTGTGGAAAACCAGGTCATCTAGCCTCTCAGTGTAGACAACCTATAAAATGTTATAAAT
GTGGAGGATCAGGACACCTTGCAATAGATTGCCTGGGAGGAAATGATTCAAAAAACGGACAAAACAGGGGAACTGCTGCC
CCCCGTCAATTTCAAGTGCAGCAGAACAATACTCTGTATCCCTCTTTGAAGGAAATGCAAACAGAACCAACTGCTCCACC
TATGGAAATTTAGTGACCTTAGAGGAAAGGCCTCATTTAGTAATAAGAGTGAATGGAAGGCCAATAAATTTTTTAGTTGA
TACAGGAGCAGATATAACTATTATTAATAAAAGGGATTGGGAACAATTAAATAGTATCTTTGATGGATATCAAAATATGC
AAGGAGTAGGAGGAACTAACAGAGGAGAAAAATATATAAATGTACATTTTGAAGCATATTTTGATAAAGAAGTAAGATGT
ATTTGTAATGGAAAGATTTGTGTAATTCCCCAGAATAATTTATTAGAGCCGTTATTTGGGAGAGACAATATGAAATTGCT
AGACATCAAGTTGGTAATGGCTAATATTTCTACAAAAATCCCTATAGTAAAAGCAAAATTGGTAGATCCTAATAAAGGAC
CAAAAATAAAACAATGGCCTCTAACTAATGAAAAAATAGAAGCATTAACAGAAATAGTAGAGAGGTTAGAGACTGAAGGA
AAGGTAAAAAGAGCAGATCCTAATAATCCTTGGAATACTCCAATTTTTTGCATAAAGAAGAAATCAGGAAAATGGAGAAT
GTTAATAGATTTTAGAGAATTAAATAAATTAACTTTAAAAGGTGCAGAAGTACAATTAGGATTACCACATCCAGCAGGAT
TGTCTATGAGAAAACAGGTAACAGTACTAGATATAGGAGATGCCTATTTTACTATACCTTTAGACCCTGATTATCAACCA
TATACAGCTTTTACTTTACCTAATAAAAATAATCAAGGACCAGGAAGAAGGTATGTATGGTGTAGTTTACCACAAGGATG
GGTATTAAGTCCTTTAATATATCAAAGTACTTTAGATAATATTTTACAACCATGGAGAAAGAAATATCCTAATATTGATG
TATATCAATATATGGATGATATATATATAGGATCAGATTTCTCAAGATTGGAACATGAAAAAATTATACAAGAATTAAGA
GACTTATTGATCTTTTGGGGATTTGAAACTCCTGAAGATAAATTACAACAAGAACCACCCTATAAGTGGATGGGATATAC
TTTATATCCTAATAAATGGACTATTCAAAAAACAAAATTAGATATTCCTGAAGTTCCAACTTTGAATCAATTACAAAAAT
TAGCAGGAGTTATAAATTGGGCCACACAAAATGTAGGAGGGATAAAAATAAAGGCCTTAACTGAATTAATGAAAGGAAAT
CAACAATTAGATAGTTATAGACAGTGGACTCCAGAAGCTTTGGGACACTTACAAAAAATTAAAGCAGGAGAGCCAAAAGC
AGTCACCTTAAGACAAGGTCCTAAAGAATCTTATAAAGATTTTATTGATAGATTGTTTCAACAAATAGATCAAGAACAAG
CTTTAGAAGAAGTAAGAATAGCTAAAGAAGCTATAGAAAATTTAACAGACATGAGTTATTTTGATAATAAAAAACCTGTC
TATTGTAAATTTAGTATTGTAGGTGTTCATCAAGTAGCATATATAGTATATCAAGATCAAGGACAATTATGGATGGGGAG
AATGAATAGACAGAAGAAAAAGGCAGAGAATACTTGTGATATTGTATTAAGAGCTATTAATAAAGTTAGGCAGGAAGCTA
TTGTCAGACTTGGGATAGAACCTGTATATCAGATACCTTGTTCTAGAGAAATATGGGAATCTTATTTAATAACATCTATA
TATCTTAAGAATCCTCCACCCGAAGTACAGTTTATTCATGCCTCTTTGATGATGGCACGAATGTTAACTATGTTAACATC
AGAACCTATAGAGGGAATAGAAACATGGTTTATTGATGGAGGGAGAAGGTTAGGAAAGAAAGCAATATCTGCATATTGGA
CTTCCGAGGGTAAAGAAAAATATGAGTATATAGAAGGCAGTAATCAGCAAGCAGAAGTAAATGCATTACGGATGGCACTT
GTAGATGGACCATCAGAAATGAATATTATCACAGATAGTCAATATATCATGAATGTATTAAAACAATATCCAGATAGTCT
TTCTGGACTGTGGCAAAAGATAATAGAGTTATTACAAAGTAAAATTAAAATATTTCTAGATTGGGTTCCAGGTCATAAAA
ATATTCCAGGAAATGTAGAAGTGGATAGAATATGTCAAGAAAATATGATAATAGAAGGAGATGGAATAATAGATAAAAGA
GAAGAGGATGCAGGATATGATTTGATAGCACAAGAGGATGTATTTCTTATGAAAGGAGAAGTAAGAATTGTTCCAATAAA
TGCAAAAATAATGCTCCCTGAAGGAACTTGGGGATTAATCATTGGAAAATCTTCTATAGGGAAGTTAGGTTTAGATGTAT
TAGGTGGAGTAATAGATCAAGGATATAGAGGAGCTTTAAATGTTATACTTAGTAATTTGACTAGACATGGAGTAAAAATC
AGTAAAGGACAAAAAATAGCACAATTAATAATATTGCCTTATGTAACTGAGAGTTTGGAAAAAGGAAAAATGATAATGGA
TTCACAAAGAGGTGAAGGAGGATTTGGATCAACAGGAGCTTATGTAACACAAATTTCATCATGGATGGATAATATAGAAA
AAGCAGAAGATGATCATGATAAGTTTCATAGTGATGTGGTTTATTTAAAACAGCGATTTGGAATTCCTAGACAAGTAGCA
GAAGAAATAATTAGAAAGTGCCCATTATGTATGATAAAGGGAGAAGTCTCTTATGGGCAATTAAAAATAGGAGAAGGTAT
ATGGCAAATAGATTGTACTCATTTAGAAAAACTTATATTATTAGTATGTATACAAACCACTTCTGGATTTGTGGTAGTAT
ACAATCTAAAAAGGGAAGATGCTAAAGAGACTGGATTAGCCTTTTTGAATTTGTTTAGCCAATATTATGTCACTGAGATA
CAAACTGATAATGGACCAAACTTTGCTAATGAGAGGATTACTGGTATTTGTTTTCATTTTGGAATAAAGCATAAGAAGGG
AATTCCAATAAATCCTCAGTCTCAAGCATTAGTTGAAAATTTCAATCGAACATTAAAAGTATGGGTAGACAAATTTAAAG
AAGTTACTGAAACTTTAGAAGCTGCAGTACAACTTGCAGTTCATGCTCTCAATCATAAAAGAAAGGGTGGATTAGGGGGT
ATTACACCCTATGAGCTTTATGTACAACAAGAATCTATCAGAATACAAGAACTATATTCCTCTATCCCACACAAATTTTT
GAAAGATTCTTGGATTTATTATAAGGATAGGAAGGATAAACTATGGAAAGGTCCCACGCAAGTCTATTATTGGGGTGAAG
GAGCAGTATTAATTAAAGATGAAAATAATAAGTATCTTCTCATTCCTAGAAGAAGGATAAGGAGAGTACCTGCTCCTAAA
GATCTAACACAAGAGGATGGCTTCAATCAGACAGAACAGGAGAGCAATAATGCCTAGTAGAGATGAGGATCAGGAGGAGT
TACAATTGAGGATGCAACAAATGCATTTACAAGATGAGTATTGGCATTTGAATCAATTATTTGTAACTTATCAAATTGGG
ATTAGGACACCTAGTTTATGGCTTACTAATAAAGATAAATTGGATAAATTCCTTTTGAAGAAAAAGTTAAAACATTTGGA
AGATAAGTGGGTAAAACAAATCAGACAAGCAGATGGAATTAAATGGAGTCTGCATACTAGAGAATGGCATACTTCATTGG
TTAAAGAATGTGTAGCAGGAACAGGAAATGGATTAAAACTATTTGTTTATATTCATAGTCCTTTATGGAGAGAGTATAGA
CCAAATTATGATTGGAATCCTAATTGGCCTTATGCAAATTGTTGGATATCAAGGAAATATATGTGGGACTTGGATGATTC
TATTAAAATATTATCAAGAAATAGGCCAATGGAAGGATGGCCTCCAGGATGGTTAGGTGTAGTCATAAAAGCATTCTGTT
GTAAAGAATGCAAGTATGATTGGAACCCTATGGAGGTCATAAGACAAGATATAGATCCTTGGGATTATTGTGGTGATTGT
TGGCTATTTATAGTCATAAGAAACACAGCTCCAGGATCATTACAAAGACTATGTATGTTACAATTAGGAAGACCATTACT
GTCTTGGAAATGTAAATCCCAATGTACATTTCTTGATTGGAGGAGAACACCTCTAGATGCATTAGTGATCCAAGATTGCC
TACCTTGGCAATGGAGGGTGTGGATGGATTTAACATTATCATTCTAGATGGCTCAAGCTAATCCGATGGATAACGCCTGG
ATTGGACCTGAAGAAGGAGAAATGTTATTAGATTTTGAAGTGGTAATGATGTTACATGAAGGATCTAATTATCCAGGTAT
AAACCCATTTAGAGATCCAACCCTGACTCCTGAAAAGAAACAGCAGACAGCGGCATTGCTTCAACCATTGTTGGTTAGAA
TTAAGCAAAACCTTCTTCAACAAGGTAAGGTAAAAAATTGGGGAAAACAAGATTGGGATAAAATGAGAAGATACAAAGCA
GGTGAGCGTGCCTGGATAAAATTTGTAAAAATATTTGGAGGGATACATAACATGCCAAAAGAAGAAGATTTGGGAACTTT
TTCAGGAGATATAGATATGATCACCCCACATAGTTATAGGAAAGTTACTTACAATTGGAAAACAAGTCTATGTTTTTTCC
TCTTAATAGGATCTGCTATGCTTGCTTATTCTTTGATATTTACTATAATTATTAAGCAGGCACTTGCTCAAGCAGTAACA
TTAGCTTTAGATCCTCCATGGGTGATTCCATTAAAATATAGGGAAGATATAAACTTCCAATGCATTGGAAATCACCCTGA
ATGTAATTTGCCTAAAGAAGTTGGAGATTGGAAGCAAAATTTTACTTGGGTATACCAAACTCCAATAAATGAAACAATAG
GATTAGAAATATATGCACAAGAAATAGCTGCAAAACTATGGCAACAAGTATTTTTACAATGCAAGAAAGGTCCAAGAGAC
CTAGATACTGCTATTAAATATTGGATATGCTTCTATGATACTGCTATAAAATATTTGTTAGGATATGAACATATTCAACT
ATGTCCATTAGGAGGGTATTTAGTGTATGATAATACTACCAAAGAAATATCTATGTGTACTCCACCATTATCGTTGAGAC
TGCTGAATTTTACATTATCACAAGAAAAATGGGAACAGGAACCATTTACTGATATAGTGTGGTTTGGAAATAAAGCCTTG
AATACTACAGTGAATAATATTACACAGGTTCAAATAAATGTAACTATGGTGTGTAATGTTATAGTACCAGAACAAGTGGG
AAAGAAAAAAGGGAGATTCCAATTTTATAATGAATTCTTAGGACCTTGGGGAGGAGGAAGATTTCAAGAGATTATAGTAA
GATATCAAGATTGGGTTAATATTTCAGATCCTATCCTGGATTTAAATTGTTCAGGGATTCCAGGAGTGGATTTTAATCAT
ACAGAAGGAAATTATACGTGTATACACAATAAAACCTATCAAGAGGGAGATATTTGTACTCAACCTGAATTTATAGCACC
CTGCTACAATAGTAATTACTCTATTCCTTTAGTAGTACATTGTAAGTTGCATAATGAAAATATAACTGGTACAGTTCTTC
AAGTCATGAGATGTAGAGGAATGAAGGATTTAGATTTAAGAATAGCAGGTGAATTTGTAACATTAAATCTAACATTGGTC
AAAGATCCATTTTTAGACTACTTAAGAAATCAGGTTAATTATACATGTACTTTGAATGGCACATTCTGGGTTTATAAATC
TAACAAACCAAAATGGGATACAAATGAAACCATATATGCTCCAGTATCTAATTTTACAGATGATAGAGTGGTTTGGGGAG
CATACAATTCAATTTTATATCAATTCTATGCCTTGCAAAAATTTAAGTTACTTAAAAAACCTGTGGCTACAATTATGCCA
CCGGTTAGAGAGCCCCATAGACGACAAACAAGAGAATTAAGACAAAAAAGAGGACTAGGATTAACAATTGCTATTGTAGG
AGCAGTCACTGCTGGAATGATAGGGACAACCACTGGCACTGCAGCCCTGGCGGTATCCGTGCGACTCAAGGAGGTAATGC
TCCAACAGGCTCATATTAATGAACAGGTTTTGGGTGCGCTCCGGATTGTCCAGAGGAGACTGCAAGATGCAGAAAGGTTT
ATCCTATCATTGCATCAGCGAGTAACTAAAATAGAAAGATTTTTAGAAATTCAATATCAATTGCAAGGAATGTGTCCATT
CAAGGATATTTGTCAATTGGATATGAATTTTAATTTTACTGATTATAATGATTCTTGGCCAATGGGTAGATGGGCAGAGC
AAGCGGAAAAGGATTGGAGAGAGTTTCAATCATTGATAGATAATGCCACCAGGAGTAATGAAAATCTTAAAACAGATTTA
ACAAAGTTAGAGGTTTTGGACTGGTTCTCATGGTTCCCGATTAATTCGGTATTCTCAACGATATTTAGTTTGATTATTAT
AATTATAGTAGTTGTATTAGCTAGACCCTGCTTAGAAAACTGTATTAAAGGTTTCTTTTCTATGTTAAAGGGATATCGGC
CGATAAAATTGCAGATGGTAGAGATCCCCCTGGAAGGAACTACCCAAGAAGAAGAAGGAGAAGAAGAAGACAACGAAGAT
GGAGGAGAATCATGTCAGACCTGGAGGAGCGATTTGAACAATTGTTTGGGAAAGAAGAAAAGCCTAAAGGGACTCAATAT
GCATCATTAAAAGAAGAAAGGGTGGACTGGGAAGAGATTAATTTAGAGGCTGAAAGTTTAGAAGAACTAGATCTCATATA
ATCGTTGGCTGTAAGAAAGAAATATAGCTTTAAGAGTGACGCAAGTAACTAGCTTAACCGCAAACCGCAGATAAAACCCA
CATCCTATAGAAATGACAGTAAGAACCCTTTAAAAGCCTGCAACTTAGTCTGTAAGGGGTCTGTCTCTTAGAGCAGATCC
TCAGGTATGCTTTAATAAAGAGTCTTGAGAGTGAACCTTGGTGGCTACCTGAGTTTTATGTGGGGTTTCTGTTGAGGGTC
CGGGCCAGAAACTCTGCATCTGGTGCCCAACGTGGAGGCTTTTCTCTAGGGTGAAGGTACGCTCGAGCGTGGTCATTGAG
CACAAGTCGACGAGAGATCCCGAGTACATATACAGTCAGCCGTACGGTAAGCTTGTGAGCTCGGAAGAAGCTAGGGTAAT
AATGGGGCAAACTAAAAGTAAAATTAAAAGTAAATATGCCTCTTATCTCAGCTTTATTAAAATTCTTTTAAAAAGAGGGG
GAGTTAAAGTATCTACAAAAAAATCTAATCAAGCTATTTCAAATAATAGAACAATTTTGCCCATGGTTTCCAGAACAAGG
AACTTTAGATCTAAAAGACTGGAAAAGAATTGGTAAGGAACTAAAACAAGCAGGTAGGAAGGGTAATATCATTCCACTTA
TAGTATGGAATGATTGGGCCATTATTAAAGCAGCTTTAGAACCATTTCAAACAGAAGAAGATAGCGTTTCAGTTCCTGAC
GCCCCTAGAAGCTGTATAGTAGATTGTAATGAAAAGACAAGGAAAAAATCCCAGAAAGAAATGGAAAGTTTACATTGCGA
ATATGTAGCAGAGCCGGTAATGGCTCAGTCAACGCAAAATGTTGACTATAATCAATTACAGGAGGTGATATATCCTGAAA
CGTTAAAATTAGAAGGAAAAGGTCCAGAATTAGTGGGGCCATCAGAGTCTAAGCCACGAGGGCCAAGTCCTCTTCCAGCA
GGTCAGGTGCCCGTAACACTACAACCTCAAACGCAGGTTAAAGAAAATAAGACCCAACCGCCAGTAGCTTATCAATACTG
GCCGCCAGCCGAACTTCAGTATCGGCCACCCCCAGAAAGTCAGTATGGATATCCAGGAATGCCCCCAGCACCACAGGGCA
GGGCGCCATACCCTCAGCCGCCCACTAGGAGACTTAATCCTACGGCACCACCTAGTAGACAGGGTAGTGAATTACATGAA
ATTATTGATAAATCAAGAAAGGAAGGAGATACTGAGGCGTGGCAATTCCCAGTAACGTTAGAACCGATGCCACCTGGAGA
AGGAGCCCAAGAGGGAGAGCCTCTCACAGTTGAGGCCAGATACAAGTCTTTTTCGATAAAAATGCTAAAAGATATGAAAG
AGGGAGTAAAACAGTATGGACCCAAATCCCCTTATATGAGGACATTATTAGATTCCATTGCTCATGGACATAGACTCATT
CCTTATGATTGGGAGATTCTGGCAAAATCGTCTCTCTCACCCTCTCAATTTTTACAATTTAAGACTTGGTGGATTGATGG
GGTACAAGAACAGGTCCGAAGAAATAGGGCTGCCAATCCTCCAGTTAACATAGATGCAGATCAACTATTAGGAATAAGTC
AAAATTGGAGTACTATTAGTCAACAAGCATTAATGCAAAATGAGGCCATTGAGCAAGTAGAGCTATCTGCCTTAGAGCCT
GGGAAAAAACCAAGACCCAGGAAGCGCCTGCCCCTCATTTAATACAGTAAGACAAGGTTCGAAAGAGCCCTACCCTGATT
TTGTGGCAAGGCTCCAAGATGTTGCTCAAAAGTCAATTGCCAATGAAAAAGCCCGTAAGGTCATAGTGGAGTTGATGGCA
TATGAAAACGCCAATCCTGAGTGTCAATCAGCCATTAAGCCATTAAAAGGAAAGGTTCCCGCAGGATCAGATGTAATCTC
AGAATATGTAAAAGCCTGTGATGGAATCAGAGGAGCTATGCATAAAGCTATGCTTATGGCTCAAGCAATAACAGGAGTTG
TTTTAGGAGGACAAGTTAGAACATTTGGAGGAAAATGTTACAATTGTGGTCAAATTGGTCACTTAAAAAAGAATTGCCCA
GTCTCAAATAAACAGAATATAACTATTCAAGCAACTACAACAGGTAGAGAGCCACCTGACTTATGTCCAAGATGTAAAAA
AGGAAAACATTGGGCTAGTCAATGTCGTTCTAAATTTGATAAAAATGGGCAACCATTGTCGGGAAACGACCAAAGGGGCC
AGCCTCAGGCCCCACAACAAACTGGGGCATTCCCAATTCAGCCATTTGTTCCTCAGGGTTTTCAGGGACAACAAACCCAC
TGTCCCAAGTGTTTCAGGGAATAAGCCAGTTACCACGATACAACAATTGTCCCCCGCCACGAGCGGCAGTGCAGCAGTAG
ATTTATGTACTATACAAGCAGTCTCTCTGCTTCCAGGGGAGCCCCCACAAAAAATCCCCACAGAGGTATATGGCCCACTG
CCTGAGAGGACTGTAGGACTAATCTTGGGAAGATCAAGTCTAAATCTAAAAGGAGTTCAAATTCATACTGGTGTGGTTGA
TTCAGACTATAAAGGCGAAATTCAGTTGGTTATTAGCTCTTCAATTCCTTGGAGTGCCAGTCCAGGAGACAGGATTGCTG
AATTATTACTCCTGCCATATATTAAGGGTGGAAATAGTGAAATAAAAAGAACAGGAGGGTTTGGAAGCACTGATCCGACA
GGAAAGGCTGCATATTGGGCAAGTCAGGTCTCAGAGAACAGACCTGTGTGTAAGGCCATTATTCAAGGAAAACAGTTTGA
AGGGTTGGTAGACACTGGAGCAGATGTCTCTATCATTGCTTTAAATCGGTGGCCAAAAAATTGGCCTAAACAAAAGGCTG
TTACAGGATTTGTCGGCATAGGCACAGCCTCAGAAGTGTATCAAAGTACTGAGATTTTACATTGCTTAGGGCCAGATAAT
CAAGAAAGTACTGTTCAGCCAATGATTACTTCAATTCCTCTTAATCTGTGGGGTCGAGATTTATTACAACAATGGGGTGC
GGAAATCATGCCCGCTCCATTATATAGCCCCACGAGTCAAAAAATCATGACCAAGATGGGATATATACCAGGAAAGGGAC
TAGGAAAAAATGAAGATGGCATTAAAGTTCCAGTTGAGGCTAAAATAAATCAAGAAAGAGAAGGAATAGGGTATCCTTGT
TAGGGGCAGCCACTGTAGAGCCTCCTAAACCCATACCATTAACTTGGAAAACAGAAAAACCGGTGTGGGTAAATCAGTGG
CCGCTACCAAAACAAAAACTGGAGGCTTTACATTTATTAGCAAATGAACAGTTAGAAAAGGGTCACATTGAGCCTTCGTT
CTCGCCTTGGAATTCTCCTGTGTTTGTAATTCAGAAGAAATCAGGCAAATGGCGTATGTTAACTGACTTAAGGGCCGTAA
ACGCCGTAATTCAACCCATGGGGCCTCTCCAACCCGGGTTGCCCTCTCTGGCCATGATCCCAAAAGACTGGCCTTTAATT
ATAATTGATCTAAAGGATTGCTTTTTTACCATCCCTCTGGCGGAGCAGGATTGCGAAAAATTTGCCTTTACTATACCAGC
CATAAATAATAAAGAACCAGCCACCAGGTTTCAGTGGAAAGTGTTACCTCAGGGAATGCTTAATAGTCCAACTATTTGTC
AGACTTTTGTAGGTCGAGCTCTTCAACCAGTTAGAGACAAGTTTTCAGACTGTTATATTATTCATTATATTGATGATATT
TTATGTGCTGCAGAAACAAAAGATAAATTAATTGACTGTTATACATTTCTGCAAGCAGAGGTTGCCAATGCAGGACTGGC
AATAGCATCTGATAAGATCCAAACCTCTACTCCTTTTCATTATTTAGGGATGCAGATAGAAAATAGAAAAATTAAGCCAC
AAAAAATAAAAATAAGAAAAGACACATTAAAAACACTAAATTATTTTCAAAAATTGCTGGGAGATATTAATTGGATTCGG
CCAACTCTAGGCATTCCTACTTATGCCATGTCAAATTTGTTCTCTATCTTAAGAGGAGACTCAGACGTAAATAGTAAAAG
AATGTTAACCCCAGAGGCAACAAAAGAAATTAAATTAGTGGAAGAAAAAATTCAGTCAGCGCAAATAAATAGAATAGATC
CCTTAGCCCCACTCCAACTTTTGATTTTTGCCACTGCACATTCTCCAACAGGCATCATTATTCAAAATACTGATCTTGTG
GAGTGGTCATTCCTTCCTCACAGTACAGTTAAGACTTTTACATTGTACTTGGATCAAATAGCTACATTAATTGGTCAGAC
AAGATTACGAATAATAAAATTATGTGGAAATGACCCAGACAAAATAGTTGTCCCTTTAACCAAGGAACAAGTTAGACAAG
CCTTTATCAATTCTGGTGCATGGCAGATTGGTCTTGCTAATTTTGTGGGAATTATTGATAATCATTACCCAAAAACAAAG
ATCTTCCAGTTCTTAAAATTGACTACTTGGATTCTACCTAAAATTACCAGACGTGAACCTTTAGAAAATGCTCTAACAGT
ATTTACTGATGGTTCCAGCAATGGAAAAGCAGCTTACACAGGGCCGAAGGAACGAGTAATCAAAACTCCACATCAATCGG
CTCAAAGAGCAGAGTTGGTTGCAGTCATTACAGTGTTACAAGATTTTGACCAACCTATCAATATTATATCAGATTCTGCA
TATGTAGTACAGGCTACAAGGGATGTTGAGACAGCTCTAATTAAATATAGCATGGATGATCAGTTAAACCAGCTATTCAA
TTTATTACAATAAACTGTAAGAAAAAGAAATTTCCCATTTTATATTACTCATATTCGAGCACACAGTAATTTACCAGGGC
CTTTGACTAAAGCAAATGAACAAGCTGACTTACTGGTATCATCTGCATTCATAAAAGCACAAGAACTTCATGCTTTGACT
CATGTAAATGCAGCAGGATTAAAAAACAAATTTGATGTCACATGGAAACAGGCAAAAGATATCGTACAACATTGCACCCA
GTGTCAAGTCTTACACCTGCCCACTCAAGAGGCAGGAGTTAATCCCAGAGGTCTGTGTCCTAATGCATTATGGCAAATGG
ATGTCACGCATGTACCTTCATTTGGAAAATTATCATATGTTCATGTAATAGTTGATACTTATTCACATTTCATATGGGCA
ACTTGCCAAACAGGAGAAAGTACTTCCCATGTTAAAAAAACATTTATTGTCTTGTTTTGCTGTAATGGGAGTTCCGGAAA
AAATCAAAACTGACAATGGACCAGGATATTGTAGTAAAGCTTTCCAAAAATTCTTAAGTCAGTGGAAAATTTCACATACA
ACAGGAATGCCTTATAATTCCCAAGGACAGGCCATAGTTGAAAGAACTAATAGAACACTCAAAACTCAATTAGTTAAACA
AAAAGAAGCAGGAGACAGTAAGGAGTGTACCACTCCTCAGATGCAACTTAATCTAGCACTCTATACTTTAAATTTTTTAA
ACATTTATAGAAATCAGACTACTACTTCTGCAGAACAACATCTTACTGGTAAAAAGAACAGCCCACATGAAGGAAAACTA
ATTTGGTGGAAAGATAATAAAAATAAGACATGGGAAATAGGGAAGGTGATAACGTGGGGGAGAGGTTTTGCTTGTGTTTC
ACCAGGAGAAAATCAGCTTCCTGTTTGGATACGCACTAGACATTTGAAGTTCTACAATGAACCCATCGGAGATGCAAAGA
AAAGCACCTCCGCGGAGACGGAGACACCACAGTCGAGCACCGTTGACTCACAAGATGAACAAAATGGTGACGTCAGAAGA
ACAGATGAAGTTGCCATCCACCAAGAAGGCAGAGCCGCCAACTTGGGCACAACTAAAGAAGCTGACGCAGTTAGCTACAA
AATATCTAGAGAACACAAAGGTGACACAAACCCCAGAGAGTATGCTGCTTGCAGCCTTGATGATTGTATCAACGGTGGTA
AGTCTCCCTATGCCTGCAGGAGCAGCTGCAGCTAACTATACCTACTGGGCCTATGTGCCTTTCCCGCCCTTAATTCGGGC
AGTCACATGGATGGATAATCCTATAGAAGTATATGTTAATGATAGCGTATGGGTACCTGGCCCCACAGATGATCGCTGCC
CTGCCAAACCTGAGGAAGAAGGGATGATGATAAATATTTCCATTGGGTATCGTTATCCTCCTATTTGCCTAGGGAGAGCA
CCAGGATGTTTAATGCCTGCAGTCCAAAATTGGTTGGTAGAAGTACCTACTGTCAGTCCCATCAGTAGATTCACTTATCA
CATGGTCTGCAGGTGTACCCAACAGCTCCGAAGAGACAGCGACCATCGAGAACGGGCCATGATGACGATGGCGGTTTTGT
CGAAAAGAAAAGGGGGAAATGTGGGGAAAAGCAAGAGAGATCAGATTGTCACTGTGTCTGTGTAGAAAGAAGTAGACATG
GGAGACTCCATTTTGTTATGTACTAAGAAAAATTCTTCTGCCTTAAGATTCTGTGACCTTACCCCCAACCCCGTGCTCTC
TGAAACATGTGCTGTGTCAAACTCAGGGTTAAATGGATTAAGGGTGGTGCAAGATGTGCTTTGTTAAACAGATGCTTGAA
GGCAGCATGCTCGTTAAGAGTCATCACCACTCCCTAATCTCAAGTACCCAGGGACACAAAAACTGCGGAAGGCCGCAGGG
ACCTCTGCCTAGGAAAGCCAGGTATTGTCCAAGGTTTCTCCCCATGTGATAGTCTGAAATATGGCCTCGTGGGAAGGGAA
AGACCTGACCGTCCCCCAGCCCGACACCCGTAAAGGGTCTGTGCTGAGGAGGATTAGTATGAGAGGAAGGCATGCCTCTT
GCAGTTGAGACAAGAGGAAGGCATCTATCTCCTGCCCGTTCCTGGGCAATGGAATGTCTCGGTATAAAACCCGATTGTAT
GTTCCATCTACTGAGATAGGGAAAAACCGCCTTAGGGCTGGAGGTGGGACAAGCAGGCAGCAATACTGCTTTGTAAAGCA
TTGAGATGTTTATGTGTATGCATATCTAAAAGCACAGCACTTAATCCTTTACCTTGTCTATGATGCAAAGAACTTTGTTC
ACGTGTTTGTCTGCTGACCCTCTCCCCACAATTGTCTTGTGACCCTCTCCCCACAATTGTCTTGTGACCCTGACACATCC
CCCTCTTCGAGAAACACCCACGAATGATCAATAAATACTAAGGGAACTCAGAGGCTGGCGGGATCCTCCATATGCTAAAC
GCTGGTTCCCCGGGTCCCCTTATTTCTTTCTCTATACTTTGTCTCTGTGTCTTTTTCTTTTCCAAGTCTCTCATTCCACC
TTACGAGAAACACCCACAGGTGTGGAGGGGCAACCCACCCCTTCAAATGAAAGACCCCACCATAAGGCTTAGCAAGCTAG
CTGCAGTAACGCCATTTTGCAAGGCATGAAAAAGTACCAGAGCTGAGCTCTCAAAAGTTACAAGGAAGTTCAGTTAAAGA
TTAACAGTTACAAATCAAGGCTGAATAATACTAGGACAAGGGCCAAACAGGATATCGGTGGTCAAGCGCCTGGGCCCCGG
CTCAGGGCCAAGAACAGATGGTACCCAGATAAAGCGGAACCAGCAACAGTTTCTGAAAAAGTCCCACCTCAGTTTCAGGT
TCCCCAAATGACCAGGAAATACCCCAAGCCTTGATTTGAACTAACCACTCAGCTCGCTTCTCGCTTCTGTACCCGCGCTT
TTTGCTCCCCAGCCCCAGCCCTATAAAAAGGGTAAGAACTCCACACTCGGCGCGCCAGTCCTCCGACAGACTGAGTCGCC
CGGGTACCCGTGTTCCCAATAAAGCCTCTTGCTGATTACATCCGAATCGTGGTCTCGCTGATCCTTGGGAGGGTCTCCTC
AGATTGATTGACCACCCACCTCGGGGGTCTTTCATTTGGAGGTCCCACCGAGATTAGGAGACCCCTGCCCAGGGACCACC
GACCCCCGCCGGGAGGTAAGCTGGCCAGCGGTCGTTTCGTGTCTGTCTCTGTCCTCCGTGCGTGTTGCGTGTTTGTGCCG
GCATCTAATGTTTGCGCCTGCGTCTGTACTAGTTAGCTAACTAGATCTGTATCTGGCGGTTCTGCGGAAGAACTGACGAG
TTCGTATTCCCGGCCGCAGCCCTGGGAGACGTCCCAGCGGCCTCGGGGGCCCGTTTTGTGGCCCATTCTGTATCAGTTAA
CCTACCCGAGTCGACTTTTTGGAGCTCCTCCACTGTCCGAGGGGCACGTGGCTTTGTTGGGGGACGAGAGGCGGAGACAC
TTCCCTCCCCCGTCTGAATTTTTTACTTTCGGTTTTACGCCGAAACCGCGCCGGCCGTCTGATTTGTTTGTTGTCCTTTT
GTCCTTCGTTAGTTTTCTCCTGTCTTTAAGTGTTTTCGAGATCATGGGACAGACCGTAACTACCCCTCTGAGTCTAACCT
TGCAGCACTGGGGAGATGTCCAGCGCATTGCATCCAATCAGTCTGTGGATGTCAGGAAGAGGCGCTGGGTTACCTTCTGT
TCCGCCGAATGGCCAACTTTCAATGTGGGATGGCCTCAGGATGGTACTTTTAATTTAGGTATTATCTCTCAGGTCAAGTC
TAGAGTGTTTTGTCCTGGTCCCCACGGACACCCGGATCAGGTCCCATATATCGTCACCTGGGAGGCACTTGCCTATGACC
CCCCTCCGTGGGTCAAACCGTTTGTCTCTCCAAAACCCCCTCCTTTACCGACAGCTCCCGTCCTCCCGCCCGGTCCTTCT
GCGCAACCTCCGTCCCGATCTGCCCTTTACCCTGCCCTTACCCCCTCTATAAAGACCAAACCTCCTAAGCCCCAGGTTCT
CCCTGATAACGGCGGACCTCTCATTGACCTTCTCACAGAGGACCCCCCGCCGTACGGAGCACAACCTTCCTCCTCTGCCA
GAGGGAACGATGAAGAAGAGGCGGCCGCCACCTCCGAGGTTTCCCCCCCTTCTCCCATGGTGTCTCGACTGCGGGGAAGG
AGGGACCCTCCCGCAGCGGACTCCACCTCCTCCCAGGCATTCCCACTCCGCATGGGGGGAGATGGCCAGCTTCAGTATTG
GCCGTTTTCCTCCTCGGACTTATACAATTGGAAAAATAATAACCCTTCCTTTTCTGAAGATCCAGGTAAATTGACGGCCT
TGATTGAGTCCGTCCTCATCACCCACCAGCCCACCTGGGACGACTGTCAGCAGTTGTTGGGGACCCTGCTGACCGGAGAA
GAAAAGCAGCGGGTGCTCCTAGAGGCTAGAAAGGCAGTCCGGGGCAATGATGGACGCCCCACTCAGTTGCCTAATGAAGT
CAATGCTGCTTTTCCCCTTGAACGCCCCGATTGGGATTACACCACTACAGAAGGTAGGAACCACCTAGTCCTCTATCGCC
AGTTGCTCTTAGCGGGTCTCCAAAACGCGGGCAGAAGCCCCACCAATTTGGCCAAGGTAAAAGGGATAACCCAGGGACCT
AATGAGTCTCCCTCAGCCTTTTTAGAGAGACTCAAGGAGGCCTATCGCAGGTACACTCCTTATGACCCTGAGGACCCAGG
GCAAGAAACCAATGTGTCTATGTCATTCATCTGGCAGTCTGCCCCGGATATCGGGCGAAAGTTAGAGCGGTTAGAAGATT
TAAAGAGCAAGACCTTAGGAGACTTAGTGAGGGAAGCTGAAAAGATCTTTAATAAGCGAGAAACCCCGGAAGAAAGAGAG
GAACGTATCAGGAGAGAAACAGAGGAAAAAGAAGAACGCCGTAGGGCAGAGGATGAGCAGAGAGAGAAAGAAAGGGACCG
CAGGAGACATAGAGAGATGAGCAAGCTCTTGGCCACTGTAGTTATTGGTCAGAGACAGGATAGACAGGGGGGAGAGCGGA
GGAGGCCCCAACTTGATAAGGACCAATGCGCCTACTGCAAAGAAAAGGGACACTGGGCTAAGGACTGCCCAAAGAAGCCA
CGAGGGCCCCGAGGACCGAGGCCCCAGACCTCCCTCCTGACCTTAGGTGACTAGGGAGGTCAGGGTCAGGAGCCCCCCAT
GATTGCCTCGAGATCTTGGCTGAAACGCACGGAACCAGACCGGACCTCACCGACCAGCCCATCCCAGACGCCGACCACAC
CTGGTATACCGATGGGAGCAGCTTTTTGCAAGAAGGACAGCGAAAGGCTGGGGCAGCAGTGACGACTGAGACCGAGGTAA
TCTGGGCGAGGGCCCTGCCAGCTGGAACGTCAGCCCAGCGAGCCGAACTGATCGCACTCACCCAAGCCCTGAAAATGGCA
GAAGGTAAGAAGCTAAATGTTTATACTGACAGCCGATATGCTTTCGCCACGGCCCATGTCCATGGAGAAATCTATAGGAG
GCGAGGGTTGCTGACCTCAGAGGGCAGAGAAATCAAAAATAAGAGCGAGATCCTGGCTTTACTGAAAGCTCTTTTCCTGC
CTAAAAGACTCAGTATAATTCACTGCCCCGGGCATCAAAAGGGAAACAGTGCTGAAGCCAGGGGCAACCGTATGGCAGAC
CAAGCGGCCCGAGAGGCAGCCATAAGGACATCTCCAGAAACTTCCACCCTCCTCATAGAGGACTCGACCCCGTATACGCC
CTCCCATTTCCACTACACTGAAACAGATCTAAAGAGATTACGAGAACTGGGAGCCACCTATAATCAGATAAAAGGATATT
GGGTCCTACAAGGCAAGCCGGTAATGCCCGATCAGTTTGTGTTTAAACTATTAGACTCCTTACACAGGCTCACTCACCTC
AGCCCTCAAAAGATGAAGGCACTCCTTGACAGAGAAGAAAGCCCCTACTACATGTTAAACAGAGACAGAACTCTCCAGTA
TGTGGCAGAATCATGCACAGCTTGTGCTCAAGTGAATGCTAGTAAAGCCAAGATCGGGGCAGGGGTACGAGTACGCGGAC
ATCGACCAGGTACCCATCGGGAAATTGACTTTACTGAAGTTAAGCCAGGACTGTACGGGTACAAGTACCTCCTAGTGTTC
GTGGACACCTTCTCTGGCTGGGTAGAAGCCTTCCCAACTAAACGTGAAACCGCCAAGGTGGTAACCAAGAAGCTATTAGA
AGAAATTTTTCCAAGATTCGGGATGCCCCAGGTATTGGGGACAGATAATGGGCCTGCCTTCATCTCCCAGGTAAGTCAGA
CAGTGGCCGATTTGTTGGGGATCGATTGGAAACTGCATTGTGCTTACAGACCCCAGAGTTCAGGTCAGGTAGAAAGAATG
AACAGGACAATCAAGGAGACTTTAACCAAATTAACGCTTGCAGCTGGCACTAGAGACTGGGTACTCCTACTCCCCTTGGC
CCTCTACCGAGCCCGGAATACTCCGGGCCCACATGGACTTACTCCGTATGAAATTCTGTATGGGGCACCCCCGCCCCTTG
TCAATTTTCATGATCCTGAAATGTCAAAGTTAACTAATAGTCCCTCTCTCCAAGCTCACTTACAGGCCCTCCAAGCAGTA
CAACGAGAGGTCTGGAAGCCACTGGCCGCTGCTTATCAGGACCAGCTGGATCAGCCAGTGATACCACACCCCTTCCGTGT
CGGTGACGCCGTGTGGGTACGCCGGCACCAGACTAAGAACTTAGAACCCCGCTGGAAAGGACCCTACACCGTCCTGCTGA
CCACCCCCACCGCTCTCAAAGTAGACGGCATCTCTGCGTGGATACACGCCGCTCACGTAAAGGCGGCGACAACTCCTCCA
GCCGGAACAGCATGGAAGGTCCAGCGTTCTCAAAATCCCTTAAAGATAAGATTAACCCGTGGGGCCCCCTGATAGTTATG
GGGATCTTAGTGAGGGCAGGAGCCTCGGTACAACGTGACAGCCCTCACCAGGTCTTCAATGTTACAAGGGTGGTTTGAGA
GACTGTTTAACAGGTCCCCATGGTTCACGACCTTGATATCCACCATTATGGGCCCCTTGATAATACTTTTATTAATCCTA
CTCCTCGGACCCTGTATTCTCAACCGCTTGGTCCAGTTTGTAAAAGACAGAATTTCGGTGGTGCAGGCCCTGGTTCTGAC
CCAACAGTATCACCAACTCAAATCAATAGATCCAGAAGAAGTGAAATCACGTGAATAAAAGATTTTATTCAGTTTCCAGA
AAGAGGGGGGTGTGGGGAAAAGCAAGAGAGGTCAGATTGTTACTGTGTCTGTATAGAAAGAAGTAGACATAGGAGACTCC
ATTTTGTTCTGTACTAAGAAAAATTATTCTGCCTTGAGATGCTGTTAATCTATGACCTTACCCCCAACCCCGTGCTCTCT
GAAACATGTGCTGTGTCAAACTCAGGGTTAAATGGATTAAGGGCGGTGCAAGATGTGCTTTGTTAAACAGATGCTTGAAG
GCAGCATGCTCATTAAGAGTCATCACCACTCCCTAATCTCAAGTACCCAGGGACACAAAAACTGCGGAAGCCTCAGGGGC
CTCTGCCTAGGAAAGCCAGGTATTGTCCAAGGTTTCTCCCCATGTGATAGTCTGAAATATGGCCTCGTGGGAAGGGAAAG
ACCTGACCGTCCCCCAGCCCGACACCCGTAAAGGGTCTGTGCTGAGGAGGATTAGTATAAGAGGAAAGCATGTCTCTTGC
AGTTGAGACAAGAGGAAGGCATCTGTTTCCCGCCCATCCCTGGGCAATGGAATGTCTCGGTATAAAACCCGATTGTACGT
TCCACCTACTGAGATAGGGAGAAACCACCTTAGGGCTGGAGGTGGGACATGCAGGCAGCAATACTGCTTTGTAAAGCATT
GAGATGTTTATGTGTATGCATATCTAAAAGCACAGCATTTAATCCTTTACCTTGTCTATGATGCAAAGACCTTTGTTCAC
GTGTTTGTCTGCTCACCCTCTCCCCACTATTGTCTTGTGACCCTGACACATCTCCCTCTCGGAGAAACACCCACGAATGA
TCAATAAATACTAAGGGGACTCAGAGGCTGGTGGGATCCTCCATATGCTGAACGTTGGTTCCCCGGGCCCCCTTATTTCT
TTCTCTATACTTTGTCTCTGTGTCTTTTTCTTTTCCAAGTCTCTCATTGCACCTTACGAGAAACACCCACAGGTGTGGAG
GGGCAACCCACCCCTTCATCTGGTGCCCAACGTGGAGGCTTTTCTCTGGGGTGAAGGTACACTCGAGCGTGGTCATTGAG
GACAAGTCGACAAGAGATCCCGAGTACATCTACAGTCAGCCTTACGGTAAGCTTGTGCACTCGGAAGAAGCTAGGGTGAC
AATGGGGCAAACTAAAACTAAAAGTAAATATGCCTCTTATCTTAGCTTCATTAAAATTCTTTTAAAAAGAGGGGGAGTTA
GAGTATCCACCAAAAATCTAATCAAGCTATTTCAAACAACAGAACAATTTTGCCCATGGTTTCCAGAACAAGGAAATTTA
GATCTAGAAGATTGGAAAAGAATTGGTAAGGAACTAAAACAAGCAGGTAGGAAGGGTAATATCATTCCACTTACAGTATG
GAATGATTGGCCCATTATTAAAGCAGCTTTAGAACCATTTCAAACAGAAGATAGCGTTTCAGTTTCTGATGCCCCTGGAA
GCTGTATAATAGATTGTAATGAAAAGACAAGGAAAAAATCCCAGAAGGAAACGGAAACTTTACATTGCGAATATGTAGCA
GAGCCGTTAATGGCTCAGTCAACGCAAAATGTTGACTATAATCAATTACAGGAGGTGATATATCCTGAAACATTAAAATT
AGAAGGAAAAGGTCCAGAATTAGTGGGGCCATTAGAGTCTAAACCACGAGGGCCAAGTCCTCTTTCAGCAGGTCAGGTGA
CCGTAACATTACAACCTCAAGCGCAGGTTAGAGAAAATAAGACCCAACTGCCAGTAGCTTATCAATACTGGCCACCGGCC
GAACTTCAGTATCGGCCACCCCCAGAAAGTCAGTATGGATATCTAGGAATGCCCCCAGCACCACAGGGCAGGGAGCCATA
CCCTCAGCCGCCCACTAGGAGACAATCCTATGGCACCACCTAGTAGACAGGGTAGTGAATTACATGAAATTATTGAGAAG
TCAAGAAAGGAAGGAGATACTGAGGCGTGGCAATTCCCAGTAACGTTAGAACCGATGCCACCTGGAGAAGGAGCCCAAGA
GGGAGAGCCTCTCACAGTTGAGGCCAGATACAAGTCTTTTTAGATAAAAATGCTAAAAGATATGAAAGAGGGAGTAAAAC
AGTATGGACCCAACTCCCCTTATATGAGGACATTATTAGATTCCATTGCTCATGGACATAGACTCATTCCTTATGATTGG
GAGATTCTGGCAAAATCATCTCTCTCACCCTCTCAATTTTTACAATTTAAGACTTGGTGAATTGATGGGGCACAAGAACA
GGTCCGAAGAAATAGGGCTGCCAATCCTCCAGTTAACATAGATGCAGATCAACTATTAGGAACAGGTCAAAATTGGAGCA
CTATTAGTCAACAAGCATTAATGCAAAATGAGGCCATTGAGCAAGTTAGAGCTATCTGCCTTAGAGCCTGGGAAAAAATC
CAAGACCCAGGAAGCGCCTGCTCCACATTTAATACAGTAAGACAAGGTTCAAAAGAGCCCTACCCTGATTTTGTGGCAAG
GCTCCAAGATGTTGCTCAAAAGTCAATTGCCAGTGAAAAAGCCCGTAAGGTCATAGTGGAGTTGATGGCATACGAAAACG
CCAATCCTGAGTGTCAATCAGCCATTAAGCCATTAAAAGGAAAGGTTCCCGCAGGATCAGATGTAATCTCAGAGTATGTA
AAAGCCCGTGATGGAATTGGAGGAGCTACGCATAAAGCTATGCTTATGGCCCAAGCAATAACAGGAGTTGTTTTAGGAGG
ACAAGTTAGAACATTTGGAGGAAAATGTTATAATTGTGGTCAAATTGGTCATTTAAAAAAGAATTGCCCAGTCTTAAATA
AACAGAATATAACTATTCAAGCTACTACAACAACAGGTAGAGAGCCACCTGACTTATGTCCAAGATGTAAAAAAGGAAAA
CATTGGGCTAGTCAATGTCATTCTAAATTTGATAAAAATGGGCAATCATTGTCGGGAAACTACCAAAAGGGCTAGTCAAT
GTCGTTCCAAATTTGATAAAAATGGGCAACCATTGTCGGGAAACTAGCAAAGGGGCCAGCCTCAGGCCCTGCAACAAACT
GGGGCATTCCCAATTCAGCCCTTTGTTCCTCAGGGTTTTCAGGGACAACAACCCCCACTGTCCCAAGTACCTCAGGGAAT
AAGCCAGTTACCACAGTACAACAATTGTCCCCCGCCACAAGTGGCAGTGCAGCAGTAGATTTATGTACTATACAAGCAGT
CTCTCTGCTTCCAGGGGAGCCCCCACAAAAAATCCCCACAGGAGTATATGGCCCGCTGCCTGAGGAGACTGTAGGACTAA
TCTTGGGAAGATCACGTCTAAATCTAAAAGGAGTTCAAATTCATACTGGTGTGGTTGATTCAGACTATAAAGGTGAAATT
CAATTGGTTATTAGCTCTTCAATTCCTTGGAGTGCCAGTCCAGGAGACAGGATTGCTCGATTATTACTCCTGCCATATAT
TAAGGTTGGAAATAGTGAAATAAAAAGAACAGGAGGGTTTGGAAGCACTGATCCGACAGGAAAGGCTGCATATTGGGCAA
GTCAGGTCTCAGAGAACAGACCTGTGTGTAAGGCCGTTATTCAAGGAAAACAGCTTGAAGGATTGGTAGACACTGGAGCA
GATGTCTCTATCATTGCTTTAAATCAGTGGCCAAAAAATTGGCCTAAACAAAAGACTGTTACAGGACTTGTCGGCATAGT
CACAGCCTCAGAAGTGTATCAGAGTACTGAGATTTTACATTGCTTAGGGCCACATAATCAAGAAAGTACTGTTCAGCCAA
TGATCACTTCAATTCCTCTTAATCTGTGGGGTCGAGATTTGTTACAACAATGGGGTGCGGAAATCACCATGACCGCTACA
TTATATAGCCCCATGAGTCAAAAAATCATGACCAAGATGGGATATATACCAGGAAAGGGACTAGGAAAAAATGAAGATGG
CATTAAAGTTCCAATTGAGGCTAAAATAAATCACGGAAGAGAAGGAACAGGGTATCCTTTTTAGGGGTGACCACTGTAGA
GCCTCCTAAACCCATACCGTTAACTTGGAAAACAGAAAAACTGGTGTGGGTAAATCAGTGGCCGCTACCAAAACAAAAAC
TGGAGGCTTTACATTTATTAGCAAATGAACAGTTAGAAAAGGGACATATTGAGCCTTCATTCTCGCCTTGGAATTCTCCT
GTGTTTGTAATTCAGAAGAAATCCAGCAAATGGCGTATGTTAACTGACTTAAGGGCTGTAAATGCCGTAATTCAACCCAT
GGGGCCTCTCCAACCTGGGTTGCCCTCTCCAGCCATGATCCCAAAAGATTGGCCTTTAATTATAATTGATCTAAAGGACT
GCTTTTTTACCATCCCTCTGGCAGAGCAGGATTGTGAAAAATTTGCCTTTACTATACCAGCCATAAATAATAAAGAACCA
GCCACCAGGTTTCAGTGGAAAGTGTTACCTCAGGGAATGCTTAATAGTCCAACTATTTGTCAGACTTTTGTAGGTCGAGC
TCTTCAACCAGTTAGAGACAAGTTTTCAGACTGTTATATTATTCATTATTTTGATGATATTTTATGTGCTGCAGAAACGA
AAGATAAATTAATTGACTGTTATACATTTCTGCAAGCAGAGGTTGCCAATGCAGGACTGGCAATAGCATCTGATAAGATC
CAAACCTCTACTCCTTTTCATTATTTAGGGATGCAGATAGAAAATAGAAAAATTAAGCCACAAAAAATAGAAATAAGAAA
AGACACATTAAAAACACTAAATGATTTTCAAAAATTGCTGGGAGATATTAATTGGATTCGGCCAACTCTAGGCATTCCTA
CTTATGCCATGTCAAATTTGTTCTCTATCTTAAGAGGAGACTCAGACTTAAATAGTAAAAGAATGTTAACCCCAGAGGCA
ACAAAAGAAATTAAATTAGTGGAAGAAAAAATTCAGTCAGCGCAAATAAATAGAATAGATCCCTTAGCCCCACTCCAACT
TTTGATTTTTGCCACTGCACATTCTCCAACAGGCATCATTATTCAAAATACTGATCTTGTGGAGTGGTCATTCCTTCCTC
ACAGTACAGTTAAGACTTTTACATTGTACTTGGATCAAATAGCTACTTTAATTGGTCCGACAAGATTACGAATAATAAAA
TTATGTGGAAATGACCCAGACAAAATAGTTGTCCCTTTAACCAAGGAACAAGTTAGACAAGCCTTTATCAATTCTGGTGC
ATGGCAGATTGGTCTTGCTAATTTTGTGGGAATTATTGATAATCATTACCCAAAAACAAAAATCTTCCAGTTCTTAAAAT
TGACTACTTGGATTCTACCTAAAATTACCAGATGTGAACCTTTAGAAAATGCTCTAACAGTATTTACTGATGGTTCCAGC
AATGGAAAAGTGGCTTACACAGGGCCAAAAGAACGAGTAATCAAAACTCCATATCAATCGGCTCAAAGAGCAGAGTTGGT
TGCAGTCATTACAGTGTTACAAGATTTTGATCAACCTATCAATATTATATCAGATTCTGCATATGTAGTACAGGCTACAA
GGGATGTTGAGACAGCTCTAATTAAATATAGCATGGACGATCAGTTAAACCAGCTATTCAATTTATTACAACAAACTGTA
AGAAAAAGAAACTTCCCATTTTATATTACTCATATTCGAGCACACACTAATTTACCAGGGCCTTTGACTAAAGCAAATGA
ACAAGCTGACTTACTGGTATCATCTGCATTCATAAAAGCACAAGAACTTCATGCTTTGACTCATGTAAATGCAGCAGGAT
TAAAAAACAAATTTGATGTCACATAGAAACAGGCAAAAGATATTGTACAACATTGCACCCAGTGTCAAGTCTTAGACCTG
CCCACTCAAGAGGCAGGAGTTAACCCAGAGGTCTGTGTCCTAATGCATTATGGCAAATGGATGTCACGCATGTACCTTCA
TTTGGAAGATTATCATATGTCATGTAACAGTTGATACTTATTCACATTTCATGTGGGCAACTTGCCAAACAGGAGAAAGT
ACTTCCCATGTTAAAAAACATTTATTGTCTTGTTTTGCTGTAATGGGAGTTCCAGAAAAAATCAAAACTGACAATGGACC
AGGATATTGTAGTAAAGCTTTCCAAAAATTCTTAAGTCAGTGGAAAATTTCACATACAACAGGAATTCCTTATAATTCCC
AAGGACAGGCCATAGTTGAAAGAACTAATAGAACACTCAAAACTCAATTAGTTAAACAAAAAGAAGGGGGAGACAGTAAG
GAGTGTACCACTCCTCAGATGCAACTTAATCTAGCACTCTATACTTTAAATTTTTTAAACATTTATAGAAATCAGACTAC
TACTTCTGCAGAACATCTTACTGGTAAAAAGAACAGCCCACATGAAGGAAAACTAATTTAGTGGAAAGATAATTAAAATA
AGACATGGGAAATAGGGAAGCTGATAACGTGGGGGAGAGGTTTTGCTTGTGTTTCACCAGGAGAAAATCAGCTTCCTGTT
TGGATACCCACTAGACATTTGAAGTTCTACAATGAACCCATCAGAGATGCAAAGAAAAGCGCCTCCACGGAGATGGTAAC
ACCCAGTCACATGGATGGATAATCCTATAGAAGTATATGTTAATGATAGTGTATGGGTACCTGGCCCCACAGATGATCGC
TGCCCTGCCAAACCTGAGGAAGAAGGGATGATGATAAATATTTCCATTGGGTATCATTATCCTCCTATTTGCCTAGGGAG
AGCACCAGGATGTTTAATGCCTGCAGTCCAAAATTGGTTGGTAGAAGTACCTACTGTCAGTCCTAACAGTAGATTCACTT
ATCACATGGTAAGCGGGATGTCACTCAGGCCACGGGTAAATTATTTACAAGACTTTTCTTATCAAAGATCATTAAAATTT
AGACCTAAAGGGAAAACTTGCCCCAAGGAAATTCCTAAAGGATCAAAGAATACAGAAGTTTTAGTTTGGGAAGAATGTGT
GGCCAATAGTGTGGTGATATTACAAAACAATGAATTCGAAACTATTATAGATTGGGCACCTCGAGGTCAATTCTACCACA
ATTGCTCAGGACAAACTCAGTCGTGTCCAAGTGCACAAGTGAGTCCAGCTGTTGATAGCGACTTAACAGAAAGTCTAGAC
AAACATAAGCATAAAAAATTACAGTCTTTCTACCTTTGGGAATGGGAAGAAAAAGGAATCTCTACCCCAAGACCAAAAAT
AATAAGTCCTGTTTCTGGTCCTGAACATCCAGAATTGTGGAGGCTTACTGTGGCCTCACACCACATTAGAATTTGGTCTG
GAAATCAAACTTTAGAAACAAGATATCGTAAGCCATTTTATACTATCGACCTAAATTCCATTCTAACGGTTCCTTTACAA
AGTTGCATAAAGCCCCCTTATATGCTAGTTGTAGGAAATATAGTTATTAAACCAGCCTCCCAAACTATAACCTGTGAAAA
TTGTAGATTGTTTACTTGCATTGATTCAACTTTTAATTGGCAGCACCGTATTCTGCTGGTGAGAGCAAGAGAAGGCATGT
GGATCCCTGTGTCCACGGACCGACCGTGGGAGGCCTCGCCATCCATCCATATTTTGACTGAAATATTAAAAGGCATTTTA
AATAGATCCAAAAGATTCATTTTTACTTTAATTGCAGTGATTATGGGATTAATTGCAGTCACAGCTACGGCTGCTGTGGC
AGGAGTTGCATTGCACTCTTCTGTTCAGTCAGTAAACTTTGTTAATTATTGGCAAAAGAATTCTACAAGATTGTGGAATT
CACAATCTAGTATTGATCAAAAATTGGCAAGTCAAATTAATGATCTTAGACAAACTGTCATTTGGATGGGAGACAGGCTC
ATGACCTTAGAACATCATTTCCAGTTACAGTGTGACTGGAATACGTCAGATTTTTGTATTACACCCCAAATTTATAATGA
GTCTGAGCATCACTGGGACATGGTTAGACGCCATCTACAGGGAAGAGAAGATAATCTCACTTTAGACATTTCCAAATTAA
AAGAACAAATTTTCGAAGCATCAAAAGCCCATTTAAATTTGGTGCCAGGAACTGAGGCAATTGCAGGAGTTGCTGATGGC
CTCGCAAATCTTAACCCTGTCACTTGGATTAAGACCATCAGAAGTACTATGATTATAAATCTCATATTAATCATTGTGTG
CCTGTTTTGTCTGTTGTTAGTCTGCAGGTGTACCCAACAGCTCCGAAGAGACAGTGACATCGAGAACGGGCCATGATGAC
GATGGCGGTTTTGTCGAAAAGAAAAGGGGGAAATGTGGGGAAAAGCAAGAGAGATGAGATTGTTACTGTGTCTGTATAGA
AAGAAGTAGACATAGGAGACTCCATTTTGTTCTGTACTAAGAAAAATTCTTCTGCCTTGAGATGCTGTTAATCTATGACC
TTACCCCCAACCCCGTGCTCTCTGAAACATGTGCTGTGTCAAACTCAGGGTTAAATGGATTAAGGGCGGTGCAAGATGTG
CTTTGTTAAACAGATGCTTGAAGGCAGCATGCTCATTAAGAGTCATCACCACTCCCTAATCTCAAGTACCCAGGGACACA
AACACTGCGAAAGACCGCAGGGACCTCTGCCTAGGAAAGCTAGGTATTGTCCAAGGTTTCTCCCCATGTGATAGTCTGAA
ATATGGCCTCGTGGGAAGGGAAAGACCTGACCATCCCCCAGACCAACACCCGTAAAGGGTCTGTGCTGAGGAGGATTAGT
ATAAGAGGAAAGCATGCCTCTTGCAGTTGAGAGAAGAGGAAGACATCTGTCTCCTGCCCATCCCTGGGCAATGGAATGTC
TCAGTATAAAACCCGATTGAACATTCCATCTACTGAGATAGGGAAAAACTGCCTTAGGGCTGGAGGTGGGACATGTGGGC
AGCAATACTGCTTTGTAAAGCATTGAGATGTTTATGTGTATGCATATCTAAAAGCACAGCACTTGATCCTTTACCTTGTC
TATGATGCAAAGACCTTTGTTCACGTGTTTGTCTGCTCACCCTCTCCCCACTATTGTCTTGTGACCCTGACACATCCCCC
TCTCGGAGAAACACCCACGAATGATCAATAAATACTAAGGGAACTCAGAGGCTGGCGGGATCCTCCATATGCTGAACGTT
GGTTCCCCGGGCCCCCTTATTTCTTTCTCTATACTTTGTCTCTGTGTCTTTTTCTTTTCCAAGTCTCTCGTTCCACCTTA
TGAGAAACACCCACAGGTGTGGAGGGGCAACCCACCCCTTCAGGTCTCTCTGGTTAGACCAGATCTGAGCCTGGGAGCTC
TCTGGCTAACTAGGGAACCCACTGCTTAAGCCTCAATAAAGCTTGCCTTGAGTGCTTCAAGTAGTGTGTGCCCGTCTGTT
GTGTGACTCTGGTAACTAGAGATCCCTCAGACCCTTTTAGTCAGTGTGGAAAATCTCTAGCAGTGGCGCCCGAACAGGGA
CCTGAAAGCGAAAGGGAAACCAGAGGAGCTCTCTCGACGCAGGACTCGGCTTGCTGAAGCGCGCACGGCAAGAGGCGAGG
GGCGGCGACTGGTGAGTACGCCAAAAATTTTGACTAGCGGAGGCTAGAAGGAGAGAGATGGGTGCGAGAGCGTCAGTATT
AAGCGGGGGAGAATTAGATCGATGGGAAAAAATTCGGTTAAGGCCAGGGGGAAAGAAAAAATATAAATTAAAACATATAG
TATGGGCAAGCAGGGAGCTAGAACGATTCGCAGTTAATCCTGGCCTGTTAGAAACATCAGAAGGCTGTAGACAAATACTG
GGACAGCTACAACCATCCCTTCAGACAGGATCAGAAGAACTTAGATCATTATATAATACAGTAGCAACCCTCTATTGTGT
GCATCAAAGGATAGAGATAAAAGACACCAAGGAAGCTTTAGACAAGATAGAGGAAGAGCAAAACAAAAGTAAGAAAAAAG
CACAGCAAGCAGCAGCTGACACAGGACACAGCAATCAGGTCAGCCAAAATTACCCTATAGTGCAGAACATCCAGGGGCAA
ATGGTACATCAGGCCATATCACCTAGAACTTTAAATGCATGGGTAAAAGTAGTAGAAGAGAAGGCTTTCAGCCCAGAAGT
GATACCCATGTTTTCAGCATTATCAGAAGGAGCCACCCCACAAGATTTAAACACCATGCTAAACACAGTGGGGGGACATC
AAGCAGCCATGCAAATGTTAAAAGAGACCATCAATGAGGAAGCTGCAGAATGGGATAGAGTGCATCCAGTGCATGCAGGG
CCTATTGCACCAGGCCAGATGAGAGAACCAAGGGGAAGTGACATAGCAGGAACTACTAGTACCCTTCAGGAACAAATAGG
ATGGATGACAAATAATCCACCTATCCCAGTAGGAGAAATTTATAAAAGATGGATAATCCTGGGATTAAATAAAATAGTAA
GAATGTATAGCCCTACCAGCATTCTGGACATAAGACAAGGACCAAAGGAACCCTTTAGAGACTATGTAGACCGGTTCTAT
AAAACTCTAAGAGCCGAGCAAGCTTCACAGGAGGTAAAAAATTGGATGACAGAAACCTTGTTGGTCCAAAATGCGAACCC
AGATTGTAAGACTATTTTAAAAGCATTGGGACCAGCGGCTACACTAGAAGAAATGATGACAGCATGTCAGGGAGTAGGAG
GACCCGGCCATAAGGCAAGAGTTTTGGCTGAAGCAATGAGCCAAGTAACAAATTCAGCTACCATAATGATGCAGAGAGGC
AATTTTAGGAACCAAAGAAAGATTGTTAAGTGTTTCAATTGTGGCAAAGAAGGGCACACAGCCAGAAATTGCAGGGCCCC
TAGGAAAAAGGGCTGTTGGAAATGTGGAAAGGAAGGACACCAAATGAAAGATTGTACTGAGAGACAGGCTAATTTTTTAG
GGAAGATCTGGCCTTCCTACAAGGGAAGGCCAGGGAATTTTCTTCAGAGCAGACCAGAGCCAACAGCCCCACCAGAAGAG
AGCTTCAGGTCTGGGGTAGAGACAACAACTCCCCCTCAGAAGCAGGAGCCGATAGACAAGGAACTGTATCCTTTAACTTC
CCTCAGGTCACTCTTTGGCAACGACCCCTCGTCACAATAAAGATAGGGGGGCAACTAAAGGAAGCTCTATTAGATACAGG
AGCAGATGATACAGTATTAGAAGAAATGAGTTTGCCAGGAAGATGGAAACCAAAAATGATAGGGGGAATTGGAGGTTTTA
TCAAAGTAAGACAGTATGATCAGATACTCATAGAAATCTGTGGACATAAAGCTATAGGTACAGTATTAGTAGGACCTACA
CCTGTCAACATAATTGGAAGAAATCTGTTGACTCAGATTGGTTGCACTTTAAATTTTCCCATTAGCCCTATTGAGACTGT
ACCAGTAAAATTAAAGCCAGGAATGGATGGCCCAAAAGTTAAACAATGGCCATTGACAGAAGAAAAAATAAAAGCATTAG
TAGAAATTTGTACAGAGATGGAAAAGGAAGGGAAAATTTCAAAAATTGGGCCTGAAAATCCATACAATACTCCAGTATTT
GCCATAAAGAAAAAAGACAGTACTAAATGGAGAAAATTAGTAGATTTCAGAGAACTTAATAAGAGAACTCAAGACTTCTG
GGAAGTTCAATTAGGAATACCACATCCCGCAGGGTTAAAAAAGAAAAAATCAGTAACAGTACTGGATGTGGGTGATGCAT
ATTTTTCAGTTCCCTTAGATGAAGACTTCAGGAAGTATACTGCATTTACCATACCTAGTATAAACAATGAGACACCAGGG
ATTAGATATCAGTACAATGTGCTTCCACAGGGATGGAAAGGATCACCAGCAATATTCCAAAGTAGCATGACAAAAATCTT
AGAGCCTTTTAGAAAACAAAATCCAGACATAGTTATCTATCAATACATGGATGATTTGTATGTAGGATCTGACTTAGAAA
TAGGGCAGCATAGAACAAAAATAGAGGAGCTGAGACAACATCTGTTGAGGTGGGGACTTACCACACCAGACAAAAAACAT
CAGAAAGAACCTCCATTCCTTTGGATGGGTTATGAACTCCATCCTGATAAATGGACAGTACAGCCTATAGTGCTGCCAGA
AAAAGACAGCTGGACTGTCAATGACATACAGAAGTTAGTGGGGAAATTGAATTGGGCAAGTCAGATTTACCCAGGGATTA
AAGTAAGGCAATTATGTAAACTCCTTAGAGGAACCAAAGCACTAACAGAAGTAATACCACTAACAGAAGAAGCAGAGCTA
GAACTGGCAGAAAACAGAGAGATTCTAAAAGAACCAGTACATGGAGTGTATTATGACCCATCAAAAGACTTAATAGCAGA
AATACAGAAGCAGGGGCAAGGCCAATGGACATATCAAATTTATCAAGAGCCATTTAAAAATCTGAAAACAGGAAAATATG
CAAGAATGAGGGGTGCCCACACTAATGATGTAAAACAATTAACAGAGGCAGTGCAAAAAATAACCACAGAAAGCATAGTA
ATATGGGGAAAGACTCCTAAATTTAAACTGCCCATACAAAAGGAAACATGGGAAACATGGTGGACAGAGTATTGGCAAGC
CACCTGGATTCCTGAGTGGGAGTTTGTTAATACCCCTCCCTTAGTGAAATTATGGTACCAGTTAGAGAAAGAACCCATAG
TAGGAGCAGAAACCTTCTATGTAGATGGGGCAGCTAACAGGGAGACTAAATTAGGAAAAGCAGGATATGTTACTAATAGA
GGAAGACAAAAAGTTGTCACCCTAACTGACACAACAAATCAGAAGACTGAGTTACAAGCAATTTATCTAGCTTTGCAGGA
TTCGGGATTAGAAGTAAACATAGTAACAGACTCACAATATGCATTAGGAATCATTCAAGCACAACCAGATCAAAGTGAAT
CAGAGTTAGTCAATCAAATAATAGAGCAGTTAATAAAAAAGGAAAAGGTCTATCTGGCATGGGTACCAGCACACAAAGGA
ATTGGAGGAAATGAACAAGTAGATAAATTAGTCAGTGCTGGAATCAGGAAAGTACTATTTTTAGATGGAATAGATAAGGC
CCAAGATGAACATGAGAAATATCACAGTAATTGGAGAGCAATGGCTAGTGATTTTAACCTGCCACCTGTAGTAGCAAAAG
AAATAGTAGCCAGCTGTGATAAATGTCAGCTAAAAGGAGAAGCCATGCATGGACAAGTAGACTGTAGTCCAGGAATATGG
CAACTAGATTGTACACATTTAGAAGGAAAAGTTATCCTGGTAGCAGTTCATGTAGCCAGTGGATATATAGAAGCAGAAGT
TATTCCAGCAGAAACAGGGCAGGAAACAGCATATTTTCTTTTAAAATTAGCAGGAAGATGGCCAGTAAAAACAATACATA
CTGACAATGGCAGCAATTTCACCGGTGCTACGGTTAGGGCCGCCTGTTGGTGGGCGGGAATCAAGCAGGAATTTGGAATT
CCCTACAATCCCCAAAGTCAAGGAGTAGTAGAATCTATGAATAAAGAATTAAAGAAAATTATAGGACAGGTAAGAGATCA
GGCTGAACATCTTAAGACAGCAGTACAAATGGCAGTATTCATCCACAATTTTAAAAGAAAAGGGGGGATTGGGGGGTACA
GTGCAGGGGAAAGAATAGTAGACATAATAGCAACAGACATACAAACTAAAGAATTACAAAAACAAATTACAAAAATTCAA
AATTTTCGGGTTTATTACAGGGACAGCAGAAATCCACTTTGGAAAGGACCAGCAAAGCTCCTCTGGAAAGGTGAAGGGGC
AGTAGTAATACAAGATAATAGTGACATAAAAGTAGTGCCAAGAAGAAAAGCAAAGATCATTAGGGATTATGGAAAACAGA
TGGCAGGTGATGATTGTGTGGCAAGTAGACAGGATGAGGATTAGAACATGGAAAAGTTTAGTAAAACACCATATGTATGT
TTCAGGGAAAGCTAGGGGATGGTTTTATAGACATCACTATGAAAGCCCTCATCCAAGAATAAGTTCAGAAGTACACATCC
CACTAGGGGATGCTAGATTGGTAATAACAACATATTGGGGTCTGCATACAGGAGAAAGAGACTGGCATTTGGGTCAGGGA
GTCTCCATAGAATGGAGGAAAAAGAGATATAGCACACAAGTAGACCCTGAACTAGCAGACCAACTAATTCATCTGTATTA
CTTTGACTGTTTTTCAGACTCTGCTATAAGAAAGGCCTTATTAGGACACATAGTTAGCCCTAGGTGTGAATATCAAGCAG
GACATAACAAGGTAGGATCTCTACAATACTTGGCACTAGCAGCATTAATAACACCAAAAAAGATAAAGCCACCTTTGCCT
AGTGTTACGAAACTGACAGAGGATAGATGGAACAAGCCCCAGAAGACCAAGGGCCACAGAGGGAGCCACACAATGAATGG
ACACTAGAGCTTTTAGAGGAGCTTAAGAATGAAGCTGTTAGACATTTTCCTAGGATTTGGCTCCATGGCTTAGGGCAACA
TATCTATGAAACTTATGGGGATACTTGGGCAGGAGTGGAAGCCATAATAAGAATTCTGCAACAACTGCTGTTTATCCATT
TTCAGAATTGGGTGTCGACATAGCAGAATAGGCGTTACTCGACAGAGGAGAGCAAGAAATGGAGCCAGTAGATCCTAGAC
TAGAGCCCTGGAAGCATCCAGGAAGTCAGCCTAAAACTGCTTGTACCAATTGCTATTGTAAAAAGTGTTGCTTTCATTGC
CAAGTTTGTTTCATAACAAAAGCCTTAGGCATCTCCTATGGCAGGAAGAAGCGGAGACAGCGACGAAGAGCTCATCAGAA
CAGTCAGACTCATCAAGCTTCTCTATCAAAGCAGTAAGTAGTACATGTAATGCAACCTATACCAATAGTAGCAATAGTAG
CATTAGTAGTAGCAATAATAATAGCAATAGTTGTGTGGTCCATAGTAATCATAGAATATAGGAAAATATTAAGACAAAGA
AAAATAGACAGGTTAATTGATAGACTAATAGAAAGAGCAGAAGACAGTGGCAATGAGAGTGAAGGAGAAATATCAGCACT
TGTGGAGATGGGGGTGGAGATGGGGCACCATGCTCCTTGGGATGTTGATGATCTGTAGTGCTACAGAAAAATTGTGGGTC
ACAGTCTATTATGGGGTACCTGTGTGGAAGGAAGCAACCACCACTCTATTTTGTGCATCAGATGCTAAAGCATATGATAC
AGAGGTACATAATGTTTGGGCCACACATGCCTGTGTACCCACAGACCCCAACCCACAAGAAGTAGTATTGGTAAATGTGA
CAGAAAATTTTAACATGTGGAAAAATGACATGGTAGAACAGATGCATGAGGATATAATCAGTTTATGGGATCAAAGCCTA
AAGCCATGTGTAAAATTAACCCCACTCTGTGTTAGTTTAAAGTGCACTGATTTGAAGAATGATACTAATACCAATAGTAG
TAGCGGGAGAATGATAATGGAGAAAGGAGAGATAAAAAACTGCTCTTTCAATATCAGCACAAGCATAAGAGGTAAGGTGC
AGAAAGAATATGCATTTTTTTATAAACTTGATATAATACCAATAGATAATGATACTACCAGCTATAAGTTGACAAGTTGT
AACACCTCAGTCATTACACAGGCCTGTCCAAAGGTATCCTTTGAGCCAATTCCCATACATTATTGTGCCCCGGCTGGTTT
TGCGATTCTAAAATGTAATAATAAGACGTTCAATGGAACAGGACCATGTACAAATGTCAGCACAGTACAATGTACACATG
GAATTAGGCCAGTAGTATCAACTCAACTGCTGTTAAATGGCAGTCTAGCAGAAGAAGAGGTAGTAATTAGATCTGTCAAT
TTCACGGACAATGCTAAAACCATAATAGTACAGCTGAACACATCTGTAGAAATTAATTGTACAAGACCCAACAACAATAC
AAGAAAAAGAATCCGTATCCAGAGAGGACCAGGGAGAGCATTTGTTACAATAGGAAAAATAGGAAATATGAGACAAGCAC
ATTGTAACATTAGTAGAGCAAAATGGAATAACACTTTAAAACAGATAGCTAGCAAATTAAGAGAACAATTTGGAAATAAT
AAAACAATAATCTTTAAGCAATCCTCAGGAGGGGACCCAGAAATTGTAACGCACAGTTTTAATTGTGGAGGGGAATTTTT
CTACTGTAATTCAACACAACTGTTTAATAGTACTTGGTTTAATAGTACTTGGAGTACTGAAGGGTCAAATAACACTGAAG
GAAGTGACACAATCACCCTCCCATGCAGAATAAAACAAATTATAAACATGTGGCAGAAAGTAGGAAAAGCAATGTATGCC
CCTCCCATCAGTGGACAAATTAGATGTTCATCAAATATTACAGGGCTGCTATTAACAAGAGATGGTGGTAATAGCAACAA
TGAGTCCGAGATCTTCAGACCTGGAGGAGGAGATATGAGGGACAATTGGAGAAGTGAATTATATAAATATAAAGTAGTAA
AAATTGAACCATTAGGAGTAGCACCCACCAAGGCAAAGAGAAGAGTGGTGCAGAGAGAAAAAAGAGCAGTGGGAATAGGA
GCTTTGTTCCTTGGGTTCTTGGGAGCAGCAGGAAGCACTATGGGCGCAGCCTCAATGACGCTGACGGTACAGGCCAGACA
ATTATTGTCTGGTATAGTGCAGCAGCAGAACAATTTGCTGAGGGCTATTGAGGCGCAACAGCATCTGTTGCAACTCACAG
TCTGGGGCATCAAGCAGCTCCAGGCAAGAATCCTGGCTGTGGAAAGATACCTAAAGGATCAACAGCTCCTGGGGATTTGG
GGTTGCTCTGGAAAACTCATTTGCACCACTGCTGTGCCTTGGAATGCTAGTTGGAGTAATAAATCTCTGGAACAGATTTG
GAATCACACGACCTGGATGGAGTGGGACAGAGAAATTAACAATTACACAAGCTTAATACACTCCTTAATTGAAGAATCGC
AAAACCAGCAAGAAAAGAATGAACAAGAATTATTGGAATTAGATAAATGGGCAAGTTTGTGGAATTGGTTTAACATAACA
AATTGGCTGTGGTATATAAAATTATTCATAATGATAGTAGGAGGCTTGGTAGGTTTAAGAATAGTTTTTGCTGTACTTTC
TATAGTGAATAGAGTTAGGCAGGGATATTCACCATTATCGTTTCAGACCCACCTCCCAACCCCGAGGGGACCCGACAGGC
CCGAAGGAATAGAAGAAGAAGGTGGAGAGAGAGACAGAGACAGATCCATTCGATTAGTGAACGGATCCTTGGCACTTATC
TGGGACGATCTGCGGAGCCTGTGCCTCTTCAGCTACCACCGCTTGAGAGACTTACTCTTGATTGTAACGAGGATTGTGGA
ACTTCTGGGACGCAGGGGGTGGGAAGCCCTCAAATATTGGTGGAATCTCCTACAGTATTGGAGTCAGGAACTAAAGAATA
GTGCTGTTAGCTTGCTCAATGCCACAGCCATAGCAGTAGCTGAGGGGACAGATAGGGTTATAGAAGTAGTACAAGGAGCT
TGTAGAGCTATTCGCCACATACCTAGAAGAATAAGACAGGGCTTGGAAAGGATTTTGCTATAAGATGGGTGGCAAGTGGT
CAAAAAGTAGTGTGATTGGATGGCCTACTGTAAGGGAAAGAATGAGACGAGCTGAGCCAGCAGCAGATAGGGTGGGAGCA
GCATCTCGAGACCTGGAAAAACATGGAGCAATCACAAGTAGCAATACAGCAGCTACCAATGCTGCTTGTGCCTGGCTAGA
AGCACAAGAGGAGGAGGAGGTGGGTTTTCCAGTCACACCTCAGGTACCTTTAAGACCAATGACTTACAAGGCAGCTGTAG
ATCTTAGCCACTTTTTAAAAGAAAAGGGGGGACTGGAAGGGCTAATTCACTCCCAAAGAAGACAAGATATCCTTGATCTG
TGGATCTACCACACACAAGGCTACTTCCCTGATTAGCAGAACTACACACCAGGGCCAGGGGTCAGATATCCACTGACCTT
TGGATGGTGCTACAAGCTAGTACCAGTTGAGCCAGATAAGATAGAAGAGGCCAATAAAGGAGAGAACACCAGCTTGTTAC
ACCCTGTGAGCCTGCATGGGATGGATGACCCGGAGAGAGAAGTGTTAGAGTGGAGGTTTGACAGCCGCCTAGCATTTCAT
CACGTGGCCCGAGAGCTGCATCCGGAGTACTTCAAGAACTGCTGACATCGAGCTTGCTACAAGGGACTTTCCGCTGGGGA
CTTTCCAGGGAGGCGTGGCCTGGGCGGGACTGGGGAGTGGCGAGCCCTCAGATCCTGCATATAAGCAGCTGCTTTTTGCC
TGTACTGGGTCTCTCTGGTTAGACCAGATCTGAGCCTGGGAGCTCTCTGGCTAACTAGGGAACCCACTGCTTAAGCCTCA
ATAAAGCTTGCCTTGAGTGCTTCTCTGGTGCCCAACGTGGAGGCTTTTCTCTAGGGTGAAGGTACGCTCGAGCGTGGTCA
TTGAGGACAAGTCGACGAGAGATCCTGAGTACGTCTACAGTCAGCCTTACAGTAAGCTTGTGCGCTCAGAAGAAGCTAGG
GTGATAATGGGGCAAACTAAAAGTAAAATTAAAAGTAAATATGCCTCTTATCTCAGCTTTATTAAAATTCTTCTAAAAAG
AGGGGGAGTTAAAGTATCTACAAAAAATCTAATCAAGCTATTTCAAATAATAGAACAATTTTGCCCATGGTTTCCAGAAC
AAGGAACTTTAGATCTAAAAGATTGGAAAAGAATTGGTAAGGAACTAAAACAAGCAGGTAGGAAGGGTAATATCATTCCA
CTTACAGTATGGAATGATTGGGCCATTATTAAAGCAGCTTTAGAACCATTTCAAACAGAAGAAGATAGCGTTTCAGTTTC
TGATGCCCCTGGAAGCTGTATAATAGATTGTAATGAAAACACAAGGAAAAAATCCCAGAAAGAAACGGAAAGTTTACATT
GCGAATATGTAGCAGAGCCGGTAATGGCTCAGTCAACGCAAAATGTTGACTATAATCAATTACAGGAGGTGATATATCCT
GAAACGTTAAAATTAGAAGGAAAAGTTCCAGAATTAGTGGGGCCATCAGAGTCTAAACCACGAGGCACAAGTCGTCTTCC
AGCAGGTCAGGTGCCCGTAACATTACAACCTCAAACGCAGGTTAAAGAAAATAAGACCCAACCGCCAGTAGCCTATCAAT
ACTGGCCGCCGGCTGAACTTCAGTATCGGCCACCCCTAGAAAGTCAGTATGGATATCCAGGAATGCCCCCAGCACCACAG
GGCAGGGCGCCATACCCTCAGCCGCCCACTAGGAGACTTAATCCTACGGCACCACCTAGTAGACGGGGTAGTGAATTACA
TGAAATTATTGATAAATCAAGAAAGGAAGGAGATACTGAGGCATGGCAATTCCCAGTAACGTTAGAACCGATGCCACCTG
GAGAAGGAGCCCAAGAGGGAGAGCCTCCCACAGTTGAGGCCAGATACAAGTCTTTTTCGATAAAAATGCTAAAAGATATG
AAAGAGGGAGTAAAACAGTATGGACCCAACTCCCCTTATATGAGGACATTATTAGATTCCATTGCTCATGGACATAGACT
CATTCCTTATGATTGGGAGATTCTGGCAAAATCGTCTCTCTCACCCTCTCAATTTTTACAATTTAAGACTTGGTGGATTG
ATGGGGTACAAGAACAGGTCCGAAGAAATAGGGCTGCCAATCCTCCAGTTAACATAGATGCAGATCAACTATTAGGAATA
GGTCAAAATTGGAGTACTATTAGTCAACAAGCATTAATGCAAAATGAGGCCATTGAGCAAGTAGAGCTATCTGCCTTAGA
GCCTGGGAAAAAACCAAGACCCAGGAAGTACCTGCCCCTCATTTAATACAGTAAGACAAGGTTCAAAAGAGCCCTATCCT
GATTTTGTGGCAAGGCTCCAAGATGTTGCTCAAAAGTCAATTGCCATTGAAAAAGCCCGTAAGGTCATAGTGGAGTTGAT
GGCATATGAAAACCCCAATCCTGAGTGTCAATCAGCCATTAAGCCATTAAAAGGAAAGGTTCCTGCAGGATCAGATGTAA
TCTCAGAATATGTAAAAGCCTGTGATGGAATGGGAGGAGCTATGCATAAAGCTATGCTTATGGCTCAAGCAATAACAGGA
GTTGTTTTAGGAGGACAAGTCAGAACATTTGGAGGAAAATGTTACAATTGTGGTCAAATTGGTCACTTAAAAAAGAATTG
CCCAGTCTTAAACAAACAGAATATAACTATTCAAGCAACTACAACAGGTAGAGAGCCACCTGACTTATGTCCAAGATGTA
AAAAAGGAAAACATTGGGCTAGTCAATGTCGTTCTAAATTTGATAAAAATGGGCAACCATTGTCGGGAAACGAGCAAAGG
GGCCAGCCTCAGGCCCCACAACAAACTGGGGCATTCCCAATTCAGCCATTTGTTCCTCATGGTTTTCAGGGACAACAACC
CCCACTGTCCCAAGTGTTTCAGGGAATAAGCCAGTTACCACAATACAACAATTGTCCCCCGCCACAAGCGGCAGTGCAGC
AGTAGATTTATGTACTATACAAGCAGTCTCTCTGCTTCCAGGGGAGCCCCCACAAAAAATCCCCACAGGGGTATATGGCC
CCCTGCCTGAGGGGACTGTAGGACTAATCTTGGGAAGATCAAGTCTAAATCTAAAAGGAGTTCAAATTCATACTGGTGTG
GTTGATTCAGGCTATAAAGGCGAAATTCAGTTGGTTATTAGCTCTTCAATTCCTTGGAGTGCCAGTCCAGGAGACAGGAT
TGCTCAATTATTACTCCTGCCATATATTAAAGGGTGGAAATAGTGAAATAAAAAGAATAGGAGGGCTTGGAAGCACTGAT
CCAACAGGAAAGGCTGCATATTGGGCAAGTCAGGTCTCAGAGAACAGACCTGTGTGTAAGGCCATTATTCAAGGAAAACA
GTTTGAAGGGTTGGTAGACACTGGAGCAGATGTCTCTATCATTGCTTTAAATCAGTGGCCAAAAAATTGGCCTAAACAAA
AGGCTGTTACAGGACTTGTCGGCATAGGCACAGCCTCAGAAGTGTATCAAAGTACTGAGATTTTACATTGCTTAGGGCCA
GATAATCAAGAAAGTACTGTTCAGCCAATGATTACTTCAATTCCTCTTAATCTGTGGGGTCGAGATTTATTACAACAATG
GGGTGCGGAAATCACCATGCCTGCTCCATTATATAGCCCCACGAGTCAAAAAATCATGACCAAGATGGGATATATACCAG
GAAAGGGACTAGGGAAAAATGAAGATGGCATTAAAATTCCAGTTGAGGCTAAAATAAATCAAAAAAGAGAAGGAATAGGG
TATCCTTTTTAGGGGTGGCCACTGTAGAGCCTCCTAAACCCATACCATTAACTTGGAAAACAGAAAAACCAGTGTGGGTA
AATCAGTGGCCGCTACCAAAACAAAAACTGGAGGCTTTACATTTATTAGCAAATGAACAGTTAGAAAAGGGTCATATTGA
GCCTTCATTCTCACCTTGGAATTCTCCTGTGTTTGTAATTCAGAAGAAATCAGGCAAATGGCGTATGTTAACTGACTTAA
GGGCCGTAAATGCCGTAAACGCCGTAATTCAACCCATGGGGCCTCTCCAACCCGGGTTGCCCTCTCTGGCCATGATCCCA
AAAGATTGGCCTTTAATTATAATTGATCTAAAGGATTGCTTTTTTACCATCCCTCTGGCAGAGCAGGATTGTGAAAAATT
TGCCTTTACTATACCAGCCATAAATAATAAAGAGCCAGCCACCAGGTTTCAGTGGAAAGTGTTACCTCAGGGAATGCTTA
ATAGTCCAACTATTTGTCAGACTTTTGTAGGTCGAGCTCTTCAACCAGTTAGAGAAAAGTTTTCAGACTGTTATATCATT
CATTATATTGATGATATTTTATGTGCTGCAGAAACGAAAGATAAATTAATTGACTGTTATACATTTCTGCAAGCAGAGGT
TGCCAACGCAGGACTGGCAATAGCATCTGATAAGATCCAAACCTCTACTCCTTTTCATTATTTAGGGATGCAGATAGAAA
ATAGAAAAATTAAGCCACCAAAAATAGAAATAAGAAAAGACACATTAAAAACACTAAATGATTTTCAAAAATTGCTGGGA
GATATTAATTGGATTCGGCCAACTCTAGGCATTCCTACTTATGCCATGTCAAATTTGTTCTCTATCTTAAGAGGAGACTC
AGACTTAAATAGTAAAAGAATGTTAACCCCAGAGGCAACAAAAGAAATTAAATTAGTGGAAGAAAAAATTCAGTCAGCGC
AAATAAATAGAATAGATCCCTTAGCCACACTCCAACTTTTGATTTTTGCCACTGCACATTCTCCAACAGGCATCATTATT
CAAAATACTGATCTTGTGGAGTGGTCATTCCTTCCTCACAGTACAGTTAAGACTTTTACATTGTACTTGGATCAAATGGC
TACATTAATTGGTCAGACAAGATTACGAATAATAAAATTATGTGGAAATGACCCAGACAAAATAGTTGTCCCTTTAACCA
AGGAACAAGTTAGACAAGCCTTTATCAATTCTGGTGCATGGCAGATTGGTCTTGCTAATTTTGTGGGAATTATTGATAAT
CATTACCCAAAAACAAAGATCTTCCAGTTCTTAAAAATGACTACTTGGATTCTACCTAAAATTACCAGACGTGAACCTTT
AGAAAATGCTCTAACAGTATTTACTGATGGTTCCAGCAATGGAAAAGCAGCTTACACAGGGCCGAAAGAACGAGTAATCA
AAACTCAATATCAATCGGCTCAAAGAGCAGAATTGGTTGCAGTCATTACAGTGTTGCAAGATTTTGACCAACCTATCAAT
ATTATATCAGATTCTGCATATGTAGTACAAGCTACAAGGGATGTTGAGACAGCTCTAATTAAATATAGCATGGATGATCA
GTTAAACCAGCTATTCAATTTATTACAACAAACTGTAAGAAAAAGAAATTTTCCAAGAAATTTTCCATTTTATATTACTC
ATATTCGAGCACACACTAATTTACCAGGGCCTTTGACTAAAGCAAATGAACAAGCTGACTTACTGGTATCATCTGCACTC
ATAAAAGCACAAGAACTTCATGCTTTGACTCATGTAAATGTAGCAGGATTAAAAAACAAATTTGATGTCACATGGAAACA
GGCAAAAGATATTGTACAACATTGCACCCAGTGTCAAGTCTTACACCTGCCCACTCAAGAGGCAGGAGTTAATCCCAGAG
GTCTGTGTCCTAATGCATTATGGCAAATGGATGTCACGCATGTATCTTCATTTGGAAGATTATCATATATTCATGTAACA
GTTGATACTTATTCACATTTCATATGGGCAACTTGCCAAACAGGAGAAAGTACTTCCCATGTTAAAAAACATTTATTGTC
TTGTTTTGCTGTAATGGGAGTTCCAGAAAAAATCAAAACTGACAATGGACCAGGATATTGTAGTAAAGCTTTCCAAAAAT
TCTTAAGTCAGTGGAAAATTTCACATACAACAGGAATTCCTTATAATTCCCAAGGACAGGCCATAGTTGAAAGAACAAAT
AGAACACTCAAAACTCAATTAGTTAAACAAAAAGAAGGGGGAGACAGTAAGGAGTGTACCACTCCTCAGATGCAACTTAA
TCTAGCACTCTATACTTTAAATTTTTTAAACATTTATAGAAATCAGACTACTACTTCTGCAGAACAACATCTTACTGGTA
AAAAGAACAGCCCACATGAAGGAAAACTAATTTGGTGGAAAGATAATAAAAATAAGACATGGGAAATAGGGAAGGTGATA
ACGTGGGGGAGAGGTTTTGCTTGTGTTTCACCAGGAGAAAATCAGCTTCCTGTTTGGATACCCACTAGACATTTGAAGTT
CTACAATGAACCCATCGGAGATGCAAAGAAAAGCACCTCCGCGGAGACGGAGACACCGCAATCGAGCACCGTTGACTCAC
AAGATGAACAAAATGGTGACGTCAGAAGAACAGATGAAGTTGCCATCCACCAAGAAAGCAGAGCCGCCGACTTGGGCACA
ACTAAAGAAGCTGACGCAGTTAGCTACAAAATATCTAGAGAACACAAAGGTGACACAAACCCCAGAGAGTATGCTGCTTG
CAGCCTTGATGATTGTATCAATGGTGGTAAGTCTCCCTATGCCTGCAGGAGCAGCTGCAGCTAACTATACCTACTGGGCC
TATGTGCCTTTCCCGCCCTTAATTCGGGCAGTCACATGGATGGATAATCCTATAGAAGTATATGTTAATGATAGTGTATG
GGTACCTGGCCCCACAGATGATCACTGCCCTGCCAAACCTGAGGAAGAAGGGATGATGATAAATATTTCCATTGGGTATC
GTTATCCTCCTATTTGCCTAGGGAGAGCACCAGGATGTTTAATGCCTGCAGTCCAAAATTGGTTGGTAGAAGTACCTACT
GTCAGTCCCATCAGTAGATTCACTTATCACATGGTAAGCGGGATGTCACTCAGGCCACGGGTAAATTATTTACAAGACTT
TTCTTATCAAAGATCATTTAAATTTAGACCTAAAGGGAAACCTTGCCCCAAGGAAATTCCCAAAGAATCAAAAAATACAG
AAGTTTTAGTTTGGGAAGAATGTGTGGCCAATAGTGCGGTGATATTACAAAACAATGAATTTGGAACTATTATAGATTGG
GCACCTCGAGGTCAATTCTACCACAATTGCTCAGGACAAACTCAGTCGTGTCCAAGTGCACAAGTGAGTCCAGCTGTTGA
TAGCGACTTAACAGAAAGTTTAGACAAACATAAGCATAAAAAATTGCAGTCTTTCTACCCTTGGGAATGGGGAGAAAAAG
GAATCTCTACCCCAAGACCAAAAATAATAAGTCCTGTTTCTGGTCCTGAACATCCAGAATTATGGAGGCTTACTGTGGCC
TCACACCACATTAGAATTTGGTCTGGAAATCAAACTTTAGAAACAAGAGATCGTAAGCCATTTTATACTGTCGACCTAAA
TTCCAGTCTAACAGTTCCTTTACAAAGTTGCATAAAGCCCCCTTATATGCTAGTTGTAGGAAATATAGTTATTAAACCAG
ACTCCCAGACTATAACCTGTGAAAATTGTAGATTGCTTACTTGCATTGATTCAACTTTTAATTGGCAACACCGTATTCTG
CTGGTGAGAGCAAGAGAGGGCGTGTGGATCCCTGTGTCCATGGACCGACCGTGGGAGGCCTCACCATCCATCCATACTTT
GACTGAAGTATTAAAAGGTGTTTTAAATAGATCCAAAAGATTCATTTTTACTTTAATAGCAGTGATTATGGGATTAATTG
CAGTCACAGCTACGGCTGCTGTAGCAGGAGTTGCATTGCACTCTTCTGTTCAGTCAGTAAACTTTGTTAATGATTGGCAA
AAAAATTCTACAAGATTGTGGAATTCACAATCTAGTATTGATCAAAAATTGGCAAATCAAATTAATGATCTTAGACAAAC
TGTCATTTGGATGGGAGACAGGCTCATGAGCTTAGAACATCGTTTCCAGTTACAATGTGACTGGAATACGTCAGATTTTT
CTATTACACCCCAAATTTATAATGAGTCTGAGCATCACTGGGACATGGTTAGACGCCATCTACAGGGAAGAGAAGATAAT
CTCACTTTAGACATTTCCAAATTAAAAGAACAAATTTTCGAAGCATCAAAAGCCCATTTAAATTTGGTGCCAGGAACTGA
GGCAATTGCAGGAGTTGCTGATGGCCTCGCAAATCTTAACCCTGTCACTTGGGTTAAGACCATTGGAAGTACTACGATTA
TAAATCTCATATTAATCCTTGTGTGCCTGTTTTGTCTGTTGTTAGTCTGCAGGTGTACCCAACAGCTCCGAAGAGACAGC
GACCATCGAGAACGGGCCATGATGACGATGGCGGTTTTGTCGAAAAGAAAAGGGGGAAATGTGGGGAAAAGCAAGAGAGA
TCAGATTGTTACTGTGTCTGTGTAGAAAGAAGTAGACATAGGAGACTCCATTTTGTTATGTACTAAGAAAAATTCTTCTG
CGTTATGTACTAAGAAAAATTCTTCTGCCTTGAGATTCTGTTAATCTGTGACCTTACCCCCAACCCCGTGCTCTCTGAAA
CATGTGCTGTGTCAACTCAGAGTTAAATGGATTAAGGGCGGTGCAAGATGTGCTTTGTTAAACAGATGCTTGAAGGCAGC
ATGCTCCTTAAGAGTCATCACCACTCCCTAATCTCAAGTACCCAGGGACACAAAAACTGGGGAAGGCCGCAGGGACCTCT
GCCTAGGAAAGCCAGGTATTGTCCAAGGTTTCTCCCCATGTGATAGTCTGAAATATGGCCTCGTGGGAAGGGAAAGACCT
GACCGTCCCCCAGCCCGACACCCGTAAAGGGTCTGTGCTGAGGAGGATTAGTAAAAGAGGAAGGAATGCCTCTTGCAGTT
GAGACAAGAGGAAGGCATCTGTCTCCTGCCTGTCCCTGGGCAATGGAATGTCTAGGTATAAAATCCGATTGTATGCTCCA
TCTACTGAGATAGGGAAAAACCGCCTTAGGGCTGGAGGTGGGACCTGCGGGCAGCAATACTGCTTTGTAAAGCATTGAGA
TGTTTATGTGTATGCATATCTAAAAGCACAGCACTTAATCCTTTACATTGTCTATGATGCAAAGACCTTTGTTCACGTGT
TTGTCTGCTGACCCTCTCCCCACAATTGTCTTGTGACCCTGACACATCCCCCTCTTCGAGAAACACCCACAAATGATGAA
TAAATACTAAGGGAACTCAGAGGCTGGCGGGATCCTCCATATGCTGAACGCTGGTTCCCCGGGTCCCCTTATTTCTTTCT
CTATACTTTGTCTCTGTGTCTTTTTCTTTTCCAAATCTCTCGTCCCACCTTACGAGAAACACCCACAGGTGTGTAGGGGC
AACCCACCCCTACAAATTCCACAACCTTCCACCAAACTCTGCAAGATCCCAGAGTGAGAGGCCTGTATTTCCCTGCTGGT
GGCTCCAGTTCAGGAACAGTAAACCCTGTTCTGACTACTGCCTCTCCCTTATCGTCAATCTTCTCGAGGATTGGGGACCC
TGCGCTGAACATGGAGAACATCACATCAGGATTCCTAGGACCCCTTCTCGTGTTACAGGCGGGGTTTTTCTTGTTGACAA
GAATCCTCACAATACCGCAGAGTCTAGACTCGTGGTGGACTTCTCTCAATTTTCTAGGGGGAACTACCGTGTGTCTTGGC
CAAAATTCGCAGTCCCCAACCTCCAATCACTCACCAACCTCTTGTCCTCCAACTTGTCCTGGTTATCGCTGGATGTGTCT
GCGGCGTTTTATCATCTTCCTCTTCATCCTGCTGCTATGCCTCATCTTCTTGTTGGTTCTTCTGGACTATCAAGGTATGT
TGCCCGTTTGTCCTCTAATTCCAGGATCCTCAACAACCAGCACGGGACCATGCCGGACCTGCATGACTACTGCTCAAGGA
ACCTCTATGTATCCCTCCTGTTGCTGTACCAAACCTTCGGACGGAAATTGCACCTGTATTCCCATCCCATCATCCTGGGC
TTTCGGAAAATTCCTATGGGAGTGGGCCTCAGCCCGTTTCTCCTGGCTCAGTTTACTAGTGCCATTTGTTCAGTGGTTCG
TAGGGCTTTCCCCCACTGTTTGGCTTTCAGTTATATGGATGATGTGGTATTGGGGGCCAAGTCTGTACAGCATCTTGAGT
CCCTTTTTACCGCTGTTACCAATTTTCTTTTGTCTTTGGGTATACATTTAAACCCTAACAAAACAAAGAGATGGGGTTAC
TCTCTAAATTTTATGGGTTATGTCATTGGATGTTATGGGTCCTTGCCACAAGAACACATCATACAAAAAATCAAAGAATG
TTTTAGAAAACTTCCTATTAACAGGCCTATTGATTGGAAAGTATGTCAACGAATTGTGGGTCTTTTGGGTTTTGCTGCCC
CTTTTACACAATGTGGTTATCCTGCGTTGATGCCTTTGTATGCATGTATTCAATCTAAGCAGGCTTTCACTTTCTCGCCA
ACTTACAAGGCCTTTCTGTGTAAACAATACCTGAACCTTTACCCCGTTGCCCGGCAACGGCCAGGTCTGTGCCAAGTGTT
TGCTGACGCAACCCCCACTGGCTGGGGCTTGGTCATGGGCCATCAGCGCATGCGTGGAACCTTTTCGGCTCCTCTGCCGA
TCCATACTGCGGAACTCCTAGCCGCTTGTTTTGCTCGCAGCAGGTCTGGAGCAAACATTATCGGGACTGATAACTCTGTT
GTCCTATCCCGCAAATATACATCGTTTCCATGGCTGCTAGGCTGTGCTGCCAACTGGATCCTGCGCGGGACGTCCTTTGT
TTACGTCCCGTCGGCGCTGAATCCTGCGGACGACCCTTCTCGGGGTCGCTTGGGACTCTCTCGTCCCCTTCTCCGTCTGC
CGTTCCGACCGACCACGGGGCGCACCTCTCTTTACGCGGACTCCCCGTCTGTGCCTTCTCATCTGCCGGACCGTGTGCAC
TTCGCTTCACCTCTGCACGTCGCATGGAGACCACCGTGAACGCCCACCAAATATTGCCCAAGGTCTTACATAAGAGGACT
CTTGGACTCTCAGCAATGTCAACGACCGACCTTGAGGCATACTTCAAAGACTGTTTGTTTAAAGACTGGGAGGAGTTGGG
GGAGGAGATTAGGTTAAAGGTCTTTGTACTAGGAGGCTGTAGGCATAAATTGGTCTGCGCACCAGCACCATGCAACTTTT
TCACCTCTGCCTAATCATCTCTTGTTCATGTCCTACTGTTCAAGCCTCCAAGCTGTGCCTTGGGTGGCTTTGGGGCATGG
ACATCGACCCTTATAAAGAATTTGGAGCTACTGTGGAGTTACTCTCGTTTTTGCCTTCTGACTTCTTTCCTTCAGTACGA
GATCTTCTAGATACCGCCTCAGCTCTGTATCGGGAAGCCTTAGAGTCTCCTGAGCATTGTTCACCTCACCATACTGCACT
CAGGCAAGCAATTCTTTGCTGGGGGGAACTAATGACTCTAGCTACCTGGGTGGGTGTTAATTTGGAAGATCCAGCGTCTA
GAGACCTAGTAGTCAGTTATGTCAACACTAATATGGGCCTAAAGTTCAGGCAACTCTTGTGGTTTCACATTTCTTGTCTC
ACTTTTGGAAGAGAAACAGTTATAGAGTATTTGGTGTCTTTCGGAGTGTGGATTCGCACTCCTCCAGCTTATAGACCACC
AAATGCCCCTATCCTATCAACACTTCCGGAGACTACTGTTGTTAGACGACGAGGCAGGTCCCCTAGAAGAAGAACTCCCT
CGCCTCGCAGACGAAGGTCTCAATCGCCGCGTCGCAGAAGATCTCAATCTCGGGAATCTCAATGTTAGTATTCCTTGGAC
TCATAAGGTGGGGAACTTTACTGGGCTTTATTCTTCTACTGTACCTGTCTTTAATCCTCATTGGAAAACACCATCTTTTC
CTAATATACATTTACACCAAGACATTATCAAAAAATGTGAACAGTTTGTAGGCCCACTCACAGTTAATGAGAAAAGAAGA
TTGCAATTGATTATGCCTGCCAGGTTTTATCCAAAGGTTACCAAATATTTACCATTGGATAAGGGTATTAAACCTTATTA
TCCAGAACATCTAGTTAATCATTACTTCCAAACTAGACACTATTTACACACTCTATGGAAGGCGGGTATATTATATAAGA
GAGAAACAACACATAGCGCCTCATTTTGTGGGTCACCATATTCTTGGGAACAAGATCTACAGCATGGGGCAGAATCTTTC
CACCAGCAATCCTCTGGGATTCTTTCCCGACCACCAGTTGGATCCAGCCTTCAGAGCAAACACCGCAAATCCAGATTGGG
ACTTCAATCCCAACAAGGACACCTGGCCAGACGCCAACAAGGTAGGAGCTGGAGCATTCGGGCTGGGTTTCACCCCACCG
CACGGAGGCCTTTTGGGGTGGAGCCCTCAGGCTCAGGGCATACTACAAACTTTGCCAGCAAATCCGCCTCCTGCCTCCAC
CAATCGCCAGTCAGGAAGGCAGCCTACCCCGCTGTCTCCACCTTTGAGAAACACTCATCCTCAGGCCATGCAGTGGTGTG
GGGAAAAGCAAGAGAGATCAGATTGTTACTGTGTCTGTATAGAAAGAAGTAGACATAGGAGACTCCATTTTGTTCTGTAC
TAAGAAAAATTCTTCTGCCTTGAGATGCTGTTAATCTATGACCTTACCCCCAACCCCATGCTCTCTGAAACATGTGCTGT
GTCAAACTCAGGGTTAAATGGATTAAGGGTTGTGCAAGATGTGCTTTGTTAAACAAATGCTTGAAGGCAGCATGCTCCTT
AAGAGTCATCACCACTCCCTAATCTCAAGTACCCAGGGACACAAACACTGCGGAAGGCCGCAGGGACCTCTGCCTAGGAA
AGCCAGGTATTGTCCAAGGTTTCTCCCCATGTGATAGTCTGAAATATGGCCTCGTGGGAAGGGAAAGACCTGACCGTCCC
CCTGCCCGACACCCGTAAAGGGTCTGTGCTGAGGAGGATTAGTATAAGAGGAAGGCATGCCTCTTGCAGTTGAGACAAGA
GGAAGGCGTCTGTCTCCTGCCCGTCCCTGGACAATGGAATGTCTCGGTATAAAACCCGATTGTACGTTCCATCTACTGAG
ATAGGGAAAAACGCCTTAGGGCTGGAGGTGGGACATGCGGGCAGCAATACTGCTTTGTAAAGCATTGAGATGTTTATGTG
TATGCATATCTAAGAGCACAGCACTTAATCCTTTACCTCGTCTATGATGCAAAGACCTTTGTTCACGTGTTTGTCTGCTG
ACCCTCTCCCCACTATTGTCTTGTGACCCTGACACATCCCCCTCTCGGAGAAACACCCACGAATGATCAATAAATACTAA
GGGAACTCAGAGGCTGGCGGGATCCTCCATATGCTGAACGCTGGTTCCCCGGGTCCCCTTATTTCTTTCTCTATACTTTG
TCTCTGTGTCTTTTTCTTTTCCAAGTCTCTCGTTCCACCTTACGAGAAACACCCACAGGTGTGGAGGGGCAACCCACCCC
TTCATCTGGTGCCCAACGTGGAGGCTTTTCTCTAGGGTGAAGGTACTCTCAAGCGTGGTCATTGAGGACAAGTCGACGAG
AGATCCCGAGTACGTCTACAGTCAGCCTTACGGTAAGCTTGTGGGCTCAGAAGAAGCTAGGGTGATAATGGGGCAAACTA
AAGTAAAACTAAAAGTAAATATGCCTCTTTTCTCAGCTTTATTAAAATTCTTTTAAAAAGAGGGGGAGTTAAAGTATCTA
CAAAAAATCTAATCAAGCTATTTCAAACAATAGAACAATTTTGCCCATGGTTTCCAGAACAAGGAACTTTAGATCTAAAA
GATTGGAAAAGAATTGTTAAGGAACTAAAACAAGCAAGTAGGAAGGGTAATATCATTCCACTTACAGTATGGAATGATTG
GGCCATTATTAAAGCAGCTTTAGAACCATTTCAAACAGAAGAAGATAGCGTTTCAGTTTCTGATGCCCCTGGAAGCTGTT
TAATAGATTGTAATGAAAAGACAAGGAAAAAAATCCCAGAAAGAAACGGAAGGTTTACATTGCGAATATGTAGCAGAGCC
GGTAATGGCTCAGTCAATGCAAAATGTTGACTATAATCAATTACAGGAGGTGATATATCCTGAAACGTTAAAATTAGAAG
GAAAAGGTCCCGAATTAGTGGGGCCATCAGAGTCTAAACCACGAGGGCCAAGTCCTCTTCCAGCAGGTCAGGTGCCCGTA
ACATTACAACCTCAAACGCAGGTTAGAGAAAATAAGAGCCAACCACCAGTAGCTTATCAATACTGGCCGCTGGCTGAACT
TCAGTATCAGCCACCCCCAGAAAGTCAGTATGGATATCCAGGAATGCCCCCAGCACCACAGGGCAGGGCGCCATACCCTC
AGGCCATCAGAGTCTAAACCACGAGGGCCAAGTCCTCTTCCAGCAGGTCAGGTGCCCGTAACATTACAACCTCAAACGCA
GGTTAGAGAAAATAAGAGCCAACCACCAGTAGCTTATCAATACTGGCCGCTGGCTGAACTTCAGTATCAGCCACCCCCAG
AAAGTCAGTATGGATATCCAGGAATGCCCCCAGCACCACAGGGCAGGGCGCCATACCCTCAGCCGCCCACTAGGAGACTT
AATCCTACGGCACCGCCTAGTAGACAGGGTAGTGAATTACATGAAATTATTGAGAAGAAAGGAAGGAGATACTGAGGCGT
GGCAATTCCCAGTAACGTTAGAACCGATGCCACCTGGAGAAGAAGCCCAAGAGGGAGAGCCTCTCACAGTTGAGGCCAGA
TACAAGTCTTTTTTGATAAAAATGCTAAAAGATATGAAAGAGGGAGTAAAACAGTATGGACCCAACTCCCCTTATATGAG
TACATTATTAGATTCCATTGCTCATGGACATAGACTCATTCCTTATGATTGGGAGATTCTGGCAAGATCATCTCTCTCAC
CCTCTCAATTTTTACAATTTAAGACTTGGTGGATTGATGGGGTACAAGAACAGGTCCGAAGAAATAGGGCTGCGCCGCCC
ACTAGGAGACTTAATCCTACGGCACCGCCTAGTAGACAGGGTAGTGAATTACATGAAATTATTGAGAAGAAAGGAAGGAG
ATACTGAGGCGTGGCAATTCCCAGTAACGTTAGAACCGATGCCACCTGGAGAAGAAGCCCAAGAGGGAGAGCCTCTCACA
GTTGAGGCCAGATACAAGTCTTTTTTGATAAAAATGCTAAAAGATATGAAAGAGGGAGTAAAACAGTATGGACCCAACTC
CCCTTATATGAGTACATTATTAGATTCCATTGCTCATGGACATAGACTCATTCCTTATGATTGGGAGATTCTGGCAAGAT
CATCTCTCTCACCCTCTCAATTTTTACAATTTAAGACTTGGTGGATTGATGGGGTACAAGAACAGGTCCGAAGAAATAGG
GCTGCCAATCCTCCAGTTAACATAGATGCAGATCAACTATTAGGAAGAGGTCAAAATTGGAGTACTATTAGTCAACAAGC
ATTCATGCAAAATGAGGCCATTGAGCAAGTTAGAGCTATCTGCCTTAGAGCCTGGGAAAAAATCCAAGACCCAGGAAGCG
CCTGCCCCTCATTTAATACAGTAAGACAAGGTTCAAAAGAGCCCTACCCTGATTTTGTGGCAAGGCTCCAAGATGTTGCT
CAAAAGTCAATTGCCGACGAAAAAGCCCATAAGGTCATAGTGGAGTTGATGGCATATGAAAACGCCAATCCTGAGTGTCA
ATCAGCCATTAAGCCATTAAAAGGAAAGGTTCCCACAGGGTCAGATGTAATCTCAGAGTATGTAAAAGCCTGTGATGGAA
TCGGAGGAGATATGCATAAAGCTATGCTTATGGCTCAAGCAATAACAGGAGTTGTTTTAGGAGGACAAGTTAAAACATTT
GGAGGAAAATGTTATAATTGTGGTCAAATTGGTCATTTAAAAAAGAATTGGCCAGTCTTAAATAAACAGAATATAACTAT
TCAAGCAACTACAACAGGTAGAGAGCCACCTGACTTATGTCCAAAATGTAAAAAAGGAAAACATGGGGCTAGTCAGTGTC
ATTCTAAATTTGATAAAAACAGGCAACCATTGTCGGGAAATGAACAAACGGGCCAGCCTCAGGCCCCACAACAAACTGGG
GCATTCCCAATTCAGCCATTTGTTCCTCAGGGTTTTCAGGGACAAAAACCCCCACTGTCCCAAGTGTTTCAGGGAATAAG
CCAGTTACCACAATACAACAATTGTCCCCCGCCACAAGCGGCAGTGCAGCAGTAGATTTATGTACTATACAAGCAGTCTC
TCTGCTTCCAGGGAAGCCCCCACAAAAAATCCCCACAGGGGTATATGGCCCACTGCCTGAGGGGACTGTAGGACTAATCT
TGGGAAGATCAAGTCTAAATCTAAAAGGAGTTCAAATTCATACTGGTGTGGTTGATTCAGACTATAAAGGCGAAATTCAA
TTGGTTATTAGCTCTTCAATTCCTTGGAGTGCCAGTCCAGGAGACAGGATTGCTCGATTATTACTCCTGCCATATATTAA
GGTTGGAAATAGTGAAATAAAAAGAACAGGAGGGTTTGGAAGCACTGATCTGACAGGAAAGGCTGCATATTGGGCAAGTC
AGGTCTCAAAGAACAGACCTGTGTGTAAGGCCATTATTCAAGGAAAACAGTTTGAAGGGTTGGTAGACACTGGAGCAGAT
GTCTCTATCATTGCTTTAAATCAGTGGCCAAAAAATTGGCCTAAACAAAAGGCTGTTACAGGATTTGTCGGCATAGGCAC
AGCCTCAGAAGTGTATCAAAGTACTGAGATTTTACATTGCTTAGGGCCAGATAATCAAGAAAGTACTGTTCAGCCCATGA
TTACTTCAATTCCTCTTAATCTGTGGGGTCGAGATTTATTACAACAATGGGGTGTGGAAATCACCATGCCCTCTCCATTA
TATAGCCCCAGGAGTCAAAAAATCATGACCAAGATGGGATATATACCAGGAAAGGGACTAGGGAAAAATGAAGATGGCAT
TAAAGTTCCAGTTGAGGCTAAAATAAATCAAGAAAGAGAAGGAATAGGGTATCCTTGTTAGGGGCGGCCACTGTAGAGCC
TCCTAAACACATACCATTAACTTGGAAAACAGAAAAACCGGTGTGGGTAAATCAGTGGCCGCTACCAAAACAAAAACTGG
AGGCTTTACATTTATTAGCAAATGAACAGTTAGAAAAGGGACATATTGAGCCTTCATTCTCGTCTTGGAATTCTCCTGTG
TTTGTAATTCAGAAGAAATCCGGCAAATGGCATATGTTAACTGACTTGAGGGCCGTAAACGCTGTAATTCAACCCATGGG
GCCTCTCCAACCTGGGTCACCCTCTCTGGCCATGATCCCAAAAGATTGGCCTTTAATTATAATTGATCAAAAGGATTGCT
TTTTTACCATCCCTCTGGTGGAGCAGGATTGCGAAAAATTTGCCTTTACTATACCAGCCATAAATAATAAAGAACCAGCC
ACCAGGTTTCAGTGGAAAGTGTTACTTCAGGGAATGCTTAATAGTCCAACTATTTGTCAGACTTTTGTAGGTCAAGCTCT
TCAACCAGTTAGAGACAAGTTTTCAGACGGCTATATTATTCATTATTTTGATGATATTTTATGTGCTGCAGAAACGAGAG
ATAAATTAATTGACTGTTATACATTTCTGCAAGCCGAGGTTGCCAATGCAGGACTGGCAATAGCATCTGATAAGATCCAA
ACCTCTACTCCTTTTCATTATTTAGGGATGCAGATAGAAAAATTAAGCCACAAAAAATAGAAATAAGAAAGACACATTAA
AAACACTAAATGATTTTCAAAAATTGCTGGGAGATATTAATTGGATTCGGCCAACTCTAGGCATTCCTACTTATGCCATG
TCAAATTTGTTCTCTATCTTAAGAGGAGACTCAGACTTAAATAGTAAAAGAATGTTAACCCCAGAGGCAACAAAAGAAAT
TAAATTAGTGGAAGAAAAAATTCAGTCAGCGCAAATAAATAGAATAGATCCCTTAGCCCCATTCCAACTTTTGATTTTTG
CCACTGCACATTCTCCAACAGGCATCATTGTTCAAAATACTGATCTTGTGGAGTGGTCATTCCTTCCTCACGGTACAGTT
AAGACTTTTACATTGTACTTGGATCAAATAGCTACATTAATTGGTCAGACAAGATTATGAATAATAAAATTATGTGGAAA
TGACCCAGACAAAATAGTTGTCCCTTTAACAAAGGAACAAGTTAGACAAGCCTTTATCAATTCTGGTGCATGGCAGATTG
GTCTTGCTAATTTTGTGGGAATTATTGACAATCGTTACCCAAAAACAAAAATCTTCCAGTTCTTAAAATTGACTACTTGG
ATTCTACCTAAAATTAGCAGACGTGAACCTTTAGAAAATGCTCTAACAGTATTTACTGATGGTTCCAGCAATGGAAAAGT
GGCTTACACAGGGCCGAAAGAACGAGTAATCAAAACTCCATATCAATCGGCTCAAAGAGCAGAGTTGGTTGCAGTCATTA
CAGTGTTACAAGATTTTGACCAACCTATCTATATTATATCAGATTCTGCATATGTAGTACAGGCTACAAGGGATGTTGAG
ACAGCTCTAATTAAATATAGCATGGATGATCAGTTAAACCAGCTATTCAATTTATTACAACAAACTGTAAGAAAAAGAAA
TTTCCCATTTTATATTACTCATATTCAAGCACACACTAATTTACCAGGGCCTTTGACTAAAGCAAATGAACAAGCTGACT
TACTGGTATCATCTGCATTCATAAAAGCACAAGAACTTCATGCTTTGACTCATGCAAATGCAGCAGGATTAAAAAACAAA
TTTGATGTCACATGGAAACAGGCAAAAGATATTGTACAACATTGCACCCAGTGTCAGGTCTTACACCTGCCCACTCAAGA
GGCAGGAGTTAATCCCAGAGGTCTGTGTCCTAATGCGTTATGGCAAATGGATGTCACGCATGTTCCTTCATTTGGAAGAT
TATCATATGTTCATGTAACAGTTGATACTTTTCACATTTCATATGGGCAGCTTGCCAAACAGGAGAAAGTACTTCCCATG
TTAAAAAACATTTATTGTCTTGTTTTGCTGTCATGGGAGTTCCAGAAAAAATCAAAACTGACAATGGACCAGGATATTGT
AGTAAAGCTTTCCAAAAATTCTTAAGTCAGTGGAAAATTTCACATACAACAGGAATTCCTTATAATTCCCAAGGACAGGC
CATAGTTGAAAGAACTAATAGAACACTCAAAACTCAATTAGTTAAACAAAAAGAAGGGGGAGACAGTAAGGAGTGTACCA
CTCCTCAGATGCAACTTAATCTAGCACTCTATACTTTAAATTTTTTTAAACATTTATAGAAATCAGACTACTACTTCTGC
AGAACAACATCTTACTGGTAAAAAGAACAGCCCACATGAAGGAAAACTAATTTGGTGGAAAGATAATAAAAATAAGACAT
GGGAAATAGGGAAGGTGATAACGTGGGGGAGAGGTTTGCTTGTGTTTCACCAGGAGAAAATCAGCTTCCTGTTTGGATAC
CCACTAGACATTTGAAGTTCTACAATGAACCCATCGGAGATGCAAAGAAAAGGGCCTCCACAGAGATGGTAACACCAGTC
ACATGGATGGATAATCCTATAGAAGTATATGTTAATGATAGTGTACGGGTACCTGGCCCCACAGACGATCGCTGCCCTAT
CAAACCTGAGGAAGAAGGGATAATGATAAATATTTCCACTGGGTATCGTTATCCTATTTGCCTAGGGAGAGCACCAGGAT
GTTTAATACATGCAGTCCAAAATTGGTTGGTAGAAGTACCTACTGTCAGTCCTAACGGTAGATTCACTTATCACATGGTA
AGCGGGATGTCACTCAGGCCACGAGTAAATTATTTACAGGACTTTTCTTATCAAAGATCATTAAAATTTAGACCTAAAGG
AAAACCTTGCCCCAAGGAAATTCCCAAAGAATCAAAAAATACAGAAGTTTTAGTTTGGGAAGAATGTGTGGCCAATAGTG
CGGTGATATTACAAAACAATGAATTCGGAACTATTATAGATTGGGCACCTCGAGGTCAATTCGATCACAATTGCTCAGGA
CAAACTCAGTTGTGTCCAAGTGCACAAGTGAGTCCAGCTGTTGATAGCGACTTAACAGAAAGTCTAGACAAACATAAGCA
TAAAAAATTACAGTCTTTGTACCCTTGGGAATGGGGAGAAAAAGGAATCTCTACCCCAAGACCAAAAATAATAAGTCCTG
TTTCTGGTCCTGAACATCCAGAATTATGGAGGCTTATTGTGGCCTCACACCACATTAGAATTTGGTCTGGAAATCAAACT
TCAGAAACAAGAGATCGTAAGCCATTTTATACTATCGACCTAAATTCCAGTCTAACGGTTCCTTTACAGAGTTGCGTAAA
GCCCCCTTATATGCTAGTTGTAGGAAATATAGTTATTAAACCAGACTCCCAAACTATAACCTGTGAAAATTGTAGATTGT
TTACTTGCATTGATTCAACTTTTAATTGGCAGCAGCGTATTCTGCTGGTGAGAGCAAGAGAAGGCGTGTGGATCCCTGTG
TCCATGGACAGACCGTGGGAGGCCTCGCCATCCATCCATATTTTGACTGAAGTATTAAAAGGCATTTTAAATAGATCCAA
AAGATTCATTTTTACTTTAATTGCAGTGATTATGGGATTAATTGCAGTCACAGCTACGGCTGCTGTGGCAGGAGTTGCAT
TGCACTCTTCTGTTCAGTCGGTAAACTTTGTTAATGATTGGCAAAAGAATTCTGCAAGATTGTGGAATTCACAATCTAGT
ATTGATCAAAAATTGGCAAATCAAATTAATCATCTTAGACAAACTCATTTGGATAGGAGACAGACTCATGAGCTTAGAAC
GTCGTTTCCAGTTACAGTGTGACTGCAATACGTCAGACTTTTGTATTACACCCCAAATTTATAATGAGTCTGAGCATCAC
TGGGACATGGTTAGACACCATCTACAGGGAAGAGAAGATAATCTCACTTTAGACATTTCCAAATTAAAAGAAAAAATTTT
TGAAGCATCAAAAGCCCATTTAAATTTGGTGCCAGGAACTGAGGCAATTGCAGGAGTTGCTGATGGCCTCGCAAATCTTA
ACCCTGTCACTTGGGTTAAGACCATCGGAAGTACTACAATTATAAATCTCATATTAATCCTTGTGTGCCTGTTTTGTCTG
TTGTTAGTCTGCAGGTGTACCCAACAGCTCCGAAGAGACAGCGACCATCGAGAATGGGCCATGATGACGATGGCGGTTTT
GTCGAAAAGAAAAGGGGGAAATGTGGGGAAAAGCAAGAGAGATCAGATTGTTACTGTGTCTGTATAGAAAGAAGTAGACA
TAGGAGACTCCATTTTGTTCTGTACTAAGAAAAATTCTTCTGCCTTGAGATGCTGTTAATCTATGACCTTACCCCCAACC
CCGTGCTCTCTGAAACATGTGCTGTGTCAAACTCAGGGTTAAATGGATTAAGGGTTGTGCAAGATGTGCTTTGTTAAACA
AATGCTTGAAGGCAGCATGCTCTTTAAGAGTCATCACCACTCCCTAATCTCAAGTACCCAGGGACACAAACACTGCGGAA
GGCCGCAGGGACCTCTGCCTAGGAAAGCCAGGTATTGTCCAAGGTTTCTCCCCATGTGATAGTCTGAAATATGGCCTCGT
GGGAAGGGAAAGACCTGACCGTCCCCCAGCCCGACACCCATAAAGGGTCTGTGTGAGGAGGATTAGTATAAGAGGAAGGC
ATGCCTCTTGCAGTTGAGACAAGAGGAAGGCGTCTGTCTCCTGCCCGTCCCTGGACAATGGAATGTCTCGGTATAAAACC
CGATTGTACGTTCCATCTACTGAGATAGGGAAAAACGCCTTAGGGCTGGAGGTGGGACATGCGGGCAGCAATACTGCTTT
GTAAAGCATTGAGATGTTTATGTGTATGCATATCTAAGAGCACAGCACTTAATCCTTTACCTCGTCTATGATGCAAAGAC
CTTTGTTCACGTGTTTGTCTGCTGACCCTCTCCCCACTATTGTCTTGTGACCCTGACACATCCCCCTCTCGGAGAAACAC
CCACGAATGATCAATAAATACTAAGGGAACTCAGAGGCTGGCGGGATCCTCCATATGCTGAACGCTGGTTCCCCGGGTCC
CCTTATTTCTTTCTCTATACTTTGTCTCTGTGTCTTTTTCTTTTCCAAGTCTCTCGTTCCACCTTACGAGAAACACCCAC
AGGTGTGGAGGGGCAACCCACCCCTTCAGCCAGCCCCCTGATGGGGGCGACACTCCACCATGAATCACTCCCCTGTGAGG
AACTACTGTCTTCACGCAGAAAGCGTCTAGCCATGGCGTTAGTATGAGTGTCGTGCAGCCTCCAGGACCCCCCCTCCCGG
GAGAGCCATAGTGGTCTGCGGAACCGGTGAGTACACCGGAATTGCCAGGACGACCGGGTCCTTTCTTGGATAAACCCGCT
CAATGCCTGGAGATTTGGGCGTGCCCCCGCAAGACTGCTAGCCGAGTAGTGTTGGGTCGCGAAAGGCCTTGTGGTACTGC
CTGATAGGGTGCTTGCGAGTGCCCCGGGAGGTCTCGTAGACCGTGCACCATGAGCACGAATCCTAAACCTCAAAGAAAAA
CCAAACGTAACACCAACCGTCGCCCACAGGACGTCAAGTTCCCGGGTGGCGGTCAGATCGTTGGTGGAGTTTACTTGTTG
CCGCGCAGGGGCCCTAGATTGGGTGTGCGCGCGACGAGGAAGACTTCCGAGCGGTCGCAACCTCGAGGTAGACGTCAGCC
TATCCCCAAGGCACGTCGGCCCGAGGGCAGGACCTGGGCTCAGCCCGGGTACCCTTGGCCCCTCTATGGCAATGAGGGTT
GCGGGTGGGCGGGATGGCTCCTGTCTCCCCGTGGCTCTCGGCCTAGCTGGGGCCCCACAGACCCCCGGCGTAGGTCGCGC
AATTTGGGTAAGGTCATCGATACCCTTACGTGCGGCTTCGCCGACCTCATGGGGTACATACCGCTCGTCGGCGCCCCTCT
TGGAGGCGCTGCCAGGGCCCTGGCGCATGGCGTCCGGGTTCTGGAAGACGGCGTGAACTATGCAACAGGGAACCTTCCTG
GTTGCTCTTTCTCTATCTTCCTTCTGGCCCTGCTCTCTTGCCTGACTGTGCCCGCTTCAGCCTACCAAGTGCGCAATTCC
TCGGGGCTTTACCATGTCACCAATGATTGCCCTAACTCGAGTATTGTGTACGAGGCGGCCGATGCCATCCTGCACACTCC
GGGGTGTGTCCCTTGCGTTCGCGAGGGTAACGCCTCGAGGTGTTGGGTGGCGGTGACCCCCACGGTGGCCACCAGGGACG
GCAAACTCCCCACAACGCAGCTTCGACGTCATATCGATCTGCTTGTCGGGAGCGCCACCCTCTGCTCGGCCCTCTACGTG
GGGGACCTGTGCGGGTCTGTCTTTCTTGTTGGTCAACTGTTTACCTTCTCTCCCAGGCGCCACTGGACGACGCAAGACTG
CAATTGTTCTATCTATCCCGGCCATATAACGGGTCATCGCATGGCATGGGATATGATGATGAACTGGTCCCCTACGGCAG
CGTTGGTGGTAGCTCAGCTGCTCCGGATCCCACAAGCCATCATGGACATGATCGCTGGTGCTCACTGGGGAGTCCTGGCG
GGCATAGCGTATTTCTCCATGGTGGGGAACTGGGCGAAGGTCCTGGTAGTGCTGCTGCTATTTGCCGGCGTCGACGCGGA
AACCCACGTCACCGGGGGAAGTGCCGGCCGCACCACGGCTGGGCTTGTTGGTCTCCTTACACCAGGCGCCAAGCAGAACA
TCCAACTGATCAACACCAACGGCAGTTGGCACATCAATAGCACGGCCTTGAACTGCAATGAAAGCCTTAACACCGGCTGG
TTAGCAGGGCTCTTCTATCAGCACAAATTCAACTCTTCAGGCTGTCCTGAGAGGTTGGCCAGCTGCCGACGCCTTACCGA
TTTTGCCCAGGGCTGGGGTCCTATCAGTTATGCCAACGGAAGCGGCCTCGACGAACGCCCCTACTGCTGGCACTACCCTC
CAAGACCTTGTGGCATTGTGCCCGCAAAGAGCGTGTGTGGCCCGGTATATTGCTTCACTCCCAGCCCCGTGGTGGTGGGA
ACGACCGACAGGTCGGGCGCGCCTACCTACAGCTGGGGTGCAAATGATACGGATGTCTTCGTCCTTAACAACACCAGGCC
ACCGCTGGGCAATTGGTTCGGTTGTACCTGGATGAACTCAACTGGATTCACCAAAGTGTGCGGAGCGCCCCCTTGTGTCA
TCGGAGGGGTGGGCAACAACACCTTGCTCTGCCCCACTGATTGTTTCCGCAAGCATCCGGAAGCCACATACTCTCGGTGC
GGCTCCGGTCCCTGGATTACACCCAGGTGCATGGTCGACTACCCGTATAGGCTTTGGCACTATCCTTGTACCATCAATTA
CACCATATTCAAAGTCAGGATGTACGTGGGAGGGGTCGAGCACAGGCTGGAAGCGGCCTGCAACTGGACGCGGGGCGAAC
GCTGTGATCTGGAAGACAGGGACAGGTCCGAGCTCAGCCCATTGCTGCTGTCCACCACACAGTGGCAGGTCCTTCCGTGT
TCTTTCACGACCCTGCCAGCCTTGTCCACCGGCCTCATCCACCTCCACCAGAACATTGTGGACGTGCAGTACTTGTACGG
GGTAGGGTCAAGCATCGCGTCCTGGGCCATTAAGTGGGAGTACGTCGTTCTCCTGTTCCTCCTGCTTGCAGACGCGCGCG
TCTGCTCCTGCTTGTGGATGATGTTACTCATATCCCAAGCGGAGGCGGCTTTGGAGAACCTCGTAATACTCAATGCAGCA
TCCCTGGCCGGGACGCACGGTCTTGTGTCCTTCCTCGTGTTCTTCTGCTTTGCGTGGTATCTGAAGGGTAGGTGGGTGCC
CGGAGCGGTCTACGCCTTCTACGGGATGTGGCCTCTCCTCCTGCTCCTGCTGGCGTTGCCTCAGCGGGCATACGCACTGG
ACACGGAGGTGGCCGCGTCGTGTGGCGGCGTTGTTCTTGTCGGGTTAATGGCGCTGACTCTGTCGCCATATTACAAGCGC
TACATCAGCTGGTGCATGTGGTGGCTTCAGTATTTTCTGACCAGAGTAGAAGCGCAACTGCACGTGTGGGTTCCCCCCCT
CAACGTCCGGGGGGGGCGCGATGCCGTCATCTTACTCATGTGTGTTGTACACCCGACTCTGGTATTTGACATCACCAAAC
TACTCCTGGCCATCTTCGGACCCCTTTGGATTCTTCAAGCCAGTTTGCTTAAAGTCCCCTACTTCGTGCGCGTTCAAGGC
CTTCTCCGGATCTGCGCGCTAGCGCGGAAGATAGCCGGAGGTCATTACGTGCAAATGGCCATCATCAAGTTAGGGGCGCT
TACTGGCACCTATGTGTATAACCATCTCACCCCTCTTCGAGACTGGGCGCACAACGGCCTGCGAGATCTGGCCGTGGCTG
TGGAACCAGTCGTCTTCTCCCGAATGGAGACCAAGCTCATCACGTGGGGGGCAGATACCGCCGCGTGCGGTGACATCATC
AACGGCTTGCCCGTCTCTGCCCGTAGGGGCCAGGAGATACTGCTTGGGCCAGCCGACGGAATGGTCTCCAAGGGGTGGAG
GTTGCTGGCGCCCATCACGGCGTACGCCCAGCAGACGAGAGGCCTCCTAGGGTGTATAATCACCAGCCTGACTGGCCGGG
ACAAAAACCAAGTGGAGGGTGAGGTCCAGATCGTGTCAACTGCTACCCAAACCTTCCTGGCAACGTGCATCAATGGGGTA
TGCTGGACTGTCTACCACGGGGCCGGAACGAGGACCATCGCATCACCCAAGGGTCCTGTCATCCAGATGTATACCAATGT
GGACCAAGACCTTGTGGGCTGGCCCGCTCCTCAAGGTTCCCGCTCATTGACACCCTGCACCTGCGGCTCCTCGGACCTTT
ACCTGGTCACGAGGCACGCCGATGTCATTCCCGTGCGCCGGCGAGGTGATAGCAGGGGTAGCCTGCTTTCGCCCCGGCCC
ATTTCCTACTTGAAAGGCTCCTCGGGGGGTCCGCTGTTGTGCCCCGCGGGACACGCCGTGGGCCTATTCAGGGCCGCGGT
GTGCACCCGTGGAGTGGCTAAGGCGGTGGACTTTATCCCTGTGGAGAACCTAGAGACAACCATGAGATCCCCGGTGTTCA
CGGACAACTCCTCTCCACCAGCAGTGCCCCAGAGCTTCCAGGTGGCCCACCTGCATGCTCCCACCGGCAGCGGTAAGAGC
ACCAAGGTCCCGGCTGCGTACGCAGCCCAGGGCTACAAGGTGTTGGTGCTCAACCCCTCTGTTGCTGCAACGCTGGGCTT
TGGTGCTTACATGTCCAAGGCCCATGGGGTTGATCCTAATATCAGGACCGGGGTGAGAACAATTACCACTGGCAGCCCCA
TCACGTACTCCACCTACGGCAAGTTCCTTGCCGACGGCGGGTGCTCAGGAGGTGCTTATGACATAATAATTTGTGACGAG
TGCCACTCCACGGATGCCACATCCATCTTGGGCATCGGCACTGTCCTTGACCAAGCAGAGACTGCGGGGGCGAGACTGGT
TGTGCTCGCCACTGCTACCCCTCCGGGCTCCGTCACTGTGTCCCATCCTAACATCGAGGAGGTTGCTCTGTCCACCACCG
GAGAGATCCCTTTTTACGGCAAGGCTATCCCCCTCGAGGTGATCAAGGGGGGAAGACATCTCATCTTCTGCCACTCAAAG
AAGAAGTGCGACGAGCTCGCCGCGAAGCTGGTCGCATTGGGCATCAATGCCGTGGCCTACTACCGCGGTCTTGACGTGTC
TGTCATCCCGACCAGCGGCGATGTTGTCGTCGTGTCGACCGATGCTCTCATGACTGGCTTTACCGGCGACTTCGACTCTG
TGATAGACTGCAACACGTGTGTCACTCAGACAGTCGATTTCAGCCTTGACCCTACCTTTACCATTGAGACAACCACGCTC
CCCCAGGATGCTGTCTCCAGGACTCAACGCCGGGGCAGGACTGGCAGGGGGAAGCCAGGCATCTACAGATTTGTGGCACC
GGGGGAGCGCCCCTCCGGCATGTTCGACTCGTCCGTCCTCTGTGAGTGCTATGACGCGGGCTGTGCTTGGTATGAGCTCA
CGCCCGCCGAGACTACAGTTAGGCTACGAGCGTACATGAACACCCCGGGGCTTCCCGTGTGCCAGGACCATCTTGAATTT
TGGGAGGGCGTCTTTACGGGCCTCACTCATATAGATGCCCACTTTCTATCCCAGACAAAGCAGAGTGGGGAGAACTTTCC
TTACCTGGTAGCGTACCAAGCCACCGTGTGCGCTAGGGCTCAAGCCCCTCCCCCATCGTGGGACCAGATGTGGAAGTGTT
TGATCCGCCTTAAACCCACCCTCCATGGGCCAACACCCCTGCTATACAGACTGGGCGCTGTTCAGAATGAAGTCACCCTG
ACGCACCCAATCACCAAATACATCATGACATGCATGTCGGCCGACCTGGAGGTCGTCACGAGCACCTGGGTGCTCGTTGG
CGGCGTCCTGGCTGCTCTGGCCGCGTATTGCCTGTCAACAGGCTGCGTGGTCATAGTGGGCAGGATTGTCTTGTCCGGGA
AGCCGGCAATTATACCTGACAGGGAGGTTCTCTACCAGGAGTTCGATGAGATGGAAGAGTGCTCTCAGCACTTACCGTAC
ATCGAGCAAGGGATGATGCTCGCTGAGCAGTTCAAGCAGAAGGCCCTCGGCCTCCTGCAGACCGCGTCCCGCCAAGCAGA
GGTTATCACCCCTGCTGTCCAGACCAACTGGCAGAAACTCGAGGTCTTCTGGGCGAAGCACATGTGGAATTTCATCAGTG
GGATACAATACTTGGCGGGCCTGTCAACGCTGCCTGGTAACCCCGCCATTGCTTCATTGATGGCTTTTACAGCTGCCGTC
ACCAGCCCACTAACCACTGGCCAAACCCTCCTCTTCAACATATTGGGGGGGTGGGTGGCTGCCCAGCTCGCCGCCCCCGG
TGCCGCTACCGCCTTTGTGGGCGCTGGCTTAGCTGGCGCCGCCATCGGCAGCGTTGGACTGGGGAAGGTCCTCGTGGACA
TTCTTGCAGGGTATGGCGCGGGCGTGGCGGGAGCTCTTGTAGCATTCAAGATCATGAGCGGTGAGGTCCCCTCCACGGAG
GACCTGGTCAATCTGCTGCCCGCCATCCTCTCGCCTGGAGCCCTTGTAGTCGGTGTGGTCTGCGCAGCAATACTGCGCCG
GCACGTTGGCCCGGGCGAGGGGGCAGTGCAATGGATGAACCGGCTAATAGCCTTCGCCTCCCGGGGGAACCATGTTTCCC
CCACGCACTACGTGCCGGAGAGCGATGCAGCCGCCCGCGTCACTGCCATACTCAGCAGCCTCACTGTAACCCAGCTCCTG
AGGCGACTGCATCAGTGGATAAGCTCGGAGTGTACCACTCCATGCTCCGGTTCCTGGCTAAGGGACATCTGGGACTGGAT
ATGCGAGGTGCTGAGCGACTTTAAGACCTGGCTGAAAGCCAAGCTCATGCCACAACTGCCTGGGATTCCCTTTGTGTCCT
GCCAGCGCGGGTATAGGGGGGTCTGGCGAGGAGACGGCATTATGCACACTCGCTGCCACTGTGGAGCTGAGATCACTGGA
CATGTCAAAAACGGGACGATGAGGATCGTCGGTCCTAGGACCTGCAGGAACATGTGGAGTGGGACGTTCCCCATTAACGC
CTACACCACGGGCCCCTGTACTCCCCTTCCTGCGCCGAACTATAAGTTCGCGCTGTGGAGGGTGTCTGCAGAGGAATACG
TGGAGATAAGGCGGGTGGGGGACTTCCACTACGTATCGGGTATGACTACTGACAATCTTAAATGCCCGTGCCAGATCCCA
TCGCCCGAATTTTTCACAGAATTGGACGGGGTGCGCCTACATAGGTTTGCGCCCCCTTGCAAGCCCTTGCTGCGGGAGGA
GGTATCATTCAGAGTAGGACTCCACGAGTACCCGGTGGGGTCGCAATTACCTTGCGAGCCCGAACCGGACGTAGCCGTGT
TGACGTCCATGCTCACTGATCCCTCCCATATAACAGCAGAGGCGGCCGGGAGAAGGTTGGCGAGAGGGTCACCCCCTTCT
ATGGCCAGCTCCTCGGCCAGCCAGCTGTCCGCTCCATCTCTCAAGGCAACTTGCACCGCCAACCATGACTCCCCTGACGC
CGAGCTCATAGAGGCTAACCTCCTGTGGAGGCAGGAGATGGGCGGCAACATCACCAGGGTTGAGTCAGAGAACAAAGTGG
TGATTCTGGACTCCTTCGATCCGCTTGTGGCAGAGGAGGATGAGCGGGAGGTCTCCGTACCCGCAGAAATTCTGCGGAAG
TCTCGGAGATTCGCCCGGGCCCTGCCCGTTTGGGCGCGGCCGGACTACAACCCCCCGCTAGTAGAGACGTGGAAAAAGCC
TGACTACGAACCACCTGTGGTCCATGGCTGCCCGCTACCACCTCCACGGTCCCCTCCTGTGCCTCCGCCTCGGAAAAAGC
GTACGGTGGTCCTCACCGAATCAACCCTATCTACTGCCTTGGCCGAGCTTGCCACCAAAAGTTTTGGCAGCTCCTCAACT
TCCGGCATTACGGGCGACAATACGACAACATCCTCTGAGCCCGCCCCTTCTGGCTGCCCCCCCGACTCCGACGTTGAGTC
CTATTCTTCCATGCCCCCCCTGGAGGGGGAGCCTGGGGATCCGGATCTCAGCGACGGGTCATGGTCGACGGTCAGTAGTG
GGGCCGACACGGAAGATGTCGTGTGCTGCTCAATGTCTTATTCCTGGACAGGCGCACTCGTCACCCCGTGCGCTGCGGAA
GAACAAAAACTGCCCATCAACGCACTGAGCAACTCGTTGCTACGCCATCACAATCTGGTGTATTCCACCACTTCACGCAG
TGCTTGCCAAAGGCAGAAGAAAGTCACATTTGACAGACTGCAAGTTCTGGACAGCCATTACCAGGACGTGCTCAAGGAGG
TCAAAGCAGCGGCGTCAAAAGTGAAGGCTAACTTGCTATCCGTAGAGGAAGCTTGCAGCCTGACGCCCCCACATTCAGCC
AAATCCAAGTTTGGCTATGGGGCAAAAGACGTCCGTTGCCATGCCAGAAAGGCCGTAGCCCACATCAACTCCGTGTGGAA
AGACCTTCTGGAAGACAGTGTAACACCAATAGACACTACCATCATGGCCAAGAACGAGGTTTTCTGCGTTCAGCCTGAGA
AGGGGGGTCGTAAGCCAGCTCGTCTCATCGTGTTCCCCGACCTGGGCGTGCGCGTGTGCGAGAAGATGGCCCTGTACGAC
GTGGTTAGCAAGCTCCCCCTGGCCGTGATGGGAAGCTCCTACGGATTCCAATACTCACCAGGACAGCGGGTTGAATTCCT
CGTGCAAGCGTGGAAGTCCAAGAAGACCCCGATGGGGTTCTCGTATGATACCCGCTGTTTTGACTCCACAGTCACTGAGA
GCGACATCCGTACGGAGGAGGCAATTTACCAATGTTGTGACCTGGACCCCCAAGCCCGCGTGGCCATCAAGTCCCTCACT
GAGAGGCTTTATGTTGGGGGCCCTCTTACCAATTCAAGGGGGGAAAACTGCGGCTACCGCAGGTGCCGCGCGAGCGGCGT
ACTGACAACTAGCTGTGGTAACACCCTCACTTGCTACATCAAGGCCCGGGCAGCCTGTCGAGCCGCAGGGCTCCAGGACT
GCACCATGCTCGTGTGTGGCGACGACTTAGTCGTTATCTGTGAAAGTGCGGGGGTCCAGGAGGACGCGGCGAGCCTGAGA
GCCTTCACGGAGGCTATGACCAGGTACTCCGCCCCCCCCGGGGACCCCCCACAACCAGAATACGACTTGGAGCTTATAAC
ATCATGCTCCTCCAACGTGTCAGTCGCCCACGACGGCGCTGGAAAGAGGGTCTACTACCTTACCCGTGACCCTACAACCC
CCCTCGCGAGAGCCGCGTGGGAGACAGCAAGACACACTCCAGTCAATTCCTGGCTAGGCAACATAATCATGTTTGCCCCC
ACACTGTGGGCGAGGATGATACTGATGACCCATTTCTTTAGCGTCCTCATAGCCAGGGATCAGCTTGAACAGGCTCTTAA
CTGTGAGATCTACGGAGCCTGCTACTCCATAGAACCACTGGATCTACCTCCAATCATTCAAAGACTCCATGGCCTCAGCG
CATTTTCACTCCACAGTTACTCTCCAGGTGAAATCAATAGGGTGGCCGCATGCCTCAGAAAACTTGGGGTCCCGCCCTTG
CGAGCTTGGAGACACCGGGCCCGGAGCGTCCGCGCTAGGCTTCTGTCCAGAGGAGGCAGGGCTGCCATATGTGGCAAGTA
CCTCTTCAACTGGGCAGTAAGAACAAAGCTCAAACTCACTCCAATAGCGGCCGCTGGCCGGCTGGACTTGTCCGGTTGGT
TCACGGCTGGCTACAGCGGGGGAGACATTTATCACAGCGTGTCTCATGCCCGGCCCCGCTGGTTCTGGTTTTGCCTACTC
CTGCTCGCTGCAGGGGTAGGCATCTACCTCCTCCCCAACCGATGAAGGTTGGGGTAAACACTCCGGCCTCTTAGGCCATT
TCCTGTTTTTTTTTTTTTTTTTTTTTTTTTTTTTTTTTTTTTTTTTTTTTTTTTTTCTTTTTTTTTTTTTTTTTCCTTTT
TTTTTTTTTTTTTTTTCTTTCCTTCTTTTTTCCTTTCTTTTCCTTCCTTCTTTAATGGTGGCTCCATCTTAGCCCTAGTC
ACGGCTAGCTGTGAAAGGTCCGTGAGCCGCATGACTGCAGAGAGTGCTGATACTGGCCTCTCTGCAGATCATGTTGTGGG
GAAAAGCAAGAGAGATCAGATTGTTACTGTGTCTGTGTAGAAAGAAGTAGACATAGGAGACTCCATTTTGTTATGTACTA
AGAAAAATTCTTCTGCCTTGAGATTCTGTTAATCTATAACCTTACCCCCAACCCCGTGCTCTCTGAAACATGTGCTGTGT
CAACTCAGAGTTAAATGGATTAAGGGCGGTGCAAGATGTGCTTTGTTAAACAGATGCTTGAAGGCAGCATGCTCCTTAAG
AGTCATCACCACTCCCTAATCTCAAGTACCCAGGGACACAAAAACTGCGGAAGGCCCAGGGACCTCTGCCTAGGAAAGCC
AGGTATTGTCCAAGGTTTCTCCCCATGTGATAGTCTGAAATATGGCCTCGTGGGAAGGGAAAGACCTGACCGTCCCCCAG
CCCGACACCCGTAAAGGGTCTGTGCTGAGGAGGATTAGTAAAAGAGGAAGGAATGCCTCTTGCAGTTGAGACAAGAGGAA
GGCATCTGTCTCCTGCCTGTCCCTGGGCAATGGAATGTCTCGGTATAAAACCTGACTGTATGCTCCATCTACTGAGATAG
GGAAAAACCGCCTTAGGGCTGGAGGTGGGACCTGCGGGCAGCAATACTGCTTTGTAAAGCATTGAGATGTTTATGTGTAT
GCATATCTAAAAGCACAGCACTTAATCCTTTACATTGTCTATGATGCAAAGACCTTTGTTCACATGTTTGTCTGCTGACC
CTCTCCCCACAATTGTCTTGTGACCCTGACACATCCCCCTCTTCGAGAAACACCCACAGATGATCAATAAATACTAAGGG
AACTCAGAGGCTGGCGGGATCCTCCATATGCTGAATGCTGGTTCCCCGGGTCCCCTTATTTCTTTCTCTATACTTTGTCT
CTGTGTCTTTTTCTTTTCCAAATCTCTCGTCCCACCTTACGAGAAACACCCACAGGTGTGTAGGGGCAACCCACCCCTAC
ATCTGGTGCCCAACGTGGAGGCTTTTCTCTAGGGTGAAGGTACGCTCGAGCGTGGTCATTGAGGACAAGTCGACGAGAGA
TCCCGAGGACGTCTACAGTCAGCCTTACGGTAAGCTTGTGCTCTCGGAAGAAGCTAGGGTGATAATGGGGCAAACTAAAA
GTAAAATTAAAAGTAAATATGCCTCTTATCTCAGCTTTATTAAAATTCTTTTAAAAAGAGGGGGAGTTAAAGTATCTACA
AAAAATCTAATCAAGCTATTTCAAATAATAGAACAATTTTGCCCATGGTTTCCAGAACAAGGAACTTTAGATCTAAAAGA
TTGGAAAAGAATTGGTAAGGAACTAAAACAAGCAGGTAGGAAGGGTAATATCATTCCACTTACAGTATGGAATGATTGGG
CCATTATTAAAGCAGCTTTAGAACCATTTCAAACAGAAGAAGATAGCATTTCAGTTTCTGATGCCCCTGGAAGCTGTATA
ATAGATTGTAATGAAAACACAAGGAAAAAATCCCAGAAAGAAACGGAAGGTTTACATTGCGAATATGCAGCAGAGCCGGT
AATGGCTCAGTCAACGCAAAATGTTGACTATAATCAATTACAGGAGGTGATATATCCTGAAACGTTAAAATTAGAAGGAA
AAGGTCCAGAATTAGTGGGGCCATCAGAGTCTAAACCACGAGGCACAAGTCCTCTTCCAGCAGGTCAGGTGCCCGTAACA
TTACAACCTCAAACGCAGGTTAAAGAAAATAAGACCCAACCACCAGTAGCTTATCAATACTGGCCGCCGGCTGAACTTCA
GTATCGGCCACCCCCAGAAAGTCAGTATGGATATCCAGGAATGCCCCCAGCACCACAGGGCAGGGCGCCATACCCTCAGC
CGCCCACTAGGAGACTTAATCCTACGGCACCACCTAGTAGACAGGGTAGTGAATTACATGAAATTATTGATAAATCAAGA
AAGGAAGGAGATACTGAGGCATGGCAATTCCCAGTAATGTTAGAACCGATGCCACCTGGAGAAGGAGCCCAAGAGGGAGA
GCCTCCCACAGTTGAGGCCAGATACAAGTCTTTTTCAATAAAAATGCTAAAAGATATGAAAGAAGGAGTAAAACAGTATG
GACCCAACTCCCCTTATATGAGGACATTATTAGATTCCATTGCTCATGGACATAGACTCATTCCTTATGATTGGGAGATT
CTGGCAAAATCGTCTCTCTTACCCTCTCAATTTTTACAATTTAAGACTTGGTGGATTGATGGGGTACAAGAACAGGTCCA
AAGAAATAGGGCTGCCAATCCTCCAGTTAACATAGATGCAGATCAACTATTAGGAATAGGTCAAAATTGGAGTACTATTA
GTCAACAAGCATTAATGCAAAATGAGGCCATTGAGCAAGTTAGAGCTATCTGCCTTAGAGCCTGGGAAAAAATCCAAGAC
CCAGGAAGTACCTGCCCCTCATTTAATACAGTAAGACAAAGTTCAAAAGAGCCCTATCCTGATTTTGTGGCAAGGCTCCA
AGATGTTGCTCAAAAGTCAATTGCCGATGAAAAAGCCCGTAAGGTCATAGTGGAGTTGATGGCATATGAAAACGCCAATC
CTGAGTGTCAATCAGCCATTAAGCCATTAAAAGGAAAGGTTCCTGCAGGATCAGATGTAATCTCAGAATATGTAAAAGCC
TGTGATGGAATCGGAGGAGCTATGCATAAAGCTATGCTTATGGCTCAAGCAATAACAGGAGTTGTTTTAGGAGGACAAGT
TAGAACATTTGGAGGAAAATGTTACAATTGTGGTCAAATTGGTCACTTAAAAAAGAATTGCCCAGTCTTAAACAAACAGA
ATATAACTATTCAAGCAACTACAACAGGTAGAGAGCCACCTGACTTATGTCCAAGATGTAAAAAAGGAAAACATTGGGCT
AGTCAATGTCGTTCTAAATTTGATAAAAATGGGCAACCATTGTCGGGAAACGAGCAAAGGGGCCAGCCTCAGGCCCCACA
ACAAACTGGGGCATTCCCAATTCAGCCATTTGTTCCTCAGGGTTTTCAGGGACAACAACCCCCACTGTCCCAAGTGTTTC
AGGGAATAAGCCAGTTACCACAATACAACAATTGTCCCCCACCACAAGCGGCAGTGCAGCAGTAGATTTATGTACTATAC
AAGCAGTCTCTCTGCTTCCAGGGGAGCCCCCACAAAAAATCCCCACAGGGGTATATGGCCCCCTGCCTGAGGGGACTGTA
GGACTAATCTTGGGAAGATCAAGTCTAAATCTAAAAGGAGTTCAAATTCATACTAGTGTGGTTGATTCAGACTATAAAGG
CGAAATTCAATTGGTTATTAGCTCTTCAATTCCTTGGAGTGCCAGTCCAGGAGACAGGATTGCTCAATTATTACTCCTGC
CATATATTAAGGGTGGAAATAGTGAAATAAAAATAATAGGAGGGCTTGGAAGCACTGATCCAACAGGAAAGGCTGCATAT
TGGGCAAGTCAGGTCTCAGAGAACAGACCTGTGTGTAAGGCCATTATTCAAGGAAAACAGTTTGAAGGGTTGGTAGACAC
TGGAGCAGATGTCTCTATCATTGCTTTAAATCAGTGGCCAAAAAATTGGCCTAAACAAAAGGCTGTTACAGGACTTGTCG
GCATAGGCACAGCCTCAGAAGTGTATCAAAGTACTGAGATTTTACATTGCTTAGGGCCAGATAATCAAGAAAGTACTGTT
CAGCCAATGATTACTTCAATTCCTCTTAATCTGTGGGGTCGAGATTTATTACAACAATGGGGTGCGGAAATCACCATGCC
CACTCCATTATATAGCCCCACGAGTCAAAAAATCATGACCAAGATGGGATATATACCAGGAAAGGGACTAGGGAAAAATG
AAGATGGCATTAAAGTTCCAGTTGAGGCTAAAATAAATCAAAAAAGAGAAGGAATAGGGTATCCTTTTTAGGGGCGGCCA
CTCTAGAGCCTCCTAAACCCATACCATTAACTTGGAAAACAGAAAAACTGGTGTGGGTAAATCAGTGGCCGCTACCAAAA
CAAAAACTGGAGGCTTTACATTTATTAGCAAATGAACAGTTAGAAAAGGGTCATATTGAGCCTTCGTTCTCACCTTGGAA
TTTTCCTGTGTTTGTAATTCAGAAGAAATCAGGCAAATGGCGTATGTTAACTGACTTAAGGGCTGTAAACGCCATAATTC
AACCCATGGGGCCTCTCCAACCTGGGTTGCCCTCTCCGGCCATGATCCCAAAAGATTGGCCTTTAATTATAATTGATCTA
AAGGATTGCTTTTTTACCATCCCTCTGGCAGAGCAGGATTGTGAAAAATTTGCCTTTACTATACCAGCCATAAATAATAA
AGAACCAGCCACCAGGTTTCAGTGGAAAGTGTTACCTCAGGGAATGCTTAATAGTCCAACTATTTGTCAGACTTTTGTAG
GTCGAGCTCTTCAACCAGTTAGAGAAAAGTTTTCAGACTGTTATATTATTCATTATATTGATGATATTTTATGTGCTGCA
GAAACGAAAGATAAATTAATTGACTGTTATACATTTCTGCAAGCAGAGGTTGCCAATGCAGGACTGGCAATAGCATCTGA
TAAGATCCAAACCTCTACTCCTTTTCATTATTTAGGGATACAGATAGAAAATAGAAAAATTAGCCACAAAAAATAGAAAT
AAGAAAAGACACATTAAAAACACTAAATGATTTTCAAAAATTACTAGGAGATATTAATTGGATTCGGCCAACTCTAGGCA
TTCCTACTTATGCCATGTCAAATTTGTTCTCTATCTTAAGAGGAGACTCAGACTTAAATAGTTAACCCCAGAGGCAACAA
AAGAAATTAAATTAGTGGAAGAAAAAATTCAGTCAGCGCAAATAAATAGAATAGATCCCTTAGCCCCATCCAACTTTTGA
TTTTTGCCACTGCACATTCTCCAACAGGCATCATTATTCAAAATACTGATCTTGTGGAGTGGTCATTCCTTCCTCACAGT
ACAGTTAAGACTTTTACATTGTACTTGGATCAAATAGCTACATTAATTGGTCAGACAAGATTACGAATAATAAAATTATG
TGGAAATGACCCAGACAAAATAGTTGTCCCTTTAACCAAGGAACAAGTTAGACAAGCCTTTATCAATTCTGGTGCATGGC
AGATTGGTCTTGCTAATTTTGTGGGAATTATTGATAATCATTACCCAAAAACAAAGATCTTCCAGTTCTTAAAATTGACT
ACTTGGATTCTACCTAAAATTACCAGACGTGAACCTTTAGAAAATGCTCTAACAGTATTTACTGATGGTTCCAGCAATGG
AAAAGCAGCTTACACAGGGCCGAAAGAACGAGTAATCAAAACTCCATATCAATCGGCTCAAAGAGCAGAGTTGGTTGCAG
TCATTACAGTGTTACAAGATTTTGACCAACCTATCAGTATTATATCAGATTCTGCATATGTAGTACAAGCTACAAGGGAT
GTTGAGACAGCTCTAATTAAATATAGCATGGATGATCAGTTAAACCAGCTATTCAATTTATTACAACAAACTGTAAGAAA
AAGAAATTTCCCATTTTATATTACTCATATTCGAGCACACACTAATTTACCAGGGCCTTTGACTAAAGCAAATGAACAAG
TTGACTTACTGGCATCATCTGCACTCATAAAAGCACAAGAACTTCATGCTTTGACTCATGTAAATGCAGCAGGATTAAAA
AACAAATTTGATGTCACATGGAAACAGGCAAAAGATATTGTACAACATTGCACCCAGTGTCAAGTCTTACACCTGCCCAC
TCAAGAGGCAGGAGTTAATCCCAGAGGTCTGTGTCCTAATGCGTTATGGCAAATGGATGTCACGCATGTACCTTCATTTG
GAAGATTATCATATGTTCACGTAACAGTTGATACTTATTTACATTTCATATGGGCAACTTGCCAAACAGGAGAAAGTACT
TCCCATGTTAAAAAACATTTATTGTCTTGTTTTGCTGTAATGGGAGTTCCAGAAAAAATCAAAACTGACAATGGACCAGG
ATATTGTAGTAAAGCTTTCCAAAAATTCTTAAGTCAGTGGAAAATTTCACATACAACAGGAATTCCTTATAATTCCCAAG
GACAGGCCATAGTTGAAAGAACTAATAGAACACTCAAAACCCAATTAGTTAAACAAAAAGAAGGGGGAGACAGTAAGGAG
TGTACCACTCCTCAGATGCAACTTAATCTAGCACTCTATACTTTAAATTTTTTAAACATTTATGGAAATCAGACTACTAC
TTCTGCAGAACAACATCTTACTGGTAAAAAGAACAGCCCACATGAAGGAAAACTAATTTGGTGGAAAGATAATAAAAATA
AGACATGGGAAATAGGGAAGGTGATAACGTGGGGGAGAGGTTTTGCTTGTGTTTCACCAGGAGAAAATCAGCTTCCTGTT
TGGATACCCACTAGACATTTGAAGTTCTACAATGCACCCATCGGAGATGCAAAGAAAAGCACCTCCGCGGAGACGGAGAC
ACCGCAATCGAGCACCGTTGACTCACAAGATGAACAAAATGGTGACATCAGAACAGATGAAGTTGCCATCCACCAAGAAG
GCAGAGCCGCCGACTTGGGCACAACTAAAGAAGCTGACGCAGTTAGCTACAAAATATCTAGAGAACACAAAGGTGACACA
AACCCCAGAGAGTATGCTGCTTGCAGCCTTGATGATTGTATCAATGGTGGTAAGTCTCCCTATGCCTGCAGGAGCAGCTG
CAGCTAACTATACCAACTGGGCCTATGTGCCTTTCCCGCCCTTAATTCGGGCAGTCACATGGATGGATAATCCTATAGAA
GTATATGTTAATGATAGTGTATGGGTACATGGCCCCATAGATGATCGCTGCCCTGCCAAACCTGAGGAAGAAGGGATGAT
GATAAATATCTCCATTGGGTATCATTATCCTCCTATTTGCCTAGGGAGAGCACCAGGATGTTTAATGCCTGCAGTCCAAA
ATTGGTTGGTAGAAGTACCTACTGTCAGTCCCATCAGTAGATTCACTTATAACATGGTAAGCGGGATGTCACTCAGGCCA
CGGGTAAATTATTTACAAGACTTTTCTTATCAAAGATCATTAAAATTTAGACCTAAAGGGAAACCTTGCCCCAAGGAAAT
TCCCAAAGAATCAAAAAATACAGAAGTTTTAGTTTGGGAAGAATGTGTGGCCAATAGTGTGGTGATATTACAAAACAATG
AATTTGGAACTATTATAGATTGGGCACCTCGAGGTCAATTCTACCACAATTGCTCAGGACAAACTCAGTCGTGTCCAAGT
GCACAAGTGAGTCCAGCTGTTGATAGTGACTTAACAGAAAGTTTAGACAAACATAAGCATAAAAAATTGCAGTCTTTCTA
CCCTTGGGAATGGGGAGAAAAAGGAATCTCTACCCCAAGACCAAAAATAATAAGTCCTGTTTCTGGTCCTGAACATCCAG
AATTATGGAGGCTTACTGTGGCCTCACACCACATTAGAATTTGGTCTGGAAATCAAACTTTAGAAACAAGAGATCGTAAG
CCATTTTATACTGTTGACCTAAATTCCAGTCTAACAGTTCCTTTACAAAGTTGCGTAAAGCCCCCTTATATGCTAGTTGT
AGGAAATATAGTTATTAAACCAGACTCTCAAACTATAACCTGTGAAAATTGTAGATTGCTTACTTGCATTGATTCAACTT
TTAATTGGCAACACCGTATTCTGCTGGTGAGAGCAAGAGAGGGCGTGTGGATCCCTGTGTCCATGGACCGACCGTGGGAG
GCCTCGCCATCCATCCATATTTTGACTGAAGTATTAAAAGGTGTTTTAAATAGATCCAAAAGATTCATTTTTACTTTAAT
TGCAGTGATTATGGGATTAATTGCAGTCACAGCTATGGCTGCTGTAGCAGGAGTTGCATTGCACTCTTTTGTTCAGTCAG
TAAACTTTGTTAATGATTGGCAAAAAAATTCTACAAGATTGTGGAATTCACAATCTAGTATTGATCAAAAATTGGCAAAT
CAAATTAATGATCTTAGACAAACTGTCATTTGGATGGGAGACAGGCTCATGAGCTTAGAACATCGTTTCCAGTTACAGTG
TGACTGGAATACGTCAGATTTTTGTATTACACCCCAAATTTATAATGAGTCTGAGCATCACTGGGACATGGTTAGACGCC
ATCTACAGGGAAGAGAAGATAATCTCACTTTAGACATTTCCAAATTAAAAGAACAAATTTTCGAAGCATCAAAAGCCCAT
TTAAATTTGGTGCCAGGAACTGAGGCAATTGCAGGAGTTGCTGATGGCCTCGCAAATCTTAACCCTGTCACTTGGGTTAA
GACCATTGGAAGTACTACGATTATAAATCTCATATTAATCCTTGTGTGCCTGTTTTGTCTGTTGTTAGTCTGCAGGTGTA
CCCAACAGCTCCGAAGAGACAGCGACCATCGAGAACGGGCCATGATGACGATGGTGGTTTTGTCGAAAAGAAAAGGGGGA
AATGTGGGGAAAAGCAAGAGAGATCAGATTGTTACTGTGTCTGTGTAGAAAGAAGTAGACATAGGAGACTCCATTTTGTT
ATGTACTAAGAAAAATTCTTCTGCCTTGAGATTCTGTTAATCTATAACCTTACCCCCAACCCCGTGCTCTCTGAAACATG
TGCTGTGTCAACTCAGAGTTAAATGGATTAAGGGCGGTGCAAGATGTGCTTTGTTAAACAGATGCTTGAAGGCAGCATGC
TCCTTAAGAGTCATCACCACTCCCTAATCTCAAGTACCCAGGGACACAAAAACTGCGGAAGGCCGCAGGGACCTCTGCCT
AGGAAAGCCAGGTATTGTCCAAGGTTTCTCCCCATGTGATAGTCTGAAATATGGCCTCGTGGGAAGGGAAAGACCTGACC
GTCCCCCAGCCCGACACCCGTAAAGGGTCTGTGCTGAGGAGGATTAGTAAAAGAGGAAGGAATGCCTCTTGCAGTTGAGA
CAAGAGGAAGGCATCTGTCTCCTGCCTGTCCCTGGGCAATGGAATGTCTCGGTATAAAACCCGATTGTATGCTCCATCTA
CTGAGATAGGGAAAAACCGCCTTAGGGCTGGAGGTGGGACCTGCGGGCAGCAATACTGCTTTGTAAAGCATTGAGATGTT
TATGTGTATGCATATCTAAAAGCACAGCACTTAATCCTTTACATTGTCTATGATGCAAAGACCTTTGTTCACATGTTTGT
CTGCTGACCCTCTCCCCACAATTGTCTTGTGACCCTGACACATCCCCCTCTTCGAGAAACACCCACAGATGATCAATAAA
TACTAAGGGAACTCAGAGGCTGGCGGGATCCTCCATATGCTGAACGCTGGTTCCCCGGGTCCCCTTATTTCTTTCTCTAT
ACTTTGTCTCTGTGTCTTTTTCTTTTCCAAATCTCTCGTCCCACCTTACGAGAAACACCCACAGGTGTGTAGGGGCAACC
CACCCCTACATGCAAGGGATGTTTTACAGTAGGAGGAGACATAGAATCCTAGACATATACCTAGAAAAAGAGGAAGGGAT
AATACCAGATTGGCAGAATTATACTCATGGGCCAGGAGTAAGGTACCCAATGTACTTCGGGTGGCTGTGGAAGCTAGTAT
CAGTAGAACTCTCACAAGAGGCAGAGGAAGATGAGGCCAACTGCTTAGTACACCCAGCACAAACAAGCAGACATGATGAT
GAGCATGGGGAGACATTAGTGTGGCAGTTTGACTCCATGCTGGCCTATAACTACAAGGCCTTCACTCTGTACCCAGAAGA
GTTTGGGCACAAGTCAGGATTGCCAGAGAAAGAATGGAAGGCAAAACTGAAAGCAAGAGGGATACCATATAGTGAATAAC
AGGAACAACCATACTTGGTCAAGGCAGGAAGTAGCTACTAAGAAACAGCTGAGGCTGCAGGGACTTTCCAGAAGGGGCTG
TAACCAAGGGAGGGACATGGGAGGAGCTGGTGGGGAACGCCCTCATACTTACTGTATAAATGTACCCGCTTCTTGCATTG
TATTCAGTCGCTCTGCGGAGAGGCTGGCAGATCGAGCCCTGAGAGGTTCTCTCCAGCACTAGCAGGTAGAGCCTGGGTGT
TCCCTGCTGGACTCTCACCAGTACTTGGCCGGTACTGGGCAGACGGCTCCACGCTTGCTTGCTTAAAGACCTCTTCAATA
AAGCTGCCAGTTAGAAGCAAGTTAAGTGTGTGTTCCCATCTCTCCTAGTCGCCGCCTGGTCATTCGGTGTTCATCTGAGT
AACAAGACCCTGGTCTGTTAGGACCCTTCTCGCTTTGGGAATCCAAGGCAGGAAAATCCCTAGCAGGTTGGCGCCCGAAC
AGGGACTTGAAGAGGACTGAGAAGCCCTGGAACTCGGCTGAGTGAAGGCAGTAAGGGCGGCAGGAACAAACCACGACGGA
GTGCTCCTAGAAAGGCGCGGGCCGAGGTACCAAAGGCGGCGTGTGGAGCGGGAGTGAAAGAGGCCTCCGGGTGAAGGTAA
GTACCTACACCAAAAACTGTAGCCAGAAAAGGCTTGTTATCCTACCTTTAGACAGGTAGAAGATTGTGGGAGATGGGCGC
GAGAAACTCCGTCTTGAGAGGGAAAAAAGCAGACGAATTAGAAAAAGTTAGGTTACGGCCCGGCGGAAAGAAAAAGTACA
GGTTAAAACATATTGTGTGGGCAGCGAATGAATTGGATAAATTCGGATTGGCAGAGAGCCTGTTGGAGTCAAAAGAAGGT
TGCCAAAAGATTCTCAGAGTTTTAGATCCATTAGTACCAACAGGGTCAGAAAATTTAAAAAGCCTTTTTAATACCGTCTG
CGTCATTTGGTGCTTGCACGCAGAAGAGAAAGTGAAAGATACTGAGGAAGCAAAGAAACTAGCACAGAGACATCTAGTGG
CAGAAACTGGAACTGCAGAGAAAATGCCAAATACAAGTAGACCAACAGCACCACCTAGTGGGAAAAGAGGAAACTACCCC
GTGCAACAAGCGGGTGGCAACTATGTCCATGTGCCACTGAGCCCCCGAACTCTAAATGCATGGGTAAAATTAGTGGAGGA
AAAGAAGTTCGGGGCAGAAGTAGTGCCAGGATTTCAGGCACTCTCAGAAGGCTGCACGCCCTATGATATTAATCAAATGC
TTAATTGTGTGGGCGATCACCAAGCAGCTATGCAAATAATCAGAGAGATTATTAATGAAGAAGCAGCAGACTGGGATTCG
CAGCACCCAATACCAGGCCCCTTACCAGCAGGACAGCTCAGAGACCCAAGAGGGTCTGACATAGCAGGAACAACAAGCAC
AGTAGATGAACAGATCCAGTGGATGTATAGGCCACAAAATCCCGTACCGGTAGGGAACATCTACAGAAGATGGATCCAAA
TAGGGCTGCAAAAGTGTGTCAGAAAGTACAACCCAACTAACATCTTAGACATAAAACAGGGACCAAAAGAACCGTTCCAA
AGCTATGTAGACAGGTTCTACAAAAGCTTGAGGGCAGAACAAACAGACCCAGCAGTAAAAAATTGGATGACCCAAACGCT
GCTAATACAGAATGCCAACCCAGACTGCAAGTTAGTACTAAAAGGACTGGGGATGAATCCCACCCTAGAAGAGATGCTAA
CCGCCTGCCAGGGGGTAGGCGGACCAGGCCAGAAAGCCAGGCTAATGGCTGAAGCCCTAAAAGAGGCTATGGGACCAAGC
CCTATCCCATTTGCAGCAGCCCAACAAAGAAAGGCAATTAGGTATTGGAACTGTGGAAAGGAGGGACACTCGGCAAGACA
GTGCCGAGCACCTAGAAGACAGGGCTGCTGGAAGTGTGGCAAGCCAGGACACATCATGGCAAACTGCCCGGAAAGACAGG
CAGGTTTTTTAGGGTTGGGCCCACGGGGAAAGAAGCCTCGCAACTTCCCCGTGACCCAAGCCCCTCAGGGGCTGATACCA
ACAGCACCTCCGGCAGATCCAGCAGCGGAACTGTTGGAGAGATATATGCAGCAAGGGAGAAAGCAGAGGGAGCAGAGGGA
GAGACCATACAAAGAGGTGACGGAGGACTTGCTGCACCTCGAGCAGAGAGAGACACCTCACAGAGAGGAGACAGAGGACT
TGCTGCACCTCAATTCTCTCTTTGGAAAAGACCAGTAGTCACAGCGTACATCGAGGATCAGCCGGTAGAAGTCTTACTAG
ACACAGGGGCTGATGACTCAATAGTAGCAGGAATAGAATTAGGGGACAATTACACTCCAAAAATAGTAGGGGGAATAGGG
GGATTTATAAACACCAAAGAATACAAAAATGTAGAAATAAAAGTACTAAATAAAAGAGTAAGAGCCACCATAATGACAGG
AGATACCCCAATCAACATCTTTGGCAGAAATATTCTGACAGCCTTAGGCATGTCATTAAATTTACCAGTTGCCAAGATAG
AGCCAATAAAAGTAACATTGAAGCCAGGGAAAGATGGACCAAGGCTGAAACAATGGCCCCTAACAAAAGAGAAAATAGAA
GCACTAAAAGAGATCTGTGAAAAAATGGAAAAAGAGGGCCAGCTAGAAGAGGCACCTCCAACTAATCCTTATAATACCCC
CACATTTGCAATTAAGAAAAAGGACAAGAACAAATGGAGGATGCTGATAGATTTTAGAGAACTAAATAAGGTGACTCAAG
ATTTCACAGAAATTCAGCTAGGAATTCCACACCCGGCAGGACTAGCCAAAAAGAAAAGGATCTCTATATTAGATGTAGGG
GATGCCTATTTTTCCATACCACTACATGAAGATTTTAGGCAGTATACTGCATTTACCCTACCAGCAGTAAACAATATGGA
ACCAGGAAAAAGATATATATATAAAGTCTTGCCACAAGGATGGAAGGGATCACCAGCAATTTTTCAATACACAATGAGGC
AAGTCTTAGAACCTTTCAGAAAAGCAAACCCAGATGTCATTCTCATCCAGTACATGGATGATATCTTAATAGCTAGTGAC
AGGACAGGTTTAGAGCATGACAAAGTGGTCCTGCAGCTAAAAGAACTTCTAAATGGCCTAGGGTTTTCTACTCCAGATGA
GAAGTTCCAAAAAGACCCTCCATTTCAATGGATGGGCTGTGAACTATGGCCAACTAAATGGAAGCTGCAGAAACTACAAC
TGCCCCAGAAAGACATATGGACAGTCAATGACATCCAAAAGCTAGTGGGAGTCTTAAATTGGGCGGCACAAATCTATTCA
GGAATAAAAACCAAACACTTATGTAGACTAATTAGAGGAAAAATGACACTCACAGAAGAAGTGCAGTGGACAGAACTAGC
AGAAGCAGAGCTAGAAGAAAACAAAATTATCTTGAGCCAGGAACAAGAAGGATATTATTACCAAGAAGAAAAAGAATTAG
AGGCAACAATCCAAAAAAGCCAAGGACATCAATGGACATACAAAATACACCAGGAAGAGAAAATCCTAAAAGTAGGAAAG
TATGCAAAGATAAAAAATACCCATACCAATGGGGTCAGATTACTAGCACAGGTAGTTCAGAAAATAGGAAAAGAGGCACT
AGTCATTTGGGGACGGATACCAAAATTTCACCTGCCAGTGGAGAGAGAGACCTGGGAGCAGTGGTGGGATAACTACTGGC
AAGTGACATGGATCCCAGAGTGGGACTTTGTATCTACCCCACCACTGGTCAGGTTAACATTTAACCTAGTAGGAGATCCT
ATACCAGGCGCAGAGACCTTCTACACAGATGGATCATGCAATAGACAGTCAAAAGAGGGAAAAGCAGGATATGTAACAGA
TAGAGGAAAAGACAAAGTAAAAGTATTAGAACAAACTACCAATCAGCAGGCAGAATTAGAAGTCTTTCGGATGGCACTGG
CAGACTCAGGCCCAAAGGTTAATATCATAGTAGATTCACAGTATGTAATGGGGATAGTAGCAGGCCAGCCAACAGAGTCA
GAAAATAGAATAGTGAACCAGATCATAGAAGAAATGATAAAGAAGGAAGCAGTCTATGTTGCATGGGTCCCAGCCCATAA
AGGCATAGGAGGAAACCAGGAAGTAGACCATTTAGTAAGTCAAGGCATCAGACAAGTATTATTCCTGGAAAAGATAGAGC
CCGCTCAAGAGGAACATGAAAAATATCATAGCATTATAAAAGAACTAACCCATAAATTTGGAATACCCCTTCTAGTAGCA
AGACAGATAGTAAACTCATGTGCCCAATGCCAACAGAAAGGAGAAGCCATACATGGGCAAGTAAATGCAGAAATAGGCGT
TTGGCAAATGGACTACACACACTTAGAAGGAAAAATCATTATAGTAGCAGTACATGTTGCAAGTGGATTCATAGAAGCAG
AAGTCATCCCACAGGAATCAGGAAGGCAGACAGCACTCTTCCTATTAAAACTGGCCAGTAGGTGGCCAATAACGCACTTG
CACACAGACAATGGCCCCAACTTCACTTCACAGGAAGTGAAGATGGTGGCATGGTGGGTAGGTATAGAACAATCCTTTGG
AGTACCTTACAACCCACAAAGCCAGGGAGTAGTAGAAGCAATGAATCACCACCTAAAGAATCAGATAAGTAGAATTAGAG
AACAGGCAAATACAATAGAAACAATAGTACTGATGGCAGTTCATTGCATGAATTTTAAAAGAAGGGGAGGAATAGGGGAT
ATGACCCCAGCAGAAAGACTAATCAACATGATTACCACAGAACAAGAAATACAATTCCTCCAAAGAAAAAATTCAAATTT
TAAAAATTTCCAGGTCTATTACAGAGAAGGCAGAGATCAGCTGTGGAAAGGACCTGGTGAACTACTGTGGAAGGGAGAAG
GAGCAGTCATAGTCAAGGTAGGGACAGACATAAAAGTAGTACCAAGAAGGAAGGCCAAGATTATCAGGGACTATGGAGGA
AGACAGGAACTGGATAGTAGTCCCCACCTGGAGGGTGCCAGGGAGGATGGAGAAATGGCATGCCCTTGTCAAGTACCTGA
AATACAGAACAAAAGACCTAGAGGAGGTGCGCTATGTTCCCCACCACAAGGTGGGATGGGCATGGTGGACTTGCAGCAGG
GTAATATTCCCACTACAAGGAAAAAGTCATCTAGAAATACAGGCATATTGGAACCTAACACCAGAAAAAGGATGGCTCTC
CTCTCATGCAGTAAGATTAACCTGGTATACAGAAAAGTTCTGGACAGATGTTACCCCAGACTGTGCAGACATCCTAATAC
ATAGCACTTATTTCTCTTGCTTTACGGCAGGTGAAGTAAGAAGAGCCATCAGAGGGGAAAAGTTATTGTCCTGCTGCAAC
TATCCCCAAGCTCATAAAGCACAGGTACCATCACTTCAATACCTAGCCCTAGTAGTAGTACAACAAAATGACAGACCCCA
GAGAAAGGGTACCGCCAGGAAACAGTGGAGAAGAGACCATTGGAGAGGCCTTCGAGTGGCTAGAGAGGACCATAGAAGCC
TTAAACAGGGAGGCAGTGAACCATCTGCCCCGAGAGCTCATTTTCCAGGTGTGGCAAAGGTCCTGGAGATATTGGCATGA
TGAACAAGGGATGTCAGCAAGCTACACAAAGTATAGATATTTGTGCCTAATGCAAAAAGCTATATTTACACATTTCAAGA
GAGGGTGCACTTGCTGGGGGGAGGACATGGGCCGGGAAGGATTGGAAGACCAAGGACCTCCCCCTCCTCCCCCTCCAGGT
CTAGTCTAATGACTGAAGCACCAACAGAGTTTCCCCCAGAAGATGGGACCCCACGGAGGGACTTAGGGAGTGACTGGGTA
ATAGAAACTCTGAGGGAAATAAAGGAAGAAGCCTTAAGACATTTTGATCCCCGCTTGCTAATTGCTCTTGGCTACTATAT
CCATAATAGACATGGAGACACCCTTGAAGGCGCCAGAGAGCTCATTAAAACCCTACAACGAGCCCTCTTCGTGCACTTCA
GAGCGGGATGTAACCGCTCAAGAATTGGCTAAACAAGGAGAAGAACTCCTTGCCCAGCTGCACCGACCCCTAGAGCCATG
CACTAACAAATGCTATTGTAAGCGATGCAGTTTCCATTGCCAGCTGTGTTTCTCGAAAAAGGGGCTCGGAATATCATATG
AGCGAAAGGGCAGACGAAGAAGGACTCCAAGGAAAACTAAGACTCCTTCGCCTTCTGCACCAGACAAGTGAGTATGGAGC
CTGGTAGGAATCAGCTGTTTGTTGTCATTTTACTAACAAGTGCTTGCTTAGTATATTGTAGCCAGTATGTGACTGTTTTC
TATGGCATACCCGCGTGGAAAAATGCATCTATTCCCTTATTTTGTGCAACTAAAAATAGAGACACTTGGGGGACCATACA
GTGCTTGCCAGACAATGATGATTATCAGGAAATAATTTTAAATGTGACAGAGGCTTTTGATGCATGGAATAATACAGTGA
CAGAACAAGCAGTAGAAGATGTCTGGCATCTATTTGAGACATCAATAAAACCATGTGTCAAGCTAACACCTCTATGTGTG
GCAATGAATTGTAGCAGGGTTCAAGGGAATACCACGACCCCGAATCCCAGGACCTCGAGTTCCACAACCTCGAGACCACC
CACATCCGCAGCCTCCATAATAAATGAAACTTCTAACTGCATAGAAAACAACACATGCGCAGGATTAGGGTATGAGGAGA
TGATGCAATGTGAGTTCAATATGAAGGGGTTAGAACAAGATAAGAAAAGGAGGTATAAGGACACATGGTATTTAGAAGAT
GTGGTTTGTGACAACACAACAGCTGGCACATGTTACATGAGACATTGCAACACATCAATCATCAAAGAGTCATGTGATAA
GCACTATTGGGATGCTATGAGGTTTAGATACTGTGCACCACCGGGCTTTGCCCTATTAAGATGTAATGATACCAACTATT
CAGGCTTTGAACCTAAGTGCACTAAAGTAGTAGCTGCTTCATGCACAAGGATGATGGAAACGCAAACTTCTACTTGGTTT
GGCTTTAATGGCACTAGAGCAGAAAATAGAACATATATCTATTGGCATGGCAGAGATAATAGGACTATCATTAGCTTAAA
CAAGTATTATAATCTCACAATGCGTTGTAAGAGACCAGGAAATAAGACAGTTTTACCAATAACACTTATGTCAGGATTAG
TGTTTCACTCTCAGCCAATCAACACAAGGCCTAGGCAGGCATGGTGCCGGTTTGGAGGCAGATGGAGGGAAGCCATGCAG
GAGGTGAAGCAAACCCTTGTACAACATCCCAGATACAAAGGAATCAATGATACAGGGAAAATTAACTTTACGAAACCGGG
AGCAGGCTCAGACCCGGAAGTGGCATTTATGTGGACTAACTGCAGAGGAGAATTTCTCTACTGTAACATGACTTGGTTCC
TCAATTGGGTAGAAGACAAGAACCAAACACGGCGCAACTATTGCCATATAAAGCAGATAATTAATACCTGGCATAAAGTA
GGGAAAAATGTATATTTGCCTCCTAGGGAAGGGGAGTTGGCCTGTGAATCAACAGTAACCAGCATAATTGCTAACATTGA
CATAGATAAAAATCGGACTCATACCAACATTACCTTTAGTGCAGAAGTGGCAGAACTGTACCGATTAGAACTGGGAGACT
ACAAATTAATAGAAATAACACCAATTGGCTTCGCACCTACAGATCAGAGAAGGTACTCCTCAACTCCAGTGAGGAACAAA
AGAGGTGTGTTCGTGCTAGGGTTCTTGGGTTTTCTCGCGACAGCAGGTTCTGCAATGGGCGCGCGGTCCCTGACGCTGTC
AGCCCAGTCCCGGACTTTACTGGCCGGGATAGTGCAGCAACAGCAACAGCTGTTGGACGTAGTCAAGAGACAACAAGAAA
TGTTGCGACTGACCGTCTGGGGAACGAAAAACCTCCAGGCAAGAGTCACTGCTATCGAGAAGTACCTAAAGCATCAGGCA
CAGCTAAATTCATGGGGATGTGCGTTTAGACAGGTCTGCCACACTACTGTACCGTGGGTAAATGACTCTTTATCGCCTGA
CTGGAAAAATATGACATGGCAGGAGTGGGAGAAACAAGTCCGCTACCTAGAGGCAAATATCAGTCAAAGTTTAGAAGAAG
CCCAAATTCAACAAGAAAAGAATATGTATGAATTACAAAAATTAAATAGCTGGGATATTCTTGGCAACTGGTTTGACTTA
ACCTCCTGGGTCAAGTATATTCAATATGGAGTGCATATAGTAGTGGGAATAATAGCTTTAAGAATAGCAATCTATGTAGT
GCAATTGTTAAGTAGATTTAGAAAGGGCTATAGGCCTGTTTTCTCTTCCCCCCCCGGTTATCTCCAACAGATCCATATCC
ACAAGGACCGGGGACAGCCAGCCAACGAAGGAACAGAAGAAGACGTCGGAGGCGACAGTGGTTACGACTTGTGGCCTTGG
CCAATAAACTATGTGCAGTTCCTGATCCACCTACTGACTCGCCTCTTGATCGGGCTATACAACATCTGCAGAGACTTACT
ATCCAAGAACTCCCCGACCCGCCGACTGATCTCCCAGAGTCTAACAGCAATCAGGGACTGGCTGAGACTTAAGGCGGCCC
AACTGCAATATGGGTGCGAGTGGATCCAAGAAGCTTTCCAAGCATTCGCGAGGACTACGAGAGAGACTCTTGCGGGCGCG
TGGGGATGGTTATGGGAAGCAGCGCGACGCATCGGGAGGGGAATACTCGCAGTTCCAAGAAGAATCAGGCAGGGAGCAGA
ACTCGCCCTCCTGTGAGGGACAGCAGTATCAGCAGGGAGAGTACATGAACAGCCCATGGAGAAACCCAGCAACAGAAAGA
CAGAAAGATTTGTATAGGCAGCAAAATATGGATGATGTAGATTCTGATGATGATGACCTAATAGGAGTTCCTGTTACACC
AAGAGTACCACGGAGAGAAATGACCTATAAATTGGCAATAGATATGTCACATTTTATAAAAGAAAAAGGGGGACTGCAAG
GGATGTTTTACAGTAGGAGGAGACATAGAATCCTAGACATATACCTAGAAAAAGAGGAAGGGATAATACCAGATTGGCAG
AATTATACTCATGGGCCAGGAGTAAGGTACCCAATGTACTTCGGGTGGCTGTGGAAGCTAGTATCAGTAGAACTCTCACA
AGAGGCAGAGGAAGATGAGGCCAACTGCTTAGTACACCCAGCACAAACAAGCAGACATGATGATGAGCATGGGGAGACAT
TAGTGTGGCAGTTTGACTCCATGCTGGCCTATAACTACAAGGCCTTCACTCTGTACCCAGAAGAGTTTGGGCACAAGTCA
GGATTGCCAGAGAAAGAATGGAAGGCAAAACTGAAAGCAAGAGGGATACCATATAGTGAATAACAGGAACAACCATACTT
GGTCAAGGCAGGAAGTAGCTACTAAGAAACAGCTGAGGCTGCAGGGACTTTCCAGAAGGGGCTGTAACCAAGGGAGGGAC
ATGGGAGGAGCTGGTGGGGAACGCCCTCATACTTACTGTATAAATGTACCCGCTTCTTGCATTGTATTCAGTCGCTCTGC
GGAGAGGCTGGCAGATCGAGCCCTGAGAGGTTCTCTCCAGCACTAGCAGGTAGAGCCTGGGTGTTCCCTGCTGGACTCTC
ACCAGTACTTGGCCGGTACTGGGCAGACGGCTCCACGCTTGCTTGCTTAAAGACCTCTTCAATAAAGCTGCCAGTTAGAA
GCAAGTTAAGTGTGTGTTCCCATCTCTCCTAGTCGCCGCCTGGTCATTCGGTGTTCATCTGAGTAACAAGACCCTGGTCT
GTTAGGACCCTTCTCGCTTTGGGAATCCAAGGCAGGAAAATCCCTAGCATAGTTATCGTTATCCTCCTATTTGCCTAGGG
AAAGCACCAGGATGTTTAATGCCTACAGTCCAAAATTGGTTGGTGGAAGTACCTACTGTCAGTCCCATCAGTAGATTCAC
TTATCACATGGTAAGCGGGATGTCACTCAGGCCACGGGTAAATTATTTACAAGACTTTTCTTATCAAAGATCATTAAAAT
TTAGACCTATAGGGAAACCTTGCCCCAAGGAAATTCCCAAAGGATCAAAAAATACAGAAGTTTTAGTTTGGAAAGAATGT
GTGGCCAATAGTGCGGTGATATTACAAAACAATGAATTCGGAACTATTATAGATTGGGCACCTCGAGTCAATTCTACCAC
AGTTGCTCAGGACAAACTCGGTCGTGTCCAAGTGCACAAGTGAGTCCAGCTGTTGATAGCGACTTAACAGAAACTCTAGA
CAAACATAAGCATAAAAAATTACAGTCTTTCTACCCTTGGGTATGGGGAGAAAAAGGAATCTCTACCCCAAGACCAAAAA
TAATAAGTCCTGTTTCTGGTCCTGAACATCCAGAATTATGGAGGCTTACTGTGGCCTCACACCACATTAGAATTTGGTCT
GGAAATCAAACTTTAGAAACAAGAGATTGTAAGCCATTTTATACTATCCACCTAAATTCCAGTCCAACGGTTCCTTTACA
AAGTTGCGTAAAGCCCCCCCTTATATGCTAGTTGTAGGAAATATAGTTATTAAACCAGACTCTCAAACTATAACCTGTGA
AAACTGCAGATTGTTTACTTGCATTGATTTGACTTTTAATTGGCAACACCGTATTCTGCTGGGGAGGGCAAGAGAGGGCG
TGTGGGTCCCCGTGTCCACGGACTGACCGCAGGAGGCCTTGCCATCCGTCCGTATTTTGACTGAAGTATTAAAAGGCGTT
TTAAATAGATCCAAAAGATTCATTTTTACTTTAATTGCAGTGATTATGGGATTAATTGCAGTCACAGCTACGGCTGCTGT
AGCAGGAGTTGCATTGCACTCTTCTGTTCAGTCGGTAAACTTTTAATGATTGGCAAAAAAATTCTACAAGATTATGGAAT
TCACAATCTAGTATTGATCAAAAATTGGCAAATCAAATAATGATCTTAGACAACCTGTCATTTGGATGGGAGACAGGCTC
ATGAGCTTAGAACATTATTTCCAGTTACAGTGTGACTGGAATACGTCAGACTTTTGTATTACACCCCAAATTTATAATGA
GTCTGAGCATCACTAGGACATAGTTAGACGCCATCTACAGGGAAGAGAAGATAATCTCACTTTAGACATTTCCAAATTGA
AAGAACAAATTTTCGAAGCATCAAAAGCCCATTTAAATTTGGTGCCAGGAATGGAGGCAATCGCAGGAGTGGCTGATGGC
CTCGCAAATCTTAACCCTGTCGCTTGGGTTACGACCATCGGAAGTTCTATGATTATAAATCTCATATTAATCCTTGTGTG
CCTGTTTTGTCTGTTGTTAGTCTGCAGGTGTACCCAACAGCTCCGAAGAGACAGCGACCATCGAGAACGGGCCATGATGA
CGATGGCGGTTTTGTCGAAAAGAAAAGGGGGAAATGTGGGGAAAAGCAAGAGAGATCAGATTGTTACTGTGTCTGTGTAG
AAAGAAGTAGACATGGGAGACTCCATTTTGTTCTGTACTAAGAAAAATTCTTCTGCCTTGAGATTCGGTGACCCCACCCC
CAACCCCGTGCTCTCTGAAACATGTGCTGTGTCCACTCAGGGTTGAATGGATTAAGGGCGGTGCGAGACGTGCTTTGTTA
AACAGATGCTTGAAGGCAGCATGCTCGTTAAGAGTCATCACCACTCCCTAACCTCAAGTACCCAGGGACACAAACACTGC
GGAAGGCCGCAGGGTCCTCTGCCTAGGAAAGCCAGGTATTGTCCAAGGTTTCTCCCCATGTGACAGTCTGAAATATGGCC
TCGTGGGAACGGAAAGACCTGACCGTCCCCCAGCCCGACACCCGTAAAGGGTCTGTGCTGAGGAGGATTAGTAAAAGGAA
GGAATGCCTCTTGCAGTTGAGACAAGAGGAAGGCATCTGTCTCCTGCCCCTCCCTGGGCAATGGAATGTCTCGGTATAAA
ACCCGATTGTACGTTCCATCTACTGAGATAGGGAAAAACCGCCTTAGGGCTGGAGGTGGGACCTGCGGGCAGCAATACTG
CTTTGTAAAGCATTGAGATGTTTATGTGGATGCATATCTAAAAGCACAGCACTTAATCCTTTACCTTGTCTATGATGCAA
AGACCTTTGTTCACGTGTTTGTCTGCTGACCCTCTCCCCACTATTGTCTTGTGACCCTGACACATCCCCCTCTTCAAGAA
ACACGCACGAATGATCAATAAATACTAAGGGAACTCAGAGGCTGGCGGGATCCTCCATATGCTGAACGCTGGTTCCCCGG
GTCCCCTTATTTCTTTCTCTATACTTTGTCTCTGTGTCTTTTTCTTTTCCAAGTCTCTTGTTCCACCTAACGAGAAACAC
CCACAGGTATGGAGGGGCAACCCACCCCTTCATGACAATGGCGACTAGCCTCCCAAGCCAGCCACCCAGGGCGAGTCATC
GACCCAAAAGGTCAGACCGTCTCACACAAACAATCCCAAGTAAAGGCTCTGACGTCTCCCCCTTTTTTTAGGAACTGAAA
CCACGGCCCTGACGTCCCTCCCCCCTAGGAACAGGAACAGCTCTCCAGAAAAAAATAGACCTCACCCTTACCCACTTCCC
CTAGCGCTGAAAAACAAGGCTCTGACGATTACCCCCTGCCCATAAAATTTGCCTAGTCAAAATAAAAGATGCCGAGTCTA
TAAAAGCGCAAGGACAGTTCAGGAGGTGGCTCGCTCCCTCACCGACCCTCTGGTCACGGAGACTCACCTTGGGGATCCAT
CCTCTCCAAGCGGCCTCGGTTGAGACGCCTTCCGTGGGACCGTCTCCCGGCCTCGGCACCTCCTGAACTGCTCCTCCCAA
GGTAAGTCTCCTCTCAGGTCGAGCTCGGCTGCCCCTTAGGTAGTCGCTCCCCGAGGGTCTTTAGAGACACCCGGGTTTCC
GCCTGCGCTCGGCTAGACTCTGCCTTAAACTTCACTTCCGCGTTCTTGTCTCGTTCTTTCCTCTTCGCCGTCACTGAAAA
CGAAACCTCAACGCCGCCCTCTTGGCAGGCGTCCCGGGGCCAACATACGCCGTGGAGCGCAGCAAGGGCTAGGGCTTCCT
GAACCTCTCCGGGAGAGGTCTATTGCTATAGGCAGGCCCGCCCTAGGAGCATTGTCTTCCCGGGGAAGACAAACAATTGG
GGGCTCGTCCGGGATTTGAATTCCTCCATTCTCACATTATGGGACAAATCCACGGGCTTTCCCCAACTCCAATACCCAAA
GCCCCCAGGGGGCTATCAACCCACCACTGGCTTAACTTTCTCCAGGCTGCTTACCGCTTGCAGCCTAGGCCCTCCGATTT
CGACTTCCAGCAGCTACGACGCTTTCTAAAACTAGCCCTTAAAACGCCCATTTGGCTAAATCCTATTGACTACTCGCTTT
TAGCTAGCCTTATCCCCAAGGGATATCCAGGAAGGGTGGTAGAGATTATAAATATCCTTGTCAAAAATCAAGTCTCCCCT
AGCGCCCCCGCCGCCCCAGTTCCGACACCTATCTGCCCTACTACTACTCCTCCGCCACCTCCCCCCCCTTCCCCGGAGGC
CCATGTTCCCCCCCCTTACGTGGAACCCACCACCACGCAATGCTTCCCTATCTTACATCCCCCAGGAGCCCCCTCAGCTC
ATAGGCCCTGGCAGATGAAAGACTTACAGGCCATCAAGCAGGAGGTCAGCTCCTCTGCTCTTGGCAGCCCCCAGTTCATG
CAGACCCTCCGGCTGGCGGTACAACAGTTTGACCCCACCGCCAAGGACTTACAAGATCTCCTCCAGTACCTATGCTCCTC
CCTCGTAGTTTCCTTACACCATCAGCAGCTTAACACACTAATTACCGAGGCTGAGACCCGCGGGATGACAGGCTACAACC
CCATGGCAGGGCCCCTAAGAATGCAGGCTAATAACCCCGCCCAGCAAGGTCTTAGACGGGAGTACCAGAATCTTTGGCTG
GCTGCTTTCTCCACCCTGCCAGGCAATACCCGTGACCCCTCTTGGGCAGCTATCCTACAGGGGCTGGAGGAACCCTATTG
CGCGTTCGTAGAGCGCCTTAACGTGGCCCTTGACAACGGCCTCCCCGAGGGTACCCCCAAAGAGCCCATCTTACGTTCCC
TAGCGTACTCAAACGCCAACAAAGAATGCCAAAAAATCTTACAAGCCCGCGGACACACTAACAGCCCCCTTGGGGAGATG
CTCCGGACATGTCAGGCGTGGACACCCAAGGACAAAACCAAGGTCCTTGTGGTCCAACCACGGAGGCCCCCCCCCACACA
GCCCTGCTTTCGTTGTGGCAAGGTAGGACACTGGAGTCGGGACTGTACCCAGCCACGCCCCCCTCCTGGCCCCTGCCCCC
TATGCCAAGATCCTTCTCACTGGAAAAGGGACTGCCCACAACTCAAACCCCCTCAGGAGGAAGGGGAACCCCTCCTGTTG
GATCTCCCTTCCACCTCAGGCACTACTGAGGAAAAAAACTCCTTAAGGGGGGAGATCTAATCTCCCCCCATCCCGATCAA
GACATCTCGATACTCCCACTCATCCCCCTGCGGCAGCAACAGCAACCAATTCTAGGGGTCCGGATCTCCGTTATGGGACA
AACACCTCAGCCTACCCAAGCGCTACTTGACACAGGAGCCGACCTTACGGTTATACCCCAGACACTCGTGCCCGGGCCGG
TAAAGCTCCACGACACCCTGATCCTAGGCGCCAGTGGGCAAACCAACACCCAGTTCAAACTCCTCCAAACCCCCCTACAC
ATATTCTTGCCCTTCCGAAGGTCCCCCGTTATCCTTTCCTCCTGCCTCTTAGACACCCACAACAAATGGACCATCATTGG
AAGGGACGCCCTACAACAATGCCAGGGGCTTCTATACCTCCCAGACGACCCCAGCCCCCACCAATTGCTGCCAATAGCCA
CTCCAAACACCATAGGCCTCGAACACCTTCCCCCACCTCCCCAAGTGGACCAATTTCCTTTAAACCTGAGCGCCTCCAGG
CCTTAAATGACCTGGTCTCCAAGGCCCTGGAGGCTGGTCACATTGAACCATACTCAGGACCAGGCAATAACCCCGTCTTC
CCCGTTAAAAAACCAAATGGTAAATGGAGGTTCATTCATGACCTAAGAGCCACCAATGCCATTACTACCACCCTCACCTC
TCCTTCCCCAGGGCCCCCCGATCTCACTAGCCTACCGACAGCCTTACCCCACCTACAGACCATAGATCTTACTGACGCCT
TTTTCCAAATCCCCCTCCCCAAGCAGTACCAGCCATACTTCGCCTTCACCATTCCCCAGCCATGTAACTATGGCCCCGGG
ACCAGATATGCATGGACTGTCCTTCCACAGGGGTTTAAAAACAGCCCCACCCTCTTCGAACAACAATTAGCAGCCGTCCT
CAACCCCATGAGGAAAATGTTTCCCACATCGACCATTGTCCAATACATGGATGACATACTTTTAGCCAGCCCCACCAATG
AGGAATTACAACAACTCTCCCAGCTAACCCTCCAGGCACTGACCACGCATGGCCTTCCAATTTCCCAGGAAAAAACACAA
CAAACCCCAGGCCAAATACGCTTCTTAGGACAGGTCATCTCCCCTAATCACATTACATATGAGAGTACCCCTACTATTCC
CATAAAATCCCAATGGACACTCACTGAATTACAAGTTATCCTAGGAGAGATCCAGTGGGTCTCTAAAGGAACACCCATCC
TTCGCAAACACCTACAATCCCTATATTCTGCCCTTCACGGGTACCGGGACCCAAGAGCTTGTATCACCCTCACCCCACAA
CAACTCCATGCGTTACATGCCATTCAACAAGCTCTACAACATAACTGCCGTGGCCGCCTCAACCCCGCCCTACCTCTCCT
TGGCCTCATCTCGTTAAGTACATCTGGTACAACATCTGTCATCTTTCAACCCAAGCAAAATTGGCCCCTGGCTTGGCTCC
ACACCCCCCACCCTCCGACCAGTTTATGTCCTTGGGGTCACCTACTGGCCTGCACCATCTTAACTCTAGACAAATATACC
CTACAACATTATGGCCAGCTCTGCCAATCTTTCCACCACAACATGTCAAAGCAAGCCCTTTGCGACTTCCTGAGGAACTC
CCCTCATCCAAGTGTCGGCATCCTCATTCACCACATGGGTCGATTCCATAACCTTGGCAGCCAACCGTCTGGTCCGTGGA
AGACTCTCTTACACCTCCCAACCCTTCTCCAGGAACCACGACTCCTCAGGCCAATTTTCACCCTCTCCCCCGTCGTGCTT
GACACGGCCCCCTGCCTTTTTTCCGATGGCTCCCCTCAAAAGGCAGCGTACGTTCTCTGGGACCAGACTATCCTTCAACA
GGACATCACTCCCCTGCCCTCTCACGAAACACATTCCGCACAAAAGGGGGAGCTCCTTGCACTTATCTGTGGACTACGTG
CTGCCAAGCCATGGCCTTCCCTTAACATCTTTTTAGACTCTAAATATTTAATCAAATACCTACATTCCCTCGCCATTGGG
GCCTTCCTCGGCACTTCCGCCCATCAAACCCTCCAGGCGGCCTTGCCACCCCTACTGCAGGGCAAGACCATCTACCTCCA
CCATGTCCGCAGCCACACCAACCTCCCCGACCCAATTTCCACCTTCAATGAATACACAGACTCCCTTATCTTAGCTCCCC
TTGTTCCCCTGACGCCCCAAGGCCTCCACGGCCTCACCCATTGCAATCAAAGGGCTCTAGTCTCTTTTGGCGCCACACCA
AGGGAAGCCAAGTCCCTTGTACAGACTTGCCATACCTGTCAAACCATCAACTCACAACATCATATGCCTCGAGGGTACAT
TCGCCGGGGCCTCTTGCCCAACCACATATGGCAAGGTGATGTAACCCATTATAAGTACAAAAAATACAAATACTGCCTCC
ACGTCTGGGTAGACACCTTCTCCGGTGCGGTTTCCGTCTCCTGTAAAAAGAAAGAAACCAGCTGTGAGACTATCAGCGCC
GTTCTTCAGGCCATTTCCCTCCTAGGGAAACCACTCCACATTAACACAGATAATGGGCCAGCCTTCCTATCACAAGAATT
CCAGGAGTTTTGTACCTCCTATCGCATCAAGCATTCTACCCATATACCATACAACCCCACCAGCTCAGGCCTGGTCGAGA
GAACCAATGGTGTAATCAAAAACTTACTAAATAAATATCTACTAGACTGTCCTAACCTTCCCCTAGACAATGCCATTCAC
AAAGCCCTTTGGACTCTCAATCAGCTAAATGTCATGAACCCCAGTGGTAAAACCCGATGGCAAATCCACCACAGTCCTCC
ACTACCACCCATTCCTGAAGCCTCTACCCCTCCCAAACCACCTCCCAAATGGTTCTATTATAAACTCCCCGGCCTTACCA
ATCAGCGGTGGAAAGGTCCATTGCAATCCCTCCAGGAAGCGGCCGGGGCAGCCTTGCTCTCCATAGACGGCTCCCCCCGG
TGGATCCCGTGGCGATTCCTGAAAAAAGCTGCATGCCCAAGACCAGACGCCAGCGAACTCGCCGAGCACGCCGCAACAGA
CCACCAACACCATGGGTAATGTTTTCTTCCTACTTTTATTCAGTCTCACACATTTTCCACTAGCCCAGCAGAGCCGATGC
ACACTCACGATTGGTATCTCCTCCTACCACTCCAGCCCCTGTAGCCCAACCCAACCCGTCTGCACGTGGAACCTCGACCT
TAATTCCCTAACAACGGACCAACGACTACACCCCCCCTGCCCTAACCTAATTACTTACTCTGGCTTCCATAAGACTTATT
CCTTATACTTATTCCCACATTGGATAAAAAAGCCAAACAGACAGGGCCTAGGGTACTACTCGCCTTCCTACAATGACCCT
TGCTCGCTACAATGCCCCTACTTGGGCTGCCAAGCATGGACATCCGCATACACGGGCCCCGTCTCCAGTCCATCCTGGAA
GTTTCATTCAGATGTAAATTTCACCCAGGAAGTCAGCCAAGTGTCCCTTCGACTACACTTCTCTAAGTGCGGCTCCTCCA
TGACCCTCCTAGTAGATGCCCCTGGATATGATCCTTTATGGTTCATCACCTCAGAACCCACTCAGCCTCCACCAACTTCT
CCCCCATTGGTCCATGACTCCGACCTTGAACATGTCCTAACCCCCTCCACGTCCTGGACGACCAAAATACTCAAATTTAT
CCAGCTGACCTTACAGAGCACCAATTACTCCTGCATGGTTTGCGTGGATAGATCCAGCCTCTCATCCTGGCATGTACTCT
ACACCCCCAACATCTCCATTCCCCAACAAACCTCCTCCCGAACCATCCTCTTTCCTTCCCTTGCCCTGCCCGCTCCTCCA
TCCCAACCCTTCCCTTGGACCCATTGCTACCAACCTCGCCTACAGGCGATAACAACAGATAACTGCAACAACTCCATTAT
CCTCCCCCCTTTTTCCCTCGCTCCCGTACCTCCTCCGGCGACAAGACGCCGCCGTGCCGTTCCAATAGCAGTGTGGCTTG
TCTCCGCCCTAGCGGCCGGAACAGGTATCGCTGGTGGAGTAACAGGCTCCCTATCTCTGGCTTCCAGTAAAAGCCTTCTC
CTCGAGGTTGACAAAGACATCTCCCACCTTACCCAGGCCATAGTCAAAAATCATCAAAACATCCTCCGGGTTGCACAGTA
TGCAGCCCAAAATAGACGAGGATTAGACCTCCTATTCTGGGAACAAGGGGGTTTGTGCAAGGCCATACAGGAGCAATGTT
GCTTCCTCAACATCAGTAACACTCATGTATCCGTCCTCCAGGAACGGCCCCCTCTTGAAAAACGTGTCATCACCGGCTGG
GGACTAAACTGGGATCTTGGACTGTCCCAATGGGCACGAGAAGCCCTCCAGACAGGCATAACCATTCTCGCTCTACTCCT
CCTCGTCATATTGTTTGGCCCCTGTATCCTCCGCCAAATCCAGGCCCTTCCACAGCGGTTACAAAACCGACATAACCAGT
ATTCCCTTATCAACCCAGAAACCATGCTATAATAGACCTGCTAGCTTCTGCAGCAAATCCCCTAGGTTCGTCCCCCTACC
ATTGACCCATCCACAGTCCTCTATACCAGATGAGTCGCCCCCGATGTCCAGCCCTAACTCGATTCTGAATAATTGCCTCA
AATAGTTCCTCTAACCCCCGCTCACATTCCTCCCATAGGACCTTCTTTTCCCCTTCAGGAAATCCACATAACCCTGAAGC
AAGTCACAAAACCCATCAAAACCCAGGAGTCCTATACACTCCAACTGCTGATGCCTTTCTTCCCTCTCCCGGCGCTTTTG
ATCCTTTTCCCGCAGGCGCTCCTTTCTGCGCCGCTCCCGCTCCTCACGCTCCTGCAGAAGTTTTAAGATCTCCCGCTGCT
CCTCCGCCAACAGTCTCCGACGAGAGTCTCGCACCTGCTCGCTGACCGATCCCGACCCCAGAGGGCGACCTTTTGCTGTC
CTTCTCGGTTCCTCTCCAGGGGGAGGCACACCAGATGTCAGACTCGCCTCTCCCTGGTCTCCTAACGGCAATCTCCTAAA
ATAGTCTAAAAAATCACACATAATTACAATCCTGTCTCCTCTCAGCCCATTTCCCAGGATTTGGACAGAGCCTCCTATAT
GGATACCCCGTCTACGTGTTTGGCGATTGTGTACAGGCCGATTGGTGTCCCGTCTCAGGTGGTCTATGTTCCACCCGCCT
ACATCGACATGCCCTCCTGGCCACCTGTCCAGAGCACCAACTCACCTGGGACCCCATCGATGGACGCGTTGTCAGCTCTC
CTCTCCAATACCTTATCCCTCGCCTCCCCTCCTTCCCCACCCAGAGAACCTCAAGGACCCTCAAGGTCCTTACCCCTCCC
ACCACTCCTGTCTCCCCCAAGGTTCCACCTGCCTTCTTTCAATCAATGCGAAAGCACACCCCCTACCGAAATGGATGCCT
GGAACCAACCCTCGGGGATCAGCTCCCCTCCCTCGCCTTCCCCGAACCTGGCCTCCGTCCCCAAAACATCTACACCACCT
GGGGAAAAACCGTAGTATGCCTATACCTATACCAGCTTTCCCCACCCATGACATGGCCACTTATACCCCATGTCATATTC
TGCCACCCCAGACAATTAGGAGCCTTCCTCACCAAGGTGCCTCTAAAACGATTAGAAGAACTTCTATACAAAATGTTCCT
ACACACAGGGACAGTCATAGTCCTCCCGGAGGACGACCTACCCACCACAATGTTCCAACCCGTGAGGGCTCCCTGTATCC
AGACTGCCTGGTGTACAGGACTTCTCCCCTATCACTCCATCTTAACAACCCCAGGTCTAATATGGACCTTCAATGACGGC
TCACCAATGATTTCCGGCCCTTACCCCAAAGCAGGGCAGCCATCTTTAGTAGTTCAGTCCTCCCTATTAATCTTCGAAAA
ATTCGAAACCAAAGCCTTCCATCCCTCCTATCTACTCTCTCATCAGCTTATACAATACTCCTCCTTCCATAACCTTCACC
TTCTATTCGATGAATACACCAACATCCCTGTCTCTATTTTATTTAATAAAGAAGAGGCGGATGACAATGGCGACTAGCCT
CCCGAGCCAGCCACCCAGGGCGAGTCATCGACCCAAAAGGTCAGACCGTCTCACACAAACAATCCCAAGTAAAGGCTCTG
ACGTCTCCCCCTTTTTTTAGGAACTGAAACCACGGCCCTGACGTCCCTCCCCCCTAGGAACAGGAACAGCTCTCCAGAAA
AAAATAGACCTCACCCTTACCCACTTCCCCTAGCGCTGAAAAACAAGGCTCTGACGATTACCCCCTGCCCATAAAATTTG
CCTAGTCAAAATAAAAGATGCCGAGTCTATAAAAGCGCAAGGACAGTTCAGGAGGTGGCTCGCTCCCTCACCGACCCTCT
GGTCACGGAGACTCACCTTGGGGATCCATCCTCTCCAAGCGGCCTCGGTTGAGACGCCTTCCGTGGGACCGTCTCCCGGC
CTCGGCACCTCCTGAACTGCTCCTCCCAAGGTAAGTCTCCTCTCAGGTCGAGCTCGGCTGCCCCTTAGGTAGTCGCTCCC
CGAGGGTCTTTAGAGACACCCGGGTTTCCGCCTGCGCTCGGCTAGACTCTGCCTTAAACTTCACTTCCGCGTTCTTGTCT
CGTTCTTTCCTCTTCGCCGTCACTGAAAACGAAACCTCAACGCCGCCCTCTTGGCAGGCGTCCCGGGGCCAACATACGCC
GTGGAGCGCAGCAAGGGCTAGGGCTTCCTGAACCTCTCCGGGAGAGGTCTATTGCTATAGGCAGGCCCGCCCTAGGAGCA
TTGTCTTCCCGGGGAAGACAAACATGTGGGGAAAAGCAAGAGAGATCAGATTGTTACTGTGTCTGTGTAGAAAGAAGTAG
ACATAGGAGACTCCATTTTGTTATGTACTAGGAGAAATTCTTCTGCCTTGAGATTCTGTTAATCTATGACCTTACCCCCA
ACCCCGTGCTCTCTGAAACATGTGCTGTGTCAACTCAGAGTTGAATGGATTAAGGGCGGTGCAAGATGTGCTTTGTTAAA
CAGATGCTTGAAGGCAGCATGCTCCTTAAGAGTCATCACCACTCCCTAATCTCAAGTGCCCAGGGACACAAACACTGCGG
AAGGCCCAGGGACCTCTGCCTAGGAAAGCCAGGTATTGTCCAAGGTTTCTCCCCATGTGATAGTCTGAAATATGGCCTCG
TGGGAAGGGAAAGACCTGACCGTCCCCCAGCCCAACACCCGTAAAGGGTCTGTGCTGAGGAGGATTAGTATAAGAGGAAG
GAATGCCTCTTGCAGTTGAGACAAGAGGAAGGCATCTGTCTCCTGCCTGTCCCTGGGCAATGCAATGTCTCGGTATAAAA
CCCAATTGTATGCTCCATCTACTGAGATAGGGAAAAACCGCCTTAGGGCTGGAGGTGGGACCTGCGGGCAGCAATACTGC
TTTGTAAAGCATTGAGATGTTTATGTGTATGCATATCTAAAAGCACAGCACTTAATCCTTTACATTGTCTATGATGCAAA
GACCTTTGTTCACGTGTTTGTCTGCTGACCCTCTCCCCACAATTGTCTTGTGACCCTGACACATCCCCCTCTTCGAGAAA
CACCCACAAATGATCAATAAATACTAAGGGAACTCAGAGGCTGGGGGGATCCTCCATATGCTGAACGCTGGTTCCCCGGG
TCCCCTTATTTCTTTCTCTATATTTTGTCTCTGTGTCTTTTTCTTTCCTAAGTTCTCGTTCCACCTTACGAGAAACACCC
ACAGTTGTGGAGGGGCAACCCACCCCTAAAATTAGAAGTAAATATGCCTCTTATCTCAGCTTTATTAAAATTCTTTTAAA
AAGAGGGGGAGTTAAAGTATCTACAAAAAATCTAATCAAGCTATTTCAAATAATAGAACAATTTTGCCCATAGTTTCCAG
AACAAGGAACTTTAGATCTAAAAGATTAAAAAAGAATTAGTAAGGAACTAAAACAAGCAGGTAGGAAAAGTAATATCATT
CCACTTACAGTATGGAATGATTAGGCCATTATTAAAGCAGCTTTAGAACCATTTCAAACAGAAGAAGATAGCGTTTCAGT
TTCTGATGCCCCTAGAAGCTGTTTAATAGATTGTAATGAAAAGACAAAGAAAAAATCCCAGAAAGAAACGGGAAGTTTAC
ATTGCGAATATGTAGCAGAGCCAGTAATGGCTCAGTCAACGCAAAATGTTGACTATAATCAATTACAGGAGGTGATATAT
CCTGAAACGTTAAAATTAGAAGGAAAAGGTCCCGAATTAGTGAGGCCACCAGAGTCTAAACCACGAAGGCCAAGTCCTCT
TCCAGCAAGTCAGGTGCCTGTAACATTACAACCTCAAACGCAGGTTAAAGAAAATAAGACCCAACCGCCAGTAGCTTATC
AATACTAGCCGCCGGCTGAACTTCAGTATCGGCCACCCCCAGAAAGTCAGTATGGATATCCAAGAATGCCCCCAGCACCA
CAGGGCAGGGCGCCATACCCTCAGCCGCCCACTAGGAGACTTAATCCTACGGCACCACCTAGTAGACAAGGTAGTGAATT
ACATGAAATTATTGATAAATCAAGAAAGGAAGGAGATACTGAGGCATGGCAATTCCCAGTAATGTTAGAACCGATGCCAC
CTGGAGAAGGAGCCCAAGAGGGAGAGCCTCTCACAGTTGAGGCCAGATACAAGTCTTTTTCGATAAAAATGCTAAAAGAT
ATGAAAGAAGGAGTAAAACAGTATGGACCCAACTCCCCTTATATGAGGACATTATTAGATTCCATTGCTCATGGACATAG
ACTCATTCCTTATGATTAGGAGATTCTGGCAAAATCGTCTCTCTCACCCTCTCAATTTTTACAATTTAAGACTTAGTAGA
TTGATGAGGTACAAGAACGGGTCCGAAGAAATAAGGCTGCCAATCCTCCAGTTAACATAGATGCAGATCAACTATTAAGA
ACAGGTCAAAATTAGAGTACTATTAGTCAACAAGCATTAATGCAAAATGAGGCCATTGAGCAAGTTAGAACTATCTGCCT
TAGAGCCTAAGAAAAAATCCAAGACCTAGGAAGCGCCTGCCCCTCATTTAATACAGTAAGACAAGGTTCGAAAGAGCCCT
ACCCTGATTTTGTAGCAAGGCTCCAAGATGTTGCTCAAAAGTCAATTGCCGATGAAAAAGCCCGTAAGGTCATAGTGAAG
TTGATGGCATATGAAAACGCCAATCCTGAGTGTCAATCAGCCATTAAGCCATTAAAAGGAAAAGTTCCTGCAGGATCAGA
TGTAATCTCAGAATATGTAAAAGCCTGTGATGGAATCGGAGGAGCTATGCATAAAGCTATGCTTATGGCTCAAGCAATAA
CAGGAGTTGTTTTAGGAGGACAAGTTAGAACATTTGGAAGAAAATGTTATAATTGTAGTCAAATTAGTCACTTAAAAAAG
AATTGCCCAGTCTTAAATAAACAGAATATAACTATTCAAGCTACTACCACAACAAGTAGAGAACCACCTGACTTATGTCC
AAGATGTAAAAAAAGAAAACATTAGGCTAGTCAATGTCATTCTAAATTTGATAAAAATAGGCAAGCATTGTCAGGAAACA
AGCAAAGAGGCCAGCCTCAGGCCCCACAACAAACTAAGGCATTCCCAATTCAGCCATTTGTTCCTCAAGGTTTTCAAAGA
CAACAACCCCCACTGTCCCAAGTGTTTCAAGGAATAAGCCAGTTACCACAATACAACAATTGTCCCCCGCCACAAGCAGC
AGTGTAGCAGTAGATTTATGTACTATACAAGCAGTCTCTCTGCTTCCAAAGGAGCCCCCACAAAAAATCCCCACAAAGGT
ATATGGCCCACTGCCTGAGAGGACTGTAGGACTAATCTTAGGAAGATCAAGTCTAAATCTAAAAGGAGTTCAAATTCATA
CTGGTGTAGTTGATTCAGACTATAAAGGCGAAATTCAGTTAGTTATTAGCTCTTCAATTCCTTGAAGTGCCAGTCCAAGA
GACAAGATTGCTCAATTATTACTCCTGCCATATATTAAAGGTGGAAATAGTGAAATAAAAAGAATAGGAGGGCTTGGAAG
CACTGATCCAACAAGAAAGGCTGCATATTAGGCAAGTCAAGTCTCAAAGAACAGACCTGTGTGTAAGGCCATTATTCAAG
GAAAACAGTTTGAAAAGTTAGTAGACACTAAAGCAGATGTCTCTATCATTGCTTTAAATCAGTGGCCAAAAAATTGGCCT
AAACAAAAGGCTGTTACAAGACTTGTCGGCATAGGCACAGCCTCAGAAGTGTATCAAAGTACTAAGATTTTACATTGCTT
AAGGCCAGATAATCAAGAAAGTACTGTTCAGCCAATGATTACTTCAATTCCTCTTAATCTGTGAAGTCAAGATTTATTAT
AACAATGAGGTGGGGAAATCACCATGCCCACTCCATTATATAGCCCCACGAGTCAAAAAATCATGACCAAGATAAGATAT
ATACCAGGAAAAGGACTAAAGAAAAATGAAGATGGCATTAAAGTTCCAGTTGAGGCTAAAATAAATCAAGAAAAAGAAGG
AATAAGGTATCCTTTTTAGAGGCGGCCACTGTGGAGCCTCCTAAACACATACCATTAACTTAGAAAACAGAAAAACCGGT
GTGGGTAAATCAGTGGCCGCTACCAAAACAAAAACTAGAGGCTTTACATTTATTAACAAATGAACAGTTAGAAAAAAGTC
ATATTGAGCCTTCATTCTCACCTTAGAATTCTCCTGTGTTTGTAATTCAGAAGAAATCAGGCAAATGGCATATGTTAACT
GACTTAAAGGCCGTAAACGCCGTAATTCAACCCATAAGGCCTCTCCAACCCGAGTTGCCCTCTCCAGCCATGATCCCAAA
AGATTGGCCTTTAATTATAATTGATCTAAAGGATTGCTTTTTTACCATCCCTCTGGCGGAGCAGGATTGTGAAAAATTTG
CCTTTACTATACCAGCCATAAATAATAAAGAACCAGCCACCAAGTTTCAGTAGAAAGTGTTACCTCAAGGAATGCTTAAT
AGTCCAACTATTTGTCAGACTTTTGTAGGTCAAGCTCTTCAACCAGTTAAAGACAAGTTTTCAGACTGTTATATTATTCA
TTATATTGATGATATTTTATGTGCTACAGAAACGAAAGATAAATTAATTGACTGTTATACATTTCTGCAAGCAGAGGTTG
CCAATGCAGGACTGGCAATAGCATCTGATAAGATCCAAACCTCTACTCCTTTTCATTATTTAAGGATGCAGATAGAAAAT
AGAAAAATTAAGCCACAAAAAATAGAAATAAGAAAAGACACATTAAAAACACTAAATAATTTTCAAAAATTGCTAGGAGA
TATTAATTAGATTCAGCCAACTCTAGGCATTCCTACTTATGCCATGTCAAATTTGTTCTCTATCTTAAGAAAAGACTCAG
ACTTAAATAGTAAAAGAATGTTAACCCCAAAGGCAACAAAAGAAATTAAATTAGTAGAAGAAAAAATTCTGTCAGCGCAA
ATAAATAGAATAGATCCCTTAGCCCCACTCCAACTTTTGATTTTTGCCACTGCACATTCTCCAACAGGCATCATTATTCA
AAATACTGATCTTGTGAAGTAGTCCTTCCTTCCTCACAGTACAATTAAGACTTTTACATTGTACTTGGATCAAATAGCTA
CATTAATTGGTCAGACAAGATTACGAATAATAAAATTATGTGGAAATGACCCAGACAAAATACTTGTCCCTTTAACCAAA
GAACAAGTTTGACAAGCCTTTATCAATTCTAGTGCATGGCAGATTAGTCTTGCTAATTTTGTAGGAATTATTGATAATCA
TTACCCAAAAACAAAGATCTTCCAGTTCTTAAAATTGACTACTTAGATTCTACCTAAAATTACCAGACGTGAACCTTTAG
AAAATGCTCTAACAGTATTTACTGATAGTTCCAGCAATAGAAAAGCAGCTTACACAAGGCTGAAAGAACGAGTAATCAAA
ACTCCATATCAATCAGCTCAAAGAGCAGAGTTAGTTGCAGTCATTACAGTGTTACAAGATTTTGACCAACCTATCAATAT
TATATCAGATTCTGCATATGTAGTACAGGCTACAAAAGATGTTAAGACAGCTCTAATTAAATATAGCATGGATGATCAGT
TAAACCAGCTATTCAATTTATTACAACAAACTGTAAAAAAAGGAAATTTCCCATTTTATGTTACTCATATTCGAGCACAC
ACTAATTTACCAAGGCCTTTGACTAAAGCAAATGAACAAGCTGACTTACTAGTATCATCTGCATTCATAAAAGCACAAGA
ACTTCATGCTTTGACTCATGTAAATGCAGCAAGATTAAAAAACAAATTTGATGTCACATGGAAACAGGCAAAAGATATTG
TACAACATTGCACCCAGTGTCAAGTCTTACACCTGCCCACTCAAGAGGCAGAAGTTAATCCCAGAGGTCTGCGTCCTAAT
GCATTATGGCAAATGGATGTCACGCATGTACCTTCATTTAGAAGATTATCATATGTTCATGTAACAGTTGATACTTATTC
ACATTTCATATAGGCAACTTGCCAAACAGGAGAAAGTACTTCCCATGTTAAAAAACATTTATTGTCTTGTTTTGCTGTAA
TAGAAGTTCCAGAAAAAATCAAAACTGACAATGAACCAAGATATTGTAGTAAAGCTTTCCAAAAATTCTTAAGTCAGTAG
AAAATTTCACATACAACAAGAATTCCTTATAATTCCCAAGGACAAGCCATAGTTGAAAGAACTAATAGAACACTCAAAAC
TCAATTAGTTAAACAAAAAGAAGGGGGAGACAGTAAGGAGTGTACCACTCCTCAGATGCAACTTAATCTAGCACTCTATA
CTTTAAATTTTTTAAACATTTACAGAAATCAGGCTACTACTTCTGCAGAACAACATCTTACTGGTAAAAAGAACAGCCCA
CATGAAGGAAACCTAATTTAGTAGAAAGATAATAAAAATAAGACATAGGAAATAAGGAAGGTGATAACGTGGGGGAGAGG
TTTTGCTTGTGTTTCACCAGGAGAAAATCAGCTTCCTGTTTGGATACCCACTAGACATTTGAAGTTCTACAATGAACCCG
TCGGAGATGCAAAGAAAAGGGCCTCCACGGAGGTAGTAACACCCAGTCACATGGATGGATAATCCTATAGAAGTATATGT
TAATGATAGTGTATAGGTACCTGGCCCCATAGATAATCGCTGCCCTGCCAAACCTGAGGAAGAAAGGATGATGATAAATA
TTTCCATTAGGTATCGTTATCTTCCTATTTGCCTAGGGAGAGCACCAAGATGTTTAATGCCTGCAGTCCAAAATTGGTTG
GTAGAAGTACCTACTGTCAGTCCCATCAGTAGATTCACTTATCACATGGTAAGCAGGATGTCACTCAGGCCACAGGTAAA
TTATTTACAAGACTTTTCTTATCAAAGATCATTAAAATTTAGACCTAAAGAGAAACCTTGCCCCAAGGAAATTCCCAAAG
AATCAAAAAATACAGAAGTTTTAGTTTAGGAAGAATGTGTGGCCAATAGTGCAGTGATATTACAAAACAATGAATTCGGA
ACTATTATAGATTGGGCACCTCGAGGTCAATTCTACCACAATTGCTCAGGACAAACTCAGTCGTGTCCAAGTGCACAAGT
GAGTCCAGCTGTTGATAGCGACTTAACAGAAAGTTTAGACAAACATAAGCATAAAAAATTGCAGTCTTTCTACCCTTAGG
AATGGGAAGAAAAAGGAATCTCTACCCCAAGACCAAAAATAATAAGTCCTGTTTCTGGTCCTGAACATCCAGAATTATGG
AGGATTACTGTGGCCTCACACCACATTAGAATTTGGTCTGGAAATCAAACTTTAGAAACAAGAGATCATAAGCCATTTTA
TACTATCGACCTAAATTCCAGTCTAACGGTTCCTTTACAAAGTTGCGTAAAGCCCCCTTATATGCTAGTTGTAAGAAATA
TAGTTATTAAACCAGACTCCCAGACTATAACCTGTGAAAATTGTAGATTGCTTACTTGCATTGATTCAACTTTTAATTGG
CAACACCGTATTCTGCTGGTGAGAGCAAGAGAAGGCGTGTGGATCCCTGTGTCCATGGACCGACCGTAGGAGGCCTCGCC
ATCCGTCCATATTTTGACTGAAGTATTAAAAGGTGTTTTAAATAGATCCAAAAGATTCATTTTTACTTTAATTGCAGTGA
TTATAGGATTAATTGCAGTCACAGCTACGGCTGCTGTAGCAAGAGTTGCATTGCACTCTTCTGTTCAGTCAGTGAACTTT
GTTAATGATTGGCAAAAAAATTCTACAAGATTGTGGAATTCACAATCTAGTATTGATCAAAAATTGGTAAATCAAATTAA
TGATCTTAAACTGTCATTTAGATGGAAGACAGACTCATGAGCTTAGAACATCGTTTCCAGTTACAGTGTGACTAGAATAC
GTCAGATTTTTGTATTACAACCCAAATTTATAATGAGTCTAAGCATCACTAGGACATGGTTAGACGCCATCTACAAGGAA
AAGAAGATACTCTCACTTTAGACATTTCCAAGTTAAAAGAACAAATTTTCGAAGCATCAAAAGCCCATTTAAATTTGGTG
CCAGGAACTCAGGCAACTGCAGAAGTTGCTGATGGCCTCGCAAATCTTAACCCTGTCACTTGAGTTAAGACCATTGGAAG
TACTACGATTATAAATCTCATATTAATCCTTGTGTGCCTGTTTTGTCTGTTGTTAGTCTGCAGGTGTACCCAACAGCTCC
GAAGAGACAGCGACCATCAAGAACAGGCCAAGATGACGATGGCAGTTTTGTCGAAAAGAGAAGGGGGAAATGTGGGGAAA
AGCAAGAGAGATCAGATTGTTACTGTGTCTGTGTAGAAAGAAGTAGACATAGGAGACTCCATTTTCTTATGTACTAGGAG
AAATTCTTCTGCCTTGAGATTCTGTTAATCTATGACCTTACCTCCAACCCCGTGCTCTCTGAAACATGTGCTGTGTCAAC
TCAGAGTTGAATGGATTAAGGGCAGTGCAAGATGTGCTTTGTTAAACAGATGCTTGAAGGCAGCATGCTCCTTAAGAGTC
ATCACCAAATGTAGTCTTATGCAATACTCTTGTAGTCTTGCAACATGCTTATGTAACGATGAGTTAGCAACATGCCTTAT
AAGGAAAGAAAAAGCACCGTGCATGCCGATTGGTGGAAGTAAGGTGGTATGATCGTGGTATGATCGTGGTATGATCGTGC
CTTATTAGGAAGGCAACAGACGGGTCTAACACGGATTGGACGAACCACTGAATTCCGCATTGCAGAGATATTGTATTTAA
GTGCCTAGCTCGATACAATAAACGCCATTTGACCATTCACCACATTGGTGTGCACCTGGGTTGATGGCCGGACCGTTGAT
TCCCTGACGACTACGAGCACATGCATGAAGCAGAAGGCTTCATTTGGTGACCCCGACGTGATCGTTAGGGAATAGTGGTC
GGCCACAGGCGGCGTGGCGATCCTGTCCTCATCCGTCTCGCTTATTCGGGGAGCGGACGATGACCCTAGTAGAGGGGGCT
GCGGCTTAGGAGGGCAGAAGCTGAGTGACGTCGGAGGGAGCTCCACGGCCGGGGGCCAAGATACCCTACCGAGAACTCAG
AGAGTCGTTGGAAGACGGGAAGAAAGCCCGACGACTGAGCGGTCCACCCCAGGCGTGATTCCGGTTGCTCTGCGTGATTC
CGGTCGCCCGGTGAATCAAGCATGGAAGCCGTCATAAAGGCAGCAGCCGCCGCGATGCCGCTCAGCGTCAGCCTCCCCAG
CAAGAACTACGATTACGACTACGACTCGGTGCAGCCCTACTTCTACTTCGAGGAGGAGGAGGAGAACTTCTACCTGGCGG
CGCAGCAGCGGAGCAGCGAGCTGCAGCCTCCAGCCCCGTCCGAGGACATCTGGAAGAAGTTTGAGCTCCTGCCCGCGCCG
CCCCTCTCGCCCAGCTGCCGCTCCAACCTGGCCGCCGCCTCCTGCTTCCCTTCCACCGCCGACCAGCTGGAGATGGTGAC
GGAGCTGCTCGGGGGGGACATGGTCAACCAGAGCTCCATCTGCGACCCGGACGACGAATCCTTCGTCAAATCCATCATCA
TCCGGGACTGCATGTGGAGCGGCTTCTCCGCCGCCGCCAAGCTGGAGAAGGTGGTGTCGGAGAAGCTCGCCACCTACAAA
GCCTCCCGCCGGGAGGGGGGCCCCGCCGCCGCCTCCCGACCCGGCCCGCCGCCCTCGGGGCCGCCGCCTCCTCCCGCCGG
CCCCGCCGCCTCGGCCGGCCTCTACCTGCACGACCTGGGAGCCGCGGCCGCCGGCTGCATCGGCTCCTCGGTGGTCTTCC
CCTGCCCGCTCGGCAGGCGCGGCCCGCCCGGCGCCGGCCCCGCGGCTCTGCTGGGGGTCGACGCGCCGCCCACGGCCGGC
GGCGGCTCGGAGGAAGAACAAGAAGAAGATGAGGAAATCGATGTCGTTACATTAGCTGAAGCGAACGAGTCTGAATCCAG
CACAGAGTCCAGCACAGAAGCATCAGAGGAGCACTGTAAGCCCCACCACAGTCCGCTGGTCCTCGAGCGGTGTCACGTCA
ACATCCACCAACACAACTACGCTGCTCCTCCCTCCACCAAGGTGGAATACCCAGCCGCCAAGAGGCTAAAGTTGGACAGT
GGCAGGGTCCTCAAACAGGTCAGCAACAACCGAAAATGCTCCAGTCCCCGCACGTCAGACTCAGAGGTGAACGACAAGAG
GCGAACGCACAACGTCTTGGAGCGCCAGCGAAGGAATGAGCTGAAGCTGAGCTTCTTTGCCCTGCGGGACCAGATACCCG
AGGTGGCCAACAACGAGAAGGCGCCCAAGGTTGTCATCCTGAAAAGAGCCACGGAGTACGTTCTGTCTATCCAATCGGAC
GAGCACAGACTGATCGCAGAGAAAGAGCAGTTGAGGCGGAGGAGAGAACAGTTGAAACACAAACTTGAGCAGCTAAGGAA
CTCTCGTGCATAGGAACTCTTGGACATCACTTAGAATACCCCAAACTAGACTCCGTGTGATAGCTGGTTGGATCGTTAAT
CGGACGGCTGGCACACGGAATGTAGGAGGTCGCTGAGTAAGTACGAACAAAATTTACGTTGTAATAAGGTGAGGCTTGAC
CTACAATTGTTCAAATAATGCTTCTGTAGAAATGTTTAGCATTAGGCATCTTGCGCTGCTCCGCGATGTACGGGTCAGGT
ATAATGTGCAGTTTGACTGAGGGGACCATGATATGTATAGGCGAAAGGCGGGGCTTCGGTTGTACGCGGTTAGGAGTCCC
CTCAGGATATAGTAGTTTCGCTTTTGCATAGGGAGGGGGAAATGTAGTCTTATGCAATACTCTTGTAGTCTTGCAACATG
CTTATGTAACGATGAGTTAGCAACATGCCTTATAAGGAAAGAAAAAGCACCGTGCATGCCGATTGGTGGAAGTAAGGTGG
TATGATCGTGGTATGATCGTGGTATGATCGTGCCTTATTAGGAAGGCAACAGACGGGTCTAACACGGATTGGACGAACCA
CTGAATTCCGCATTGCAGAGATATTGTATTTAAGTGCCTAGCTCGATACAATAAACGCCATTTGACCATTCACCACATTG
GTGTGCACCTGGGTTGATGGCCGGACCGTTGATTCCCTGACGACTACGAGCACATGCATGAAGCAGAAGGCTTCATTTGT
GGGGAAAAGCAAGAGAGATCAGATTGTTACTGTGTCTGTGTAGAAAGAAGTAGACATAGGAGACTCCATTTTGTTATGTG
CTAAGAAAAATTCTTCTGCCTTGAGATTCTGTTAATCTATAACCTTACCCCCAACCCCGTGCTCTCTGAAACGTGTGCTG
TGTCAACTCAGAGTTAAATGGATTAAGGGCGGTGCAGGATGTGCTTTGTTAAGCAGATGCTTGAAGGCAGCCTGCTCCTT
AAGAGTCATCACCACTCCCTAATCTCAAGTACCCAGGGACACAAAAACTGCGGAAGGCCGCAGGGACCTCTGCCTAGGAA
AGCCAGGTATTGTCCAAGGTTTCTCCCCATGTGATAGTCTGAAATATGGCCTCGTGGGAAGGGAAAGACCTGACCGTCCC
CCAGCCCGACACCCGTAAAGGGTCTGTGCTGAGGAGAATTAGTAAAAGAGGAAGGAATGCCTCTTGCAGTTGAGACAAGA
GGAAGGCATCTGTCTCCTGCCTGTCCCTGGGCAATGGAATGTCTCGGTATAAAACCCGATTGTATGCTCCATCTACTGAG
ATAGGGAAAAACCGCCTTAGGGCTGGAGGTGGGACCTGCGGGCAGCAATACTGCTTTGTAAAGCATTGAGATGTTTATGT
GTATGCATATCTAAAAGCACAGCACTTAATCCTTTACATTGTCTATGATGCAAAGACCTTTGTTCACGTGTTTGTCTGCT
GACCCTCTCCCCACAATTGTCTTGTGACCCTGACACATCCCCCTCTTCGAGAAACACCCACAAATGATGAATAAATACTA
AGGGAACTCAGAGGCTGGCGGGATCCTCCATATGCTGAACGCTGGTTCCCCGGTTCCCCTTATTTCTTTCTCTATACTTT
GTCTCTGTGTCTTTTTCTTTTCCAAATCTCTCGTCCCACCTTACGAGAAACACCCACAGGTGTGTAGGGGCAACCCACCC
CTACATCTGGTGCCCAACATGGAGGCTTTTCTCTAGGGTGAAGGTACGCTCGAGCGTGGTCATTGAGGACAAGTCGACGA
GAGATCCCGAGTACGTCTACAGTCAGCCTTACGGTAAGCTTGTGCGCTCGGAAGAAGCTAGGGTGATAATGGGGCAAACT
AAAAGTAAAATTAAAAGTAAATATGCCTCTTATCTCAGCTTTATTAAAATTCTTTTAAAAAGAGGGGGAGTTAAAGTATC
TACAAAAAATCTAATCAAGCTATTTCAAATAATAGAACAATTTTGCCCATGGTTTCCAGAACAAGGAACTTTAGATCTAA
AAGATTGGAAAAGAATTGGTAAGGAACTAAAACAAGCAGGTAGGAAGGGTAATATCATTCCACTTACAGTATGGAATGAT
TGGGCCATTATTAAAGCAGCTTTAGAACCATTTCAAACAGAAGAAGATAGCGTTTCAGTTTCTGATGCCCCTGGAAGCTG
TATAATAGATTGTAATGAAAAGACAAGGAAAAAATCCCAGAAAGAAACGGAAAGTTTACATTGCGAATATGTAGCAGAGC
CGGTAATGGCTCAGTCAACGCAAAATGTTGACTATAATCAATTACAGGAGGTGATATATCCTGAAACGTTAAAATTAGAA
GGAAAAGGTCCAGAATTAGTGGGGCCATCAGAGTCTAAACCACGAGGGACAAGTCCTCTTCCAGCAGGTCAGGTGCCCGT
AACATTACAACCTCAAAAGCAGGTTAAAGAAAATAAGACCCAACCGCCAGTAGCCTATCAATACTGGCCTCCGGCTGAAC
TTCAGTATCGGCCACCCCCAGAAAGTCAGTATGGATATCCAGGAATGCCCCCAGCACCACAGGGCAGGGCGCCATACCCT
CAGCCGCCCACTAGGAGACTTAATCCTACGGCACCACCTAGTAGACAGGGTAGTGAATTACATGAAATTATTGATAAATC
AAGAAAGGAAGGAGATACTGAGGCATGGCAATTCCCAGTAACGTTAGAACCGATGCCACCTGGAGAAGGAGCCCAAGAGG
GAGAGCCTCCCACAGTTGAGGCCAGATACAAGTCTTTTTCGATAAAAATGCTAAAAGATATGAAAGAGGGAGTAAAACAG
TATGGACCCAACTCCCCTTATATGAGGACATTATTAGATTCCATTGCTTATGGACATAGACTCATTCCTTATGATTGGGA
GATTCTGGCAAAATCGTCTCTCTCACCCTCTCAATTTTTACAATTTAAGACTTGGTGGATTGATGGGGTACAAGAACAGG
TCCGAAGAAATAGGGCTGCCAATCCTCCAGTTAACATAGATGCAGATCAACTATTAGGAATAGGTCAAAATTGGAGTACT
ATTAGTCAACAAGCATTAATGCAAAATGAGGCCATTGAGCAAGTTAGAGCTATCTGCCTTAGAGCCTGGGAAAAAATCCA
AGACCCAGGAAGCGCCTGCCCCTCATTTAATACAGTAAGACAAGGTTCAAAAGAGCCCTATCCTGATTTTGTGGCAAGGC
TCCAAGATGTTGCTCAAAAGTCAATTGCCGATGAAAAAGCCCGTAAGGTCATAGTGGAGTTGATGGCATATGAAAACGCC
AATCCTGAGTGTCAATCAGCCATTAAGCCATTAAAAGGAAAGGTTCCTGCAGGATCAGATGTAATCTCAGAATATGTAAA
AGCCTGTGATGGAATCGGAGGAGCTATGCATAAAGCTATGCTTATGGCTCAAGCAATAACAGGAGTTGTTTTAGGAGGAC
AAGTTAGAACATTTGGAGGAAAATGTTATAATTGTGGTCAAATTGGTCACTTAAAAAAGAATTGCCCAGTCTTAAACAAA
CAGAATATAACTATTCAAGCAACTACAACAGGTAGAGAGCCACCTGACTTATGTCCAAGATGTAAAAAAGGAAAACATTG
GGCTAGTCAATGTCGTTCTAAATTTGATAAAAATGGGCAACCATTGTCGGGAAACGAGCAAAGGGGCCAGCCTCAGGCCC
CACAACAAACTGGGGCATTCCCAATTCAGCCATTTGTTCCTCAGGGTTTTCAGGGACAACAACCCCCACTGTCCCAAGTG
TTTCAGGGAATAAGCCAGTTACCACAATACAACAATTGTCCCCTGCCACAAGCAGCAGTGCAGCAGTAGATTTATGTACT
ATACAAGCAGTCTCTCTGCTTCCAGGGGAGCCCCCACAAAAAATCCCCACAGGGGTATATGGCCCCCTGCCTGAGGGGAC
TGTAGGACTAATCTTAGGAAGATCAAGTCTAAATCTAAAAGGAGTTCAAATTCATACTAGTGTGGTTGATTCAGACTATA
AAGGCGAAATTCAGTTGGTTATTAGCTCTTCAATTCCTTGGAGTGCCAGTCCAGGAGACAGGAGTGCTCAATTATTACTC
CTGCCATATATTAAGGGTGGAAATAGTGAACTAAAAAAAATAGGAGGGCTTGGAAGCACTGATCCAACAGGAAAGGCTGC
ATATTGGGCAAGTCAGGTCTCAGAGAACAGACCTGTGTGTAAGGCCATTATTCAAGGAAAACAGTTTGAAGGGTTGGTAG
ACACTGGAGCAGATGTCTCTATCATTGCTTTAAATCAGTGGCCAAAAAATTGGCCTAAACAAAAGGCTGTTACAGGACTT
GTCGGCATAGGCACAGCCTCAGAAGTGTATCAAAGTACGGAGATTTTACATTGCTTAGGGCCAGATAATCAAGAAAGTAC
TGTTCAGCCAATGATTACTTCAATTCCTCTTAATCTGTGGGGTCGAGATTTATTACAACAATGGGGTGCGGAAATCACCA
TGCCCGCTCCATTATATAGCCCCACGAGTCAAAAAATCATGACCAAGATGGGATATATACCAGGAAAGGGACTAGGGAAA
AATGAAGATGGCATTAAAATTCCATTTGAGGCTAAAATAAATCAAAAAAGAGAAGGAATAGGGTATCCTTTTTAGGGGCG
GCCACTATAGAGCCTCCTAAACCCATACCATTAACTTGGAAAACAGAAAAACCGGTGTGGGTAAATCAGTGGCAGCTACC
AAAACAAAAACTGGAGGCTTTACATTTATTAGCAAATGAACAGTTAGAAAAGGGTCATATTGAGCCTTCGTTCTCACCTT
GGAATTCTCCTGTGTTTGTAATTCAGAAGAAATCAGGCAAATGGCGTATGTTAACTGACTTAAGGGCCGTAAACGCCGTA
ATTCAACCCATGGGGCCTCTCCAACCCGGGTTGCCCTCTCCGGCCATGATCCCAAAAGATTGGCCTTTAATTATAATTGA
TCTAAAGGATTGCTTTTTTACCATCCCTCTGGCAGAGCAGGATTGTGAAAAATTTGCCTTTACTATACCAGCCATAAATA
ATAAAGAACCAGCCACCAGGTTTCAGTGGAAAGTGTTACCTCAGGGAATGCTTAATAGTCCAACTATTTGTCAGACTTTT
GTAGGTCGAGCTCTTCAACCAGTTAGAGAAAAGTTTTCAGACTGTTATATTATTCATTATATTGATGATATTTTATGTGC
TGCAGAAACGAAAGATAAATTAATTGACTGTTATACATTTCTGCAAGCAGAGGTTGCCAGTGCTGGACTGGCAATAGCAT
CTGATAAGATCCAAACCTCTACTCCTTTTCATTATTTAGGGATGCAGATAGAAAATAGAAAAATTAAGCCACAAAAATAG
AAATAAGAAAAGACACATTAAAAACACTAAATGATTTTCAAAAATTACTAGGAGATATTAATTGGATTCGGCCAACTCTA
GGCATTCCTACTTATGCCATGTCAAATTTGTTCTCTATCTTAAGAGGAGACTCAGACTTGAATAGTAAAAGAATATTAAC
CCCAGAGGCAACAAAAGAAATTAAATTAGTGGAAGAAAAAATTCAGTCAGCGCAAATAAATAGAATAGATCCCTTAACCC
CACTCCAACTTTTGATTTTTGCCACTGCACATTCTCCAACAGGCATCATTATTCAAAATACTGATCTTGTGGAGTGGTCA
TTCCTTCCTCACAGTACAGTTAAGACTTTTACATTGTACTTGGATCAAATGGCTACATTAATCGGTCAGACAAGATTACG
AATAATAAAATTATGTGGAAATGACCAAGACAAAATAGTTGTCCCTTTAACCAAGGAACAAGTTAGACAAGCCTTTATCA
ATTCTGGTGCATGGCAGATTGGTCTTGCTAATTTTGTGGGAATTATTGATAATCATTACCCAAAAACAAAGATCTTCCAG
TTCTTAAAATTGACTACTTGGATTCTACCTAAAATAACCAGACGTGAACCTTTAGAAAATGCTCTAACAGTATTTACTGA
TGGTTCCAGCAATGGAAAAGCAGCTTACACAGGGCCGAAAGAACGAGTAATCAAAACTCCATATCAGTCGGCTCAAAGAG
CAGAGTTGGTTGCAGTCATTACAGTGTTACAAGATTTTGACCAACCTATCAATATTATATCAGATTCTGCCTATGTAGTA
CAGGCTACAAGGGATGTTGAGACAGCTCTAATTAAATATAGCATGGATGATCAGTTAAACCAGCTATTCAATTTATTACA
ACAAACTGTAAGAAAAAGAAATTTCCCATTTTATATTACTCATATTCGAGCACACACTAATTTACCAGGGCCTTTGACTA
AAGCAAATGAACAAGCTGACTTACTGGTATCATCTGCACTCATAAAAGCACAAGAACTTCATGCTTTGACTCATGTAAAT
GCAGCAGGATTAAAAAACAAATTTGATGTCACATGGAAACAGGCAAAAGATATTGTACAACATTGCACCCAGTGTCAAGT
CTTACACCTGCCCACTCAAGAGGCAGGAGTTAATCCCAGAGGTCTGTGTCCTAATGCATTATGGCAAATGGATGTCACGC
ATGTACCTTCATTTGGAAGATTATCATATGTTCATGTAACAGTTGATACTTATTCACATTTCATATGGGCAACTTGCCAA
ACAGGAGAAAGTACTTCCCATGTTAAAAAACATTTATTGTCTTGTTTTGCTGTAATGGGAGTTCCAGAAAAAATCAAAAC
TGACAATGGACCAGGATATTGTAGTAAAGCTTTCCAAAAATTCTTAAGTCAGTGGAAAATTTCACATACGACAGGAATTC
CTTATAATTCCCAAGGACAGGCCATAGTTGAAAGAACTAATAGAACACTCAAAACTCAATTAGTTAAACAAAAAGAAGGG
GGAGACAGTAAGGAGTGTACCACTCCTCAGATGCAACTTAATCTAGCACTCTATACTTTAAATTTTTTAAACATTTATAG
AAATCAGACTACTACTTCTGCAGAACAACATCTTACTGGTAAAAAGAACAGCCCACATGAAGGAAAACTAATTTGGTGGA
AAGATAATAAAAATAAGACATGGGAAATAGGGAAGGTGATAACGTGGGGGAGAGGTTTTGCTTGTGTTTCACCAGGAGAA
AATCAGCTTCCTGTTTGGATACCCACTAGACATTTGAAGTTCTACAATGAACCCATCGGAGATGCAAAGAAAAGGGCCTC
CACGGAGATGGTAACACCAGTCACATGGATGGATAATCCTATAGAAGTATATGTTAATGATAGCGAATGGGTACCTGGCC
CCACAGATGATCGCTGCCCTGCCAAACCTGAGGAAGAAGGGATGATGATAAATATTTCCATTGGGTATCGTTATCCTCCT
ATTTGCTTAGGGACAGCACCAGGATGTTTAATGCCTGCAGTCCAAAATTGGTTGGTAGAAGTACCTATTGTCAGTCCCAT
CAGTAGATTCACTTATCACATGGTAAGCGGGATGTCACTCAGGCCACGGGTAAATTATTTACAAGACTTTCCTTATCAAA
GATCATTAAAATTTAGACCTAAAGGGAAACCTTGCCCCAAGGAAATTCCCAAAGAATCAAAAAATACAGAAGTTTTAGTT
TGGGAAGAATGTGTGGCCAATAGTGCGGTGATATTACAAAACAATGAATTCGGAACTATTATAGATTGGGCACCTCGAGG
TCAATTCTACCACAATTGCTCAGGACAAACTCAGTCATGTCCAAGTGCACAAGTGAGTCCAGCTGTTGATAGCGACTTAA
CAGAAAGTTTAGACAAACATAAGCATAAAAAATTGCAGTCTTTCTACCCTTGGGAATGGGGAGAAAAAGGAATCTCTACC
CCAAGACCAAAAATAATAAGTCCTGTTTCTGGTCCTGAACATCCAGAATTATGGAGGCTTACTGTGGCCTCACACCACAT
TAGAATTTGGTCTGGAAATCAAACTTTAGAAACAAGAGATCGTAAGCCATTTTATACTGTCGACCTAAATTCCAGTCTAA
CACTTCCTTTACAAAGTTGCGTAAAGCCCCCTTATATGCTAGTTGTAGGAAATATAGTTATTAAACCAGACTCCCAGACT
ATAACCTGTGAAAACTGTAGATTGCTTACTTGCATTGATTCAACTTTTAATTGGCAACACCGTATTCTGCTGGTGAGAGC
AAGAGAGGGCGTGTGGATCCTTGTGTCCATGGACCGACCGTGGGAGGCCTCACCATCCGTCCATATTTTGACTGAAGTAT
TAAAAGGTGTTTTAAATAGATCCAAAAGATTCATTTTTACTTTAATTGCAGTGATTATGGGATTAATTGCAGTCACAGCT
ACGGGTGCTGTAGCAGGAGTTGCATTGCACTCTTCTGTTCAGTCAGTAAACTTTGTTAATGATTGGCAAAAAAATTCTAC
AAGATTGTGGAATTCACAATCTAGTATTGATCAAAAATTGGCAAATCAAATTAATGATCTTAGACAAACTGTCATTTGGA
TGGGAGACAGACTCATGAGCTTAGAACATCGTTTCCAGTTACAATGTGACTGGAATACGTCAGATTTTTGTATTACACCC
CAAATTTATAATGAGTCTGAGCATCACTGGGACATGGTTAGACACCATCTACAGGGAAGAGAAGATAATCTCACTTTAGA
CATTTCCAAATTAAAAGAACAAATTTTCGAAGCATCAAAAGCCCATTTAAATTTGGTGCCAGGAACTGAGGCAATTGCAG
GAGTTGCTGATGGCCTCGCAAATCTTAACCCTGTCACTTGGGTTAAGACCATTGGAAGTACTACGATTATAAATCTCATA
TTAATCCTTGTGTGCCTGTTTTGTCTGTTGTTAGTCTGCAGGTGTACCCAACAGCTCCGAAGAGACAGCGACCATCGAGA
ACGGGCCATGATGACGATGGCGGTTTTGTCGAAAAGAAAAGGGGGAAATGTGGGGAAAAGCAAGAGAGATCAGATTGTTA
CTGTGTCTGTGTAGAAAGAAGTAGACATAGGAGACTCCATTTTGTTATGTGCTAAGAAAAATTCTTCTGCCTTGAGATTC
TGTTAATCTATAACCTTACCCCCAACCCCGTGCTCTCTGAAACGTGTGCTGTGTCAACTCAGAGTTAAATGGATTAAGGG
CTGTGCAGGATGTGCTTTGTTAAGCAGATGCTTGAAGGCAGCCTGCTCCTTAAGAGTCATCACCACTCCCTAATCTCAAG
TACCCAGGGACACAAAAACTGCGGAAGGCCGCAGGGACCTCTGCCTAGGAAAGCCAGGTATTGTCCAAGGTTTCTCCCCA
TGTGATAGTCTGAAATATGGCCTCGTGGGAAGGGAAAGACCTGACCGTCCCCCAGCCCGACACCCGTAAAGGGTCTGTGC
TGAGGAGAATTAGTAAAAGAGGAAGGAATGCCTCTTGCAGTTGAGACAAGAGGAAGGCATCTGTCTCCTGCCTGTCCCTG
GGCAATGGAATGTCTCGGTATAAAACCCGATTGTATGCTCCATCTACTGAGATAGGGAAAAACCGCCTTAGGGCTGGAGG
TGGGACCTGCGGGCAGCAATACTGCTTTGTAAAGCATTGAGATGTTTATGTGTATGCATATCTAAAAGCACAGCACTTAA
TCCTTTACATTGTCTATGATGCAAAGACCTTTGTTCACGTGTTTGTCTGCTGACCCTCTCCCCACAATTGTCTTGTGACC
CTGACACATCCCCCTCTTCGAGAAACACCCACAAGTGATGAATAAATACTAAGGGAACTCAGAGGCTGGCGGGATCCTCC
ATATGCTGAACGCTGGTTCCCCGGTTCCCCTTATTTCTTTCTCTATACTTTGTCTCTGTGTCTTTTTCTTTTCCAAATCT
CTCGTCCCACCTTACGAGAAACACCCACAGGTGTGTAGGGGCAACCCACCCCTACAATGGTACAAGCAATGATAGACATG
GACATTATGAAGGGCATCCTAGAGGGTAAGTCCTCGTCTACAACAGACTTTTCCCATTTCTAACGTATCGTGCTATCTTC
GTCGCCCGGCGGACCATCCCCCCACCCCTCATTTATCGCGTTTGATATTACAGACTCTGTGTCCTCCTCTGAGTTTGACG
AATCGAGGGACGACGAGACGGACGCACCGACACTGGAAGACGAGCAATTGTCCGAACCCGCCGAGCCTCCGGCAGACGAG
CGCATCCGTGGTACCCAGTCGGCCCAGGGAATCCCACCCCCCCTGGGCCGCATCCCAAAAAAATCTCAAGGTCGTTCTCA
ACTGCGCAGTGAGATCCAGTTTTGCTCCCCACTGTCTCGACCCAGGTCCCCCTCACCAGTAAACAGGTACGGTAAAAAAA
TCAAGTTTGGAACCGCCGGTCAAAACACACGTCCTCCCCCTGAAAAGCGTCCTCGGCGCAGACCACGCGACCGCCTACAA
TACGGCAGAACAACACGGGGCGGACAGTGTCGCGCTGCACCGAAGCGAGCGACCCGCCGTCCGCAGGTCAATTGCCAGCG
GCAGGATGACGACGTCAGACAGGGTGTGTCTGACGCCGTAAAGAAACTCAGACTCCCTGCGAGCATGATAATTGACGGTG
AGAGCCCCCGCTTCGACGACTCGATCATCCCCCGCCACCATGGCGCATGTTTCAATGTCTTCATTCCCGCCCCACCATCC
CACGTCCCGGAGGTGTTTACGGACAGGGATATCACCGCTCTCATAAGAGCAGGGGGCAAAGACGACGAACTCATAAACAA
AAAAATCAGCGCAAAAAAGATTGACCACCTCCACAGACAGATGCTGTCTTTTGTGACCAGCCGCCACAATCAAGCGTACT
GGGTGAGTTGCCGTCGAGAAACCGCAGCCGCCGGAGGCCTGCAAACGCTTGGGGCTTTCGTGGAGGAACAAATGACGTGG
GCCCAGACGGTTGTGCGCCACGGGGGGTGGTTTGATGAGAAGGACATAGATATAATTTTGGACACCGCAATATTTGTCTG
CAATGCGTTTGTTACCAGATTTAGATTACTTCATCTTTCCTGCGTTTTTGACAAGCAGAGCGAGCTAGCACTGATCAAAC
AGGTGGCATATTTGGTAGCGATGGGAAACCGCTTAGTAGAGGCATGTAACCTTCTTGGCGAGGTCAAGCTTAACTTCAGG
GGAGGGCTGCTCTTGGCCTTTGTCCTAACTATCCCAGGCATGCAGAGTCGCAGAAGTATTTCTGCGCGCGGACAGGAGCT
GTTTAGAACACTTCTGGAATACTACAGGCCAGGGGATGTGATGGGGCTACTAAACGTGATAGTAATGGAACATCACAGCT
TGTGCAGAAACAGTGAATGTGCAGCGGCAACCCGGGCCGCAATGGGGTCGGCCAAATTTAACAAGGGTTTATTCTTTTAT
CCACTTTCTTAAGGATTGCCAAACCCCATGGCAGAGTGTCTCCCGTATTCCATGTAACTCACGTAGCCTTTCTCTAATAA
ACGTGGGGAAAAGCAAGAGAGATCAGATTGTTACTGTGTCTGTGTAGAAAGAAGTAGACATAGGAGACTCCATTTTGTTA
TGTACTAAGAAAAATTCTTCTGCCTTGAGATTCTGTTAATCTATAACCTTACCCCCAACCCCGTGCTCTCTGAAACGTGT
GCTGTGTCAACTCAGAGTTGAATGGATTAAGGGCGGTGCAGGATGTGCTTTGTTAAACAGATGCTTGAAGGCAGCATGCT
CCTTAAGAGTCATCACCACTCCCTAATCTCAAGTACCCAGGGACACAAAAACTGCGGAAGGCCCAGGGACCTCTGCCTAG
GAAAGCCAGGTATTGTCCAAGGTCTCTCCCCATGTGATAGTCTGAAATATGGCCTCGTGGGAAGGGAAAGACCTGACCGT
CCCCCAGCCCGACACCCGTAAAGGGTCTGTGCTGAGGAGGATTAGTAAAAGAGGAAGGAATGCCTCTTGCAGTTGAGACA
AGAGGAAGGCATCTGTCTCCTGCCTGTCCCTGGGCAATGGAATGTCTCGGTATAAAACCCGATTGTATGCTCCATCTACT
GAGATAGGGAAAAACCGCCTTAGGGCTGGAGGTGGGACCTGCGGGCAGCAATACTGCTTTGTAAAGCATTGAGATGTTTA
TGTGTATGCATATCTAAAAGCACAGCACTTAATCCTTTACATTGTCTATGATGCAAAGACCTTTGTTCACGTGTTTGTCT
GCTGACCCTCTCCCCACAATTGTCTTGTGACCCTGACACATCCCCCTCTTTGAGAAACACCCACAGATGATCAATAAATA
CTAAGGGAACTCAGAGGCTGGCAGGATCCTCCATATGCTGAACGCTGGTTCCCCGGTTCCCCTTATTTCTTTCTCTATAC
TTTGTCTCTGTGTCTTTTTCTTTTCCAAATCTCTCGTCCCACCTTATGAGAAACACCCACAGGTGTGTAGGGGCAACCCA
CCCCTACATCTGGTGCCCAACGTGGAGGCTTTTCTCTAGGGTGAAGGTACGCTCGAGCGTGGTCATTGAGGACAAGTCGA
CGAGAGATCCCGAGTACGTCTACAGTCAGCCTTACGGTAAGCTTGTGTGCTCGGAAGAAGCTAGGGTGATAATGGGGCAA
ACTAAAAGTAAAATTAAAAGTAAATATGCCTCTTATCTCAGCTTTATTAAAATTCTTTTAAAAAGAGGGGGAGTTAAAGT
ATCTACAAAAAATCTAATCAAGCTATTTCAAATAATAGAACAATTTTGCCCATGGTTTCCAGAACAAGGAACTTTAGATC
TAAAAGATTGGAAAAGAATTGGTAAGGAACTAAAACAAGCAGGTAGGAAGGGTAATATCATTCCACTTACAGTATGGAAT
GATTGGGCCATTATTAAAGCAGCTTTAGAACCATTTCAAACAGAAGAAGATAGCATTTCAGTTTCTGATGCCCCTGGAAG
CTGTTTAATAGATTGTAATGAAAAGACAAGGAAAAAATCCCAGAAAGAAACGGAAGGTTTACATTGTGAATATGTAGCAG
AGCCGGTAATGGCTCAGTCAACGCAAAATGTTGACTATAATCAATTACAGGAGGTGATATATCCTGAAACGTTAAAATTA
GAAGGAAAAGGTCCAGAATTAGTGGGGCCATCAGAGTCTAAACCATGAGGCACAAGTCCTCTTCCAGCAGGTCAGGTGCC
CGTAAGATTACAACCTCAAACGCAGGTTAAAGAAAATAAGACCCAACCGCCAGTAGCTTATCAATACTGGCCGCCGGCTG
AACTTCAGTATCGGCCACCCCCAGAAAGTCAGTATGGATATCCAGGAATGCCCCCAGCACCACAGGGCAGGGCGCCATAC
CCTCAGCCACCCACTAGGAGACTTAATCCTACGGCACCACCTAGTAGACAGGGTAGTGAATTACATGAAATTATTGATAA
ATCAAGAAAGGAAGGAGATACTGAGGCATGGCAATTCCCAGTAACGTTAGAACCGAAGCCACCTGGAGAAGGAGCCCAAG
AGGGAGAGCCTCCCACAGTTGAGGCCAGATACAAGTCTTTTTCGATAAAAATGCTAAAAGATATGAAAGAAGGAGTAAAA
CAGTATGGACCCAACTCCCCTTATATGAGGACATTATTAGATTCCATTGCTCATGGACATAGACTCATTCCTTATGATTG
GGAGATTCTGGCAAAATCGTCTCTCTCACCCTCTCAATTTTTACAATTTAAGACTTGGTGGATTGATGGGGTACAAGAAC
AGGTCCGAAGAAATAGGGCTGCCAATCCTCCAGTTAACATAGATGCAGATCAACTATTAGGAATAGGTCAAAATTGGAGT
ACTATTAGTCAACAAGCATTAATGCAAAATGAGGCCATTGAGCAAGTTAGAGCTATCTGCCTTAGAGCCTGGGAAAAAAT
CCAAGACCCAGGAAGTACCTGCCCCTCATTTAATACAGTAAGACAAGGTTCAAAAGAGCCCTATCCTGATTTTGTGGCAA
GGCTCCAAGATGTTGCTCAAAAGTCAATTGCCGATGAAAAAGCCCGTAAGGTCATAGTGGAGTTGATGGCATATGAAAAC
GCCAATCCTGAGTGTCAATCAGCCATTAAGCCATTAAAAGGAAAGGTTCCTGCAGGATCAGATGTAATCTCAGAATATGT
AAAAGCCTGTGATGGAATCGGAGGAGCTATGCATAAAGCTATGCTTATGGCTCAAGCAATAACAGGAGTTGTTTTAGGAG
GACAAGTTAGAACATTTGGAGGAAAATGTTATAATTGTGGTCAAATTGGTCACTTAAAAAAGAATTGCCCAGTCTTAAAC
AAACAGAATATAACTATTCAAGCAACTACAACAGGTAGAGAGCCACCTGACTTATGTCCAAGATGTAAAAAAGGAAAACA
TTGGGCTAGTCAATGTCGTTCTAAATTTGATAAAAATGGGCAACCATTGTCGGGAAACGAGCAAAGGGGCCAGCCTCAGG
CCCCACAACAAACTGGGGCATTCCCAATTCAGCCATTTGTTCCTCAGGGTTTTCAGGGACAACAACCCCCACTGTCCCAA
GTGTTTCAGGGAATAAGCCAGTTACCACAATACAACAATTGTCCCCCGCCACAAGCGGCAGTGCAGCAGTAGATTTATGT
ACTATACAAGCAGTCTCTCTGCTTCCAGGGGAGCCCCCACAAAAAATCCCCACAGGGGTATATGGCCCCCTGCCTGAGGG
GACTGTAGGACTAATCTTGGGAAGATCAAGTCTAAATCTAAAAGGAGTTCAAATTCATACTAGTGTGGTTGATTCAGACT
ATAAAGGCAAAATTCAATTGGTTATTAGCTCTTCAATTCCTTGGAGTGCCATTCCAGGAGACAGGATTGCTCAATTATTA
CTCCTGCCATATATTAAGGGTGGAAATAGTGAAATAAAAAGAATAGGAGGGCTTGTAAGCACTGATCCAACAGGAAAGGC
TGCATATTGGGCAAGTCAGGTCTCAGAGAACAGACCTGTGTGTAAGGCCATTATTCAAGGAAAACAGTTTGAAGGGTTGG
TAGACACTGGAGCAGATGTCTCTATCATTGCTTTAAATCAGTGGCCAAAAAATTGGCCTAAACAAAAGGCTGTTACAGGA
CTTGTCGGCGTAGGCACAGCCTCAGAAGTGTATCAAAGTACTGAGATTTTACATTGCTTAGGGCCAGATAATCAAGAAAG
TACTGTTCAGCCAATGATTACTTCAATTCCTCTTAATCTGTGGGGTCGAGATTTATTACAACAATGGGGTGCGGAAATCA
CCATGCCCGCTCCATTATATAGCCCCACGAGTCAAAAAATCATGACCAAGATGGGATATATACCAGGAAAGGGACTAGGG
AAAAATGAAGATGGCATTAAAATTCCAGTTGAGGCTAAAATAAATCAAAAAAGAGAAGGAATAGGGTATCCTTTTTAGGG
GCGGCCACTGTAGAGCCTCCTAAACCCATACCATTAACTTGGAAAACAGAAAAACCGGTGTGGGTAAATCAGTGGCCGCT
ACCAAAACAAAAACTGGAGGCTTTACATTTATTAGCAAATGAACAGTTAGAAAAGGGTCATATTGAGCCTTCGTTCTCAC
CTTGGAATTCTCCTGTGTTTGTAATTCAGAAGAAATCAGGCAAATGGCGTATGTTAACTGACTTAAGGGCTGTAAACGCC
GTAATTCAACCCATGGGGCCTCTCCAACCTGGGTTGCCATCTCCAGCCATGATCCCAAAAGATTGGCCTTTAATTATAAT
TGATCTAAAGGATTGCTTTTTTACCATCCCTCTGGCAGAGCAGGATTGTGAAAAATTTGCCTTTACTATACCAGCCATAA
ATAATAAAGAACCAGCCACCAGGTTTCAGTGGAAAGTGTTACCTCAGGGAATGCTTAATAGTCCAACTATTTGTCAGACT
TTTGTAGGTCGAGCTCTTCAACCAGTTAGAGAAAAGTTTTCAGACTGTTATATTATTCATTATATTGATGATATTTTATG
TGCTGCAGAAACGAAAGATAAATTAATTGACTGTTATACATTTCTGCAGGCAGAGGTTGCCAATGCTGGACTGGCAATAG
CATCTGATAAGATCCAAACCTCTACTCCTTTTCATTATTTAGGGATGCAGATAGAAAATAGAAAAATTAAGCCACAAAAA
ATAGAAATAAGAAAAGACACATTAAAAGCACTAAATGATTTTCAAAAATTACTAGGAGATATTAATTGGATTCGGCCAAC
TCTAGGCATTCCTACTTATGCCATGTCAAATTTGTTCTCTATCTTAAGAGGAGACTCAGACTTAAATAGTAAAAGAATGT
TAACCCCAGAGGCAACAAAAGAAATTAAATTAGTGGAAGAAAAAATTCAGTCAGCGCAAATAAATAGAATAGATCCCTTA
GCCCCACTCCAACTTTTGATTTTTGCCACTGCACATTCTCCAACAGGCATCATTATTCAAAATACTGATCTTGTGGAGTG
GTCATTCCTTCCTCACAGTACAGTTAAGACTTTTACACTGTACTTGGATCAAATAGCTACATTAATTGGTCAGACAAGAT
TACGAATAATAAAATTATGTGGAAATGACCCAGACAAAATAGTTGTCCCTTTAACCAAGGAACAAGTTAGACAAGCCTTT
ATCAATTCTGGTGCATGGCAGATTGGTCTTGCTAATTTTGTGGGAATTATTGATAATCATTACCCAAAAACAAAGATCTT
CCAGTTCTTAAAATTGACTACTTGGATTCTACCTAAAATTACCAGACGTGAACCTTTAGAAAATGCTCTAACAGTATTTA
CTGATGGTTCCAGCAATGGAAAAGCAGCTTACACAGGGCCGAAAGAACGAGTAATCAAAACTCCATATCAATCGGCTCAA
AGAGCAGAGTTGGTTGCAGTCATTACAGTGTTACAAGATTTTGATATCAATATTATATCAGATTCTGCCTATGTAGTACA
GGCTACAAGGGATGTTGAGACAGCTCTAATTAAATATAGCATGGATGATCAGTTAAACCAGCTATTCAATTTATTACAAC
AAACTGTAAGAAAAAGAAATTTCCCATTCTATATTACTCATATTCGAGCACACACTAATTTACCAGGGCCTTTGACTAAA
GCAAATAAACAAGCTGACTTACTGGTATCATCTGCACTCATAAAAGCACAAGAACTTCATGCTTTGACTCATGTAAATGC
AGCAGGATTAAAAAACAAATTTGATGTCACATGGAAACTGGCAAAAGATATTGTACAACATTGCACCCAGTGTCAAGTCT
TACACCTGCCCACTCAAGAGGCAGGAGTTAATCCCAGAGGTCTGTGTCCTAATGCATTATGGCAAATGGATGTCACGCAT
GTACCTTCATTTGGAAGATTATCATATGTTCATGTAACAGTTGATACTTATTCACATTTCATATGGGCAACTTGCCACAC
AGGAGAAAGTACTTCCCATGTTAAAAAACACTTATTGTCTTGTTTTGCTGTAATGGGAGTTCCAGAAAAAATCAAAACTG
ACAATGGACCAGGATATTGTAGTAAAGCTTTCCAAAAATTCTTAAGTCAGTGGAAAATTTCACATACAACAGGAATTCCT
TATAATTCCCAAGGACAGGCCATAGTTGAAAGAACTAATAGAACACTCAAAACTCAATTAGTTAAACAAAAAGAAGGGGG
AGACAGTAAGGAGTGTACCACTCCTCAGATGCAACTTAATCTAGCACTCTATACTTTAAATTTTTTAAACATTTATAGAA
ATCAGACTACTACTTCTGCAGAACAACATCTTACTGGTAAAAAGAACAGCCCACATGAAGGAAAACTAATTTGGTGGAAA
GATAATAAAAATAAGACATGGGAAATAGGGAAGGTGATAACGTGGGGGAGAGGTTTTGCTTGTGTTTCACCAGGAGAAAA
TCAGCTTCCTGTTTGGATACCCACTAGACATTTGAAGTTCTACAATGAACCCATCAGAGATGCAAAGAAAAGCACCTCCG
CGGAGACGGAGACACCGCAATCGAGCACCGTTGACTCACAAGATGAACAAAATGGTGACGTCAGAAGAACAGATGAAGTT
GCCATCCACCAAGAAGGCAGAGCCGCCAACTTGGGCACAACTAAAGAAGCTGACGCAGTTAGCTACAAAATATCTAGAGA
ACACAAAGGTGACACAAACCCCAGAGAGTATGCTGCTTGCAGCCTTGATGATTGTATCAATGGTGGTAAGTCTCCCTATG
CCTGCAGGAGCAGCTGCAGCTAACTATACCTACTGGGCCTATGTGCCTTTCCCGCCCTTAATTCGGGCAGTCACATGGAT
GGATAATCCTATAGAAGTATATGTTAATGATAGTGTATGGGTACCTGGCCCCATAGATGATCGCTGCCCTGCCAAACCTG
AGGAAGAAGGGATGATGATAAATATTTCCATTGGGTATCGTTATCCTCCTATTTGCTTAGGGACAGCACCAGGATGTTTA
ATGCCTGCAGTCCAAAACTGGTTGGTAGAAGTACCTATTGTCAGTCCCATCAGTAGATTCACTTATCACATGGTAAGCGG
GATGTCACTCAGGCCACGGGTAAATTATTTACAAGACTTTTCTTATCAAAGATCATTAAAATTTAGACCTAAAGGGAAAC
CTTGCCCCAAGGAAATTCCCAAAGAATCAAAAAATACAGAAGTTTTAGTTTGGGAAGAATGTGTGGCCAATAGTGCGGTG
ATATTACAAAACAATGAATTTGGAACTATTATAGATTGGGCACCTCGAGGTCAATTCTACCACAATTGCTCAGGACAAAC
TCAGTCGTGTCCAAGTGCACAAGTGAGTCCAGCTGTTGATAGCGACTTAACAGAAAGTTTAGACAAACATAAGCATAAAA
AATTGCAGTCTTTCTACCCTTGGGAATGGGGAGAAAAAGGAATCTCTACCCCAAGACCAAAAATAGTAAGTCCTGTTTCT
GGTCCTGAACATCCAGAATTATGGAGGCTTACTGTGGCCTCACACCACATTAGAATTTGGTCTGGAAATCAAACTTTAGA
AACAAGAGATCGTAAGCCATTTTATACTGTCGACCTAAATTCCAGTCTAACAGTTCCTTTACAAAGTTGCGTAAAGCCCC
CTTATATGCTAGTTGTAGGAAATATAGTTATTAAACCAGACTCCCAGACTATAACCTGTGAAAATTGTAGATTGCTTACT
TGCATTGATTCAACTTTTAATTGGCAACACCGTATTCTGCTGGTGAGAGCAAGAGAGGGCGTGTGGATCCCTGTGTCCAT
GGACCGACCGTGGGAGGCCTCACCATCCATCCATATTTTGACTGAAGTATTAAAAGGTGTTTTAAATAGATCCAAAAGAT
TCATTTTTACTTTAATTGCAGTGATTATGGGATTAATTGCAGTCACAGCTACGGGTGCTGTAGCAGGAGTTGCATTGCAC
TCTTCTGTTCAGTCAGTAAACTTTGTTAATGATTGGCAAAAAAATTCTACAAGATTGTGGAATTCACAATCTAGTATTGA
TCAAAAATTGGCAAATCAAATTAATGATCTTAGACAAACTGTCATTTGGATGGGAGACAGACTCATGAGCTTAGAACATC
GTTTCCAGTTACAATGTGACTGGAATACGTCAGATTTTTGTATTACACCCCAAATTTATAATGAGTCTGAGCATCACTGG
GACATGGTTAGACGCCATCTACAGGGAAGAGAAGATAATCTCACTTTAGACATTTCCAAATTAAAAGAACAAATTTTCAA
AGCATCAAAAGCCCATTTAAATTTGGTGCCAGGAACTGAGGCAATTGCAGGAGTTGCTGATGGCCTCGCAAATCTTAACC
CTGTCACTTGGGTTAAGACCATTGGAAGTACTACAATTATAAATCTCATATTAATCCTTGTGTGCCTGTTTTGTCTGTTG
TTAGTCTGCAGGTGTACCCAACAGCTCTGAAGAGACAGCAACCATCGAGAACGGGCCATGATGACGATGGCGGTTTTGTC
AAAAAGAAAAGGGGGAAATGTGGGGAAAAGCAAGAGAGATCAGATTGTCACTGTGTCTGTGTAGAAAGAAGTAGACATAG
GAGACTCCATTTTGTTATGTACTAAGAAAAATTCTTCTGCCTTGAGATTCTGTTAATCTATAACCTTACCCCCAACCCCG
TGCTCTCTGAAACGTGTGCTGTGTCAACTCAGAGTTGAATGGATTAAGGGCGGTGCAGGATGTGCTTTGTTAAACAGATG
CTTGAAGGCAGCATGCTCCTTAAGAGTCATCACCACTCCCTAATCTCAAGTACCCAGGGACACAAAAACTGCGGAAGGCC
GCAGGGACCTCTGCCTAGGAAAGCCAGGTATTGTCCAAGGTTTCTCCCCATGTGATAGTCTGAAATATGGCCTCGTGGGA
AGGGAAAGACCTGACCGTCCCCCAGCCCGACACCCGTAAAGGGTCTGTGCTGAGGAGGATTAGTAAAAGAGGAAGGAATG
CCTCTTGCAGTTGAGACAAGAGGAAGGCATCTGTCTCCTGCCTGTCCCTGGGCAATGGAATGTCTCGGTATAAAACCCGA
TTGTATGCTCCATCTACTGAGATAGGGAAAAACCGCCTTAGGGCTGGAGGTGGGACCTGCGGGCAGCAATACTGCTTTGT
AAAGCATTGAGATGTTTATGTGTATGCATATCTAAAAGCACAGCACTTAATCCTTTACATTGTCTATGATGCAAAGACCT
TTGTTCACGTGTTTGTCTGCTGACCCTCTCCCCACAATTGTCTTGTGACCCTGACACATCCCCCTCTTTGAGAAACACCC
ACAGATGATCAATAAATACTAAGGGAACTCAGAGGCTGGCGGGATCCTCCATATGCTGAACGCTGGTTCCCCGGTTCCCC
TTATTTCTTTCTCTATACTTTGTCTCTGTGTCTTTTTCTTTTCCAAATCTCTCGTCCCACCTTACGAGAAACACCCACAG
GTGTGTAGGGGCAACCCACCCCTACAGCCATTTTACCATTCACCACATTGGTGTGCACCTGGGTAGATGGACAGACCGTT
GAGTCCCTAACGATTGCGAACACCTGAATGAAGCGGAAGGCTTCATTTGGTGACCCCGACGTGATCGTTAGGGAATAGTG
GTCGGCCACAGGCGGCGTGGCGATCCTGCCCTCATCCGTCTCGCTTAATCGGGGAGCGGACGATGACCCTAGCAGAGGGG
GCTGCGGCTTAGGAGGGCAGAAGCTGAGTGACGTCGGAGGGAGCTCCACGGCCGGGGGCCAAGATAACCTACCGAGAACT
CAGAGAGTCGTTGGAAGACGGGAAGGAAGCCCAACGACTGAGCAGTCCACCCCAGGCGTGATTCTGGTCGCCCGGTGGAT
CAAGCATGGAAGCCGTCATAAAGGTGATTTCGTCCGCGTGTAAAACCTATTGCGGGAAAACCTCTCCTTCTAAGAAGGAA
ATAGGGGCCATGTTGTCCCAGTTACAAAAGGAAGGGTTGCTTATGTCCCTCTCAGACTTATATTCCCCGGGGTCCTGGGA
TCCCATTACCGCGGCACTCACACAGCGGGCGATGGTACTTGGGAAATCGGGAGAGTTAAAAACCTGGGGATTGGTTTTGG
GGGCATTGAAGGCGGCCCGAGAGGAACAGGTTACATCTGAGCAAGCAAAGTTTTGGTTGGGATTAGGGGGAGGGAGGGTC
TCTCCCCCAGGTCCGGAGTGCATCGAGAAACCAGCAACGGAGCGGCGAATCGACAAGGGAGAAACAACTGTGCAGCGAGA
TACGAAGATGGCGCCGGAGGAAACGGCCACACCTAAAACCGTTGGCACATCCTGCTATCATTGCGGAACAGCTATTGGCT
GTAATTGCGCCACAGCCTCGGCTCCTCCTCCTCCTTATGTGGGGAGTGGTTTGTATCCTTCCCTGGCGGGGGTGGGAGAG
CAGCAGGGCCAGGGGGGTGACACACCTCGGGGGGCGGAACAGCCAAGGGCGGAGCCAGGGCGCACGGGTCTGGCCCCTGG
GCCGGCCCTGACTGACTGGGCAAGGATTAGGGAGGAGCTTGCGAGTACAGGTCCGCCCATGGTGGCCATGCCTGTAGTGA
TTAAGACAGAGGGACCCGCCTGGACCCCTCTGGAGCCAAAATTGATCGCAGGACTAGCTGGTGCGGTCGGGGCCGGGGGC
TTGCGATCTCCGATCGCTGTGGCAGGGGTGGAGGCGCTTATGTCCTCCCCGCTGCTGCCGCATGACGTCACGAATCCAAT
GAGAGTTATTTTAGGACCCGCCCCACATGCCTTATGGATGGACGCTTGGGCTGCGTCAGGTCAGTTGCACCGGCCCCAAC
CCCAGGAACACACCAGCACCAGCGCTGCAGCGGGGACCTGGCGGCTCACTCAGGCTTCGGAGTCGCGGCACAGGCTGCCC
CACTGCTCTGCAGCCCCATCCCACCAGGATCACAGTGCCATGGGCTTTGGGCCGGAGCTGTGGTGCCCGAAGGGGCACAC
TGAGCTGCTGCGGCTGCAGGACAGCGAGTTGCGCCTCCTGGAGCTGATGAAGAAGTGGATGTCACAGCGTGCTAAGAGCG
ACCGGGAGTACGCGGGGATGCTGCACCACATGTTCTCTCAGCTGGAGAAACAGGAGGGCCTGGGACATCTCCGTGCCACC
GACCACAGCAGCCAGATCGGGGAGTCGTGGTGGGTTCTGGCAAGCCAGACTGAGACACTGAGCCAGACGCTGCGGCGGCA
CGCGGAGGAGCTGGCAGCGGGGCCGCTGGCCAAGCTGAGCATACTGATCCGTGACAAGCAGCAGCTTCGCAAGGTCTTCA
GTGAGCAGTGGCAGCAGCTCAGCCAGGAGTACGCCTGGACCACACAGCAGGAAGTTGAGAAGCTGAAGGCACAGTACCGC
AGCCTGGTGCGTGACAGCACCCAGGCCAAGCGCAAGTACCAGGAGGCCAGCAAAGACAAGGAGCGGGAAAAGGCGAAGGA
AAAGTACGTGCGCAGCCTGTCGAAGCTCTATGCCTTGCACAACCAGTACGTGCTGGCTGTGCAGGCGGCTGCGTTGCACC
ACCACCATCACTACCAGCGTGCTCTGCCCACCCTGCACGAGTCCCTCTACAGCCTGCAGCAGGAGATGGTCCTTGTTTTG
AAGGAGATTCTTGGGGAGTACTGTAGCATCACCAGTCTGGTGCAGGAGGACGTGCTGGCCATCCACCAGAAGGTTGCCCA
CGCCGTCGAGATGATCGACCCCGCCACTGAGTACAGCAGCTTTGTTCAGTGCCACAGGTACGACTCTGAGGTACCACCGG
CAGTGACCTTTGATGAGAGCTTGCTGGAGGAGGCAGAGAACCTGGAGCCAGGGGAGCTGCAGCTGAATGAGCTGACCATC
GAGAGCGTGCAACACTCCCTGACATCCATTGAGGAGGAGCTGTTGGCCAGCAGGAAGGCAGTGAGCAGCAAGGAGCAGCG
GGTGTGGGAGCTGCAGGTTGAGCTGCGGGGCGAGGAGCTGGCACTCAGCCCTGGGGAGCGGGTGCACTTGCTGGGCAAGC
GGCAGGGGCTGCGGGAGGCCCAGCAGCAGCTGCAGGGCTTGGTCTGTGCTCAGGCCAAGCTGCAGGCACAGCGGGATATG
CTGGCCAACAAGCTGGCAGAGCTGGGCTCTGAGGAGCCCCCTCCCGCCTTGCCCCTGCAGGAGGACCGGCAGTCAGCGCG
CTCCACGGATCAGGAGCGCAGTGGGGTGACTGCGCTGAAGACCATCAAGAACCACATCTCGGGCATCTTCAGTCCCAGGT
TCTCGCTGCCACCTCCCGTGCCCCTCATCCCGGAGGTGCAGAAGCCGCTGTGCCAGCAGGCCTGGTACCACGGGGCCATC
CCGCGCTCGGAGGTGCAGGAGCTGCTGAAATACAGCGGAGACTTCCTGGTGCGGGAGAGCCAGGGGAAGCAGGAGTATGT
GCTCAGCGTGCTGTGGGATGGGCAGCCCCGGCACTTCATCATCCAGGCTGCTGACAACCTGTACAGGCTGGAAGACGATG
GCCTTCCCACCATCCCGCTGCTCATCGACCACCTGCTGCAGAGCCAGCGGCCCATCACCCGCAAGAGCGGCATCGTCCTG
ACCAGAGCCGTGCTCAAGGACAAGTGGGTGCTCAACCATGAGGACGTGCTGCTGGGGGAGCGCATTGGCCGGGGGAACTT
CGGGGAGGTGTTCAGCGGCCGCCTGCGTGCTGACAACACCCCCGTGGCGGTGAAATCCTGCCGGGAAACCCTGCCGCCCG
AGCTGAAGGCCAAGTTCCTGCAGGAAGCCAGGATCCTCAAGCAGTGCAACCATCCCAACATCGTCCGGCTCATCGGCGTC
TGCACCCAGAAGCAGCCCATTTACATCGTCATGGAGCTGGTGCAGGGAGGGGACTTCCTGAGCTTCCTGCGCAGCAAGGG
GCCCCGCCTGAAGATGAAGAAGCTGATCAAGATGATGGAGAATGCCGCGGCGGGCATGGAGTACCTGGAAAGCAAGCACT
GCATCCACAGGGACCTGGCTGCCCGCAACTGCCTGGTGACAGAAAAGAACACCCTGAAAATCAGCGACTTTGGGATGTCG
CGGCAGGAGGAGGATGGTGTCTATGCCTCCACGGGGGGCATGAAGCAGATCCCCGTGAAATGGACTGCCCCCGAGGCTCT
GAATTACGGCTGGTACAGCTCGGAGAGCGACGTGTGGAGCTTTGGGATCCTGCTGTGGGAAGCCTTCAGCCTGGGCGCCG
TGCCCTACGCCAACCTCAGCAACCAGCAGACGCGCGAGGCCATCGAGCAGGGCGTGCGGCTGGAGCCCCCGGAGCAGTGC
CCCGAGGACGTGTACCGCCTGATGCAGCGCTGCTGGGAGTACGACCCTCACAGGCGGCCGAGCTTCGGCGCCGTCCACCA
GGACCTCATCGCCATCCGCAAACGGCACCGCTGAGCGGCTGCGCCCGCCCGGGCGGCGGGGCCGGAGAGCGGCGGGGCCG
GAGGCGCGGAGGGCCGCGGTGCGCTGCTGCGAAATAAAAGTCGGCTCTGCGGAAATTTGACTGAGATTAGGCTTTTGCGC
TGTTTCGCGATGTACGGGTCAGGAGTGAGTAGTATAACTGAGGGGACCATGGTATGTATAGGCGCTAGGCGGGGCTTCGG
TTGTACGCGGTTAGGGGTCCCCTCAGGAAGTAGTAAATGCGCTTTCGCATAGGGAGGGGGAGATGTTGCCAGTTAGTCAT
CATTGCCACTTAGTCATCATTACATAAGACAGTCTAAAGTCCTAAAAAGGAAAAACAAGACATCTCGGATGTCATTGGCT
GCAACCAGTAAGGAAGTAGTGGCGTGAGGATCACCCGATGGGTGTAACCCAGAAGGCCATTGGTGGCAGCTGATGTCGTG
ATATCACCTTATGGGCAAGGCTAAAGCTGTGCATAACTATATAAGCCATTGTAACCTTCTAATAAACGCCATTTTACCAT
TCACCACATTGGTGTGCACCTGGGTAGATGGACAGACCGTTGAGTCCCTAACGATTGCGAACACCTGAATGAAGCGGAAG
GCTTCATTGATGTTGCCAGTTAGTCATCATTGCCACTTAGTCATCATTACATAAGACAGTCTAAAGTCCTAAAAAGGAAA
AACAAGACATCTCGGATGTCATTGGCTGCAACCAGTAAGGAAGTAGTGGCGTGAGGATCACCCGATGGGTGTAACCCAGA
AGGCCATTGGTGGCAGCTGATGTCGTGATATCACCTTATGGGCAAGGCTAAAGCTGTGCATAACTATATAAGCCATTGTA
ACCTTCTAATAAACATACAACAGAAATTCCCTATAATTCCCAAGGACAGGCCATAGTTGAAAGAACTAATAGAACACTCA
AAACTCAATTAGTTAAACAGAAAGAAGGGGAAGACAGTAAGGAGTGTACCACTCCTCAGATGCAACTTAATCTAGCCCTC
TATACTTTAAATTTTTTAAACATTTATAGAAATCAGACTACTACTTCTGCAGAACAACATCTTACTAAAAAGAAGAGCCC
ATATGAAGGAAAACTGATTTGGTGGAAAGACAACAAAAATAAGACATGGGAAATAGGGAAGGTGGTAACGTAAGGGAGAG
GTTTTGCTTGTGTTTCACCAGGAGAAAATCAGCTTCCTGTTTGGATACCCACTAGACATTTGAAGTTCTACAATGAACCC
ATTGGAGATGCAAAGAAAAGCGCCTCCACGGAGACGGAGACACTGCAATCAAGCACCATCAACTCACAAGATGAACAGAA
TGGTGATGTCAGAAGAACAGATGAAGTTGCCATCCACCAAGAAGGTGGAGGCGCCGACTTGGGCACAATTAAAGAAGCTG
ACACAGTTAACTAAAAAAAAAAAAGCCTAGAGAACACAAAGGTGACACAAACTCCAGAGAACATGCTGCTTGCAGCTTTG
ATGATTGTATCAACTGTGGTAAGTCTCCCCATGCCTGCAGGAGCAGCTGCAGCTAATTATACCTACTGGGCCTATGTGCC
TTTCCCGCCCTTAATTCAGGCAGTCACATGGATGGATAATCCTGATGGGAGATAGGCTCATGAGATGGGAGATAGGCTCA
TGAGCCTAGAACATCGTTTCCAGTTACAGTGTGACTGGGATACATCAGATTTTTGTATTACACCCCGAGTTTATAATGAG
TCTGAGCATCACTGGGACATGGTTAGACGCCATCTGCAGGGAAGAGAAGATAATCCCACTTTAGACATTTCCAAATTAAA
AGAACAAATTTTCGAAGCATCAAAAGCCCATTTAAATTTGGTACCAGGAACTGAGGTAATCGCGGGAGTTGCTGATGGCC
TCACAAATCTTAACCCTGTCACGTGGGTTAAGACCATCGGAAGTACTACTATTGTAAATTTCATATTAATCCTTCCCCAG
AGGCAGGCCCCAGTCTGCAGGTGTACCCAGCAGCTCCGAAGAGACAGCGACCATCGAGAACAAGCCATGATGACAATGGT
GTTTTTGTCTAAAAGAAAAGGGGAAAATGTTGGGAAAAGAAAGAGAGATCAGACTGTTACTGTGTCTATGTAGAAAGAGG
TAGACATAACAGACTCCATTTTGTTCTGTACTAAGAAAAATTCTTCTGCCTTGAGATGCTGTTAATCTGTAACCCTACCC
CCAACCCTGTGCTCACAGAAACATGTGCTGTGTCGACTCAAGGTTTAATGGATTTAGGGCTATGCAGGATGCACTTTGTT
AAACAAATGCTTGAAGGCAGCATGCTTGTTAAAAGTCATCACCACTCCCTAATCTCAAGTACCCAGGGACACAAAACACT
GCAGAAGGCCACAGTGACCTCTGCCTAGGAAAGCCAGGTATTGTCCAAGGGTTCTCCCCATGTGATAGTCTGAAATATGG
CCTCGTGGGAAGGGAAAGACCTGAGCGTCCCCCAGCCCGACACCTGTAAAGGGTCTGTGCTGAGGAGGATTAGTAAAAGA
GGAAGGCCTCTTTGCAGTTGAGATAAGAGGAAGACATCTGTCTCCTGCTCCTCCCTGGGCAATGGAATGTCTCGGTGTAA
AACCCGATTGTATGTTCCATCTACTGAGATAGGAGAAAACCGCCTTAAGGCTGGAGGTGAGACATGCTGGTGGCAATACT
GCTCTTTAATGCATTGAGATGTTTATGTATGTGCACATCAAAGCTCAGCACCTTTTTCTTAACCTTATTTATGATACAGA
GACATTTGTTCACATGTTTTCCTGCTGACCCTCTCCCCACTATTACCCTACTGTCCTGCCACAACCCCCTCTCAGAGATG
GTAGAGATAATGATCAATAAATACTGAGGGAACTCAGAGACCCGTGCCTTCGCGGGTCCTCTGGAGCACCAGTCCCCTGG
GCCCACTTTTCCTTCTCTATACTTTGTTTCTGTGTCTCTCTCTTTTGTCAGTCCGATGAGAAACACCCACAGGTGTGGAG
GGGCAGGCCACCCCTTCAGAATTCCGCATTGCAGAGATATTGTATTTAAGTGCCTAGCTCGATACAATAAATGCCATTTG
ACCATTCACCACATTGGTGTGCACCTGGGTTGATGGCCGGACCGTTGATTCCCTGACGACTACGAGCACATGCATGAAGC
AGAAGGCTTCATTTGGTGACCCCGACGTGATCGTTAGGGAATAGTGGTCGGCCACAGACGGCGTGGCGATCCTGTCCTCA
TCCGTCTCGCTTATTCGGGGAGCGGACGATGACCCTAGTAGAGGGGGCTGCGGCTTAGGAGGGCAGAAGCTGAGTGGCGT
CGGAGGGAGCTCTACTGCAGGGAGCCAACATACCCTACCGAGAACTCAGAGAGTCGTTGGAAGACGGGAAGGAAGCCCGA
CGACTGAGCGGTCCACCCCAGGCGTGATTCCGGTTGCTCTGCGTGATTCCGGTCGCCCGGTGGATCAAGCATGGAAGCCG
TCATAAAGGTGATTTCGTCCGCGTGTAAGACCTATTGCGGGAAAACCTCTCCTTCTAAGAAGGAAATAGGGGCTATGTTG
TCCCTGTTACAAAAGGAAGGGTTGCTTACGTCCCCCTCAGACTTATATTCCCCGGGGTCCTGGGATCCCATTACCGCGGC
GCTCTCTCAGCGGGCTATGGTACTTGGAAAATCGGGAGAGTTAAAAACCTGGGGATTGGTTTTGGGGGCATTGAAGGCGG
CTCGAGAGGAACAGGTTACATCTGAGCAAGCAAAGTTTTGGTTGGGATTAGGGGGAGGGAGGGTCTCTCCCCCAGGTCCG
GAGAGCATCGAGAAACCAGCAACGGAGCGGCGAATTGACAAGGGGGAGGAAGTGGGAGAAACAACTGTGCAGCGAGATGC
GAAGATGGCGCCGGAGGAAACGGCCACACCTAAAACCGTTGGCACATTCTGCTATCATTGCGGAACAGCTATTGGCTGTA
ATTGCGCCACAGCCTCGGCTCCTCCTCCTCCTTATGTGGGGAGTGGTTTGTATCCTTCCCTGGCGGGGGTGGGAGAGCAG
CAGGGCCAGGGGGGTGACACACCTCCGGGGGCGGAACAGCCAAGGGCGGAGCAACAGCATGCGGGTCAGGCTCCTGGGCC
AGCCCTGACTGACTGGGCAAGGGTCAGGGAGGAGCTTGCGAGTACAGGTCCGCCCGTGGTGGCCATGCCTGTAGTGATTA
AGACAGAGGGACCCGCCTGGACCCCTCTGGAGCCAAAATTGATCACAAGACTGGCTGATACGGTTAGGACCAAGGGCTTA
CGATCCCCGATCACTATGGCAGAAGTGGAAGCGCTTATGTCCTCCCCGCTGCTGCCGCATGATGTTACGAATCTAATGAG
AGTTATTTTGGGACCTGCCCCATATGCCTTGTGGATGGACGCTTGGGGCGTCCAACTACAGACGGTTATAGCGGCAGCCA
CTCGCGACCCCCGACACCCAGCGAATGGTCAAGGGCGGGGGGAACGGACTAACTTGGATCGCTTAAAGGGTTTAGCTGAT
GGGATGGTGGGCAACCCACAGGGTCAGGCCGTATTATTAAGACCGGGGGAATTGGTTGCTATTACGGCGTCGGCTCTCCA
GGCGTTTAGAGAAGTTGCCCGGCTGGCGGAACCCGCAGGTCCATGGGCGGATATCACGCAGGGACCATCCGAGTCCTTTG
TTGATTTTGCCAATCGGCTTATAAAGGCGGTTGAGGGGTCAGATCTCCCGCCTTCCGCACGGGCTCCGGTGATCATTGAC
TGCTTTAGGCAGAAGTCACAGCCAGATATTCAGCAGCTTATACGGGCAGCACCCTCCACGCTGACCACCCCAGGAGAGAT
AATCAAATATGTGCTAGACAGGCAGAAGACTGCCCCTCTTACGGATCAAGGCATAGCCGCGGCCATGTCGTCTGCTATCC
AGCCCTTAGTTATGGCAGTAGTCAATAGAGAGAGGGACGGACAAACTGGGTCGGGTGGTCGTGCCCGAGGGCTCTGCTAC
ACTTGCGGATCCCCGGGACATTATCAGGCGCAGTGCCCGAAAAAACGAAAGTCAGGAAACAGCCGTGAGCGATGTCAGTT
GTGTGACGGGATGGGACACAACGCTAAACAGTGTAGGAAGCGGGATGGCAACCAGGGCCAACGCCCAGGAAGAGGTCTCT
CTTCGGGGCCGTGGCCCGGCCCTGACCAGCCTGCCGTCTCGTTAGCGATGACAATGGAACATAAAGACCGCCCCTTGGTT
AGGGTCATTCTGACTAACACTGGGAGTCATCCGGTCAAACAGCGTTCGGTGTATATCACCGCGCTGTTGGACTCTGGAGC
GGACATCACTATTATTTCAGAGGAGGACTGGCCCACCGATTGGCCAGTGATGGAGGCCGCGAACCCGCAGATCCATGGGA
TAGGAGAGGGAGGTTCAACTGCAGGTTTGTCTGCAACACCTCCTGCATCTTTGCCTGGGTCACTTACCAATGTGAAAGCA
TTACAGAAATCACCAGGCCCCCAACGGGAAAGGAAATCATCCTCATCCTCAGAAGACAGAAATAGGATGAAAACCCTTGG
TCGACGAGATTCAAGTGATGATTGGGAAATACCAGATGGGCAGATCACAGTTGGACAAAGGATAGGATCTGGATCATTTG
GAACAGTCTACAAAGGAAAGTGGCATGGTGACGTGGCAGTGAAAATGTTGAATGTTACAGCACCCACACCTCAACAGTTA
CAGGCTTTCAAAAATGAAGTAGGAGTGCTCAGGAAAACACGGCATGTGAATATCCTACTTTTTATGGGTTATTCAACAAA
ACCTCAGTTGGCTATTGTTACACAGTGGTGTGAGGGGTCCAGCTTATATCACCATCTGCACATAATTGAGACCAAGTTTG
AAATGATCAAACTAATTGATATTGCACGACAGACTGCACAAGGCATGGATTATTTGCATGCCAAGTCAATCATCCACAGA
GACCTCAAGAGTAATAATATTTTTCTTCATGAAGACCTCACAGTAAAAATAGGTGACTTCGGTCTGGCTACAGTGAAATC
ACGATGGAGTGGATCTCATCAATTTGAACAGTTATCTGGATCAATTCTATGGATGGCACCGGAAGTGATCAGGATGCAAG
ACAAAAACCCATATAGCTTTCAGTCAGATGTGTATGCATTCGGGATTGTGCTTTATGAACTGATGACTGGACAGTTACCA
TACTCAAACATCAACAACAGGGACCAGATAATTTTTATGGTGGGACGAGGATATCTATCTCCAGACCTCAGTAAAGTAAG
AAGTAACTGTCCCAAAGCTATGAAGAGACTAATGGCAGAATGCTTGAAAAAGAAAAGAGATGAGAGACCTCTTTTTCCAC
AGATTCTTGCCTCCATTGAGCTTCTGGCCCGGTCGTTGCCAAAAATTCACCGCAGTGCATCTGAGCCGTCACTAAACCGG
GCTGGCTTCCAGACCGAGGATTTCAGTCTGTATGCTTGTGCTTCTCCAAAAACGCCCATCCAAGCAGGAGGAATAGGAGA
ATGGGCCGTACACTTGCTGAAAGGACTGCTTTTGGGGCTTGTAGTTATCTTGTTGCTAGTGGTATGCTTGCCTTGCCTTT
[truncated: 1,431,152 more chars]
