# Supplementary material for: Identification of Differentially Expressed Human Endogenous Retrovirus Families in Human Leukemia and Lymphoma Cell Lines and Stem Cells
Source: Front Oncol. 2021 Apr 29;11:637981. doi: 10.3389/fonc.2021.637981 (PMC8117144; doi:10.3389/fonc.2021.637981)
Supplement: Supplementary file 1 [file DataSheet_1.zip › 637981_Data_Sheet_1/Viruses21.gtf]

Viruses21	NCBI	exon	1	6387	1000	+	.	gene_id "ERVK-1"; transcript_id "ERVK-1.1";
Viruses21	NCBI	exon	6388	13857	1000	+	.	gene_id "Bovine_retrovirus_CH15"; transcript_id "Bovine_retrovirus_CH15.1";
Viruses21	NCBI	exon	13858	21384	1000	+	.	gene_id "ERVK-2"; transcript_id "ERVK-2.1";
Viruses21	NCBI	exon	21385	29504	1000	+	.	gene_id "Simian_SRV-1_type_D_retrovirus"; transcript_id "Simian_SRV-1_type_D_retrovirus.1";
Viruses21	NCBI	exon	29505	38613	1000	+	.	gene_id "ERVK-3"; transcript_id "ERVK-3.1";
Viruses21	NCBI	exon	38614	46869	1000	+	.	gene_id "Desmodus_rotundus_endogenous_retrovirus_isolate_QR09"; transcript_id "Desmodus_rotundus_endogenous_retrovirus_isolate_QR09.1";
Viruses21	NCBI	exon	46870	53879	1000	+	.	gene_id "ERVK-4"; transcript_id "ERVK-4.1";
Viruses21	NCBI	exon	53880	62663	1000	+	.	gene_id "Black_Syrian_hamster_retrovirus_strain_BSHRV/2013/HUN"; transcript_id "Black_Syrian_hamster_retrovirus_strain_BSHRV/2013/HUN.1";
Viruses21	NCBI	exon	62664	71786	1000	+	.	gene_id "ERVK-5"; transcript_id "ERVK-5.1";
Viruses21	NCBI	exon	71787	80861	1000	+	.	gene_id "Maize-associated_retrovirus_1"; transcript_id "Maize-associated_retrovirus_1.1";
Viruses21	NCBI	exon	80862	90333	1000	+	.	gene_id "ERVK-6"; transcript_id "ERVK-6.1";
Viruses21	NCBI	exon	90334	99120	1000	+	.	gene_id "Squirrel_monkey_retrovirus"; transcript_id "Squirrel_monkey_retrovirus.1";
Viruses21	NCBI	exon	99121	108300	1000	+	.	gene_id "ERVK-7"; transcript_id "ERVK-7.1";
Viruses21	NCBI	exon	108301	116748	1000	+	.	gene_id "Feline_leukemia_virus"; transcript_id "Feline_leukemia_virus.1";
Viruses21	NCBI	exon	116749	126276	1000	+	.	gene_id "ERVK-8"; transcript_id "ERVK-8.1";
Viruses21	NCBI	exon	126277	134783	1000	+	.	gene_id "Human_T-cell_lymphotropic_virus_1"; transcript_id "Human_T-cell_lymphotropic_virus_1.1";
Viruses21	NCBI	exon	134784	144203	1000	+	.	gene_id "ERVK-9"; transcript_id "ERVK-9.1";
Viruses21	NCBI	exon	144204	152388	1000	+	.	gene_id "XMRV_Xenotropic_MuLV_related_virus_VP62"; transcript_id "XMRV_Xenotropic_MuLV_related_virus_VP62.1";
Viruses21	NCBI	exon	152389	161568	1000	+	.	gene_id "ERVK-10"; transcript_id "ERVK-10.1";
Viruses21	NCBI	exon	161569	167546	1000	+	.	gene_id "Rat_retrovirus_SC1"; transcript_id "Rat_retrovirus_SC1.1";
Viruses21	NCBI	exon	167547	176726	1000	+	.	gene_id "ERVK-11"; transcript_id "ERVK-11.1";
Viruses21	NCBI	exon	176727	184188	1000	+	.	gene_id "Jaagsiekte_sheep_retrovirus"; transcript_id "Jaagsiekte_sheep_retrovirus.1";
Viruses21	NCBI	exon	184189	191413	1000	+	.	gene_id "ERVK-12"; transcript_id "ERVK-12.1";
Viruses21	NCBI	exon	191414	199620	1000	+	.	gene_id "DG-75_Murine_leukemia_virus"; transcript_id "DG-75_Murine_leukemia_virus.1";
Viruses21	NCBI	exon	199621	203538	1000	+	.	gene_id "ERVK-13"; transcript_id "ERVK-13.1";
Viruses21	NCBI	exon	203539	210999	1000	+	.	gene_id "Human_papillomavirus_type_92"; transcript_id "Human_papillomavirus_type_92.1";
Viruses21	NCBI	exon	211000	215883	1000	+	.	gene_id "ERVK-14"; transcript_id "ERVK-14.1";
Viruses21	NCBI	exon	215884	226188	1000	+	.	gene_id "Atlantic_salmon_swim_bladder_sarcoma_virus"; transcript_id "Atlantic_salmon_swim_bladder_sarcoma_virus.1";
Viruses21	NCBI	exon	226189	231089	1000	+	.	gene_id "ERVK-15"; transcript_id "ERVK-15.1";
Viruses21	NCBI	exon	231090	241296	1000	+	.	gene_id "Xenopus_laevis_endogenous_retrovirus_Xen1"; transcript_id "Xenopus_laevis_endogenous_retrovirus_Xen1.1";
Viruses21	NCBI	exon	241297	251398	1000	+	.	gene_id "ERVK-16"; transcript_id "ERVK-16.1";
Viruses21	NCBI	exon	251399	260498	1000	+	.	gene_id "Puma_lentivirus_14"; transcript_id "Puma_lentivirus_14.1";
Viruses21	NCBI	exon	260499	267645	1000	+	.	gene_id "ERVK-17"; transcript_id "ERVK-17.1";
Viruses21	NCBI	exon	267646	272410	1000	+	.	gene_id "Murine_AIDS_virus-related_provirus"; transcript_id "Murine_AIDS_virus-related_provirus.1";
Viruses21	NCBI	exon	272411	281642	1000	+	.	gene_id "ERVK-18"; transcript_id "ERVK-18.1";
Viruses21	NCBI	exon	281643	290823	1000	+	.	gene_id "Human_immunodeficiency_virus_1"; transcript_id "Human_immunodeficiency_virus_1.1";
Viruses21	NCBI	exon	290824	299374	1000	+	.	gene_id "ERVK-19"; transcript_id "ERVK-19.1";
Viruses21	NCBI	exon	299375	302556	1000	+	.	gene_id "Hepatitis_B_virus_(HBV)_strain_ayw"; transcript_id "Hepatitis_B_virus_(HBV)_strain_ayw.1";
Viruses21	NCBI	exon	302557	312348	1000	+	.	gene_id "ERVK-20"; transcript_id "ERVK-20.1";
Viruses21	NCBI	exon	312349	321994	1000	+	.	gene_id "Hepatitis_C_virus_genotype_1"; transcript_id "Hepatitis_C_virus_genotype_1.1";
Viruses21	NCBI	exon	321995	331450	1000	+	.	gene_id "ERVK-21"; transcript_id "ERVK-21.1";
Viruses21	NCBI	exon	331451	341809	1000	+	.	gene_id "Human_immunodeficiency_virus_2"; transcript_id "Human_immunodeficiency_virus_2.1";
Viruses21	NCBI	exon	341810	344352	1000	+	.	gene_id "ERVK-22"; transcript_id "ERVK-22.1";
Viruses21	NCBI	exon	344353	353304	1000	+	.	gene_id "Human_T-lymphotropic_virus_2"; transcript_id "Human_T-lymphotropic_virus_2.1";
Viruses21	NCBI	exon	353305	361607	1000	+	.	gene_id "ERVK-23"; transcript_id "ERVK-23.1";
Viruses21	NCBI	exon	361608	364237	1000	+	.	gene_id "Avian_carcinoma_virus"; transcript_id "Avian_carcinoma_virus.1";
Viruses21	NCBI	exon	364238	373416	1000	+	.	gene_id "ERVK-24"; transcript_id "ERVK-24.1";
Viruses21	NCBI	exon	373417	374962	1000	+	.	gene_id "Human_herpesvirus_8_strain_GK18/ORF57"; transcript_id "Human_herpesvirus_8_strain_GK18/ORF57.1";
Viruses21	NCBI	exon	374963	384426	1000	+	.	gene_id "ERVK-25"; transcript_id "ERVK-25.1";
Viruses21	NCBI	exon	384427	389214	1000	+	.	gene_id "Fujinami_sarcoma_virus"; transcript_id "Fujinami_sarcoma_virus.1";
Viruses21	NCBI	exon	389215	391378	1000	+	.	gene_id "1p34.3_HERV-K"; transcript_id "1p34.3_HERV-K.1";
Viruses21	NCBI	exon	391379	395591	1000	+	.	gene_id "Avian_Retrovirus_IC10"; transcript_id "Avian_Retrovirus_IC10.1";
Viruses21	NCBI	exon	395592	401410	1000	+	.	gene_id "1p36.21a_endogenous_virus_HERV-K"; transcript_id "1p36.21a_endogenous_virus_HERV-K.1";
Viruses21	NCBI	exon	401411	408844	1000	+	.	gene_id "Ovine_enzootic_nasal_tumour_virus"; transcript_id "Ovine_enzootic_nasal_tumour_virus.1";
Viruses21	NCBI	exon	408845	418272	1000	+	.	gene_id "1p36.21b_endogenous_virus_HERV-K"; transcript_id "1p36.21b_endogenous_virus_HERV-K.1";
Viruses21	NCBI	exon	418273	426398	1000	+	.	gene_id "Simian_retrovirus_8_strain_SRV8-SUZ-2012"; transcript_id "Simian_retrovirus_8_strain_SRV8-SUZ-2012.1";
Viruses21	NCBI	exon	426399	435500	1000	+	.	gene_id "1p36.21c_endogenous_virus_HERV-K"; transcript_id "1p36.21c_endogenous_virus_HERV-K.1";
Viruses21	NCBI	exon	435501	444355	1000	+	.	gene_id "Simian_T-lymphotropic_virus_2"; transcript_id "Simian_T-lymphotropic_virus_2.1";
Viruses21	NCBI	exon	444356	447446	1000	+	.	gene_id "1q21.3_endogenous_virus_HERV-K"; transcript_id "1q21.3_endogenous_virus_HERV-K.1";
Viruses21	NCBI	exon	447447	456364	1000	+	.	gene_id "Simian_T-lymphotropic_virus_3"; transcript_id "Simian_T-lymphotropic_virus_3.1";
Viruses21	NCBI	exon	456365	462021	1000	+	.	gene_id "1q24_HERVK"; transcript_id "1q24_HERVK.1";
Viruses21	NCBI	exon	462022	470812	1000	+	.	gene_id "Human_T-lymphotropic_virus_4"; transcript_id "Human_T-lymphotropic_virus_4.1";
Viruses21	NCBI	exon	470813	475025	1000	+	.	gene_id "1q32.2_endogenous_virus_HERV-K"; transcript_id "1q32.2_endogenous_virus_HERV-K.1";
Viruses21	NCBI	exon	475026	488024	1000	+	.	gene_id "Walleye_epidermal_hyperplasia_virus_type_1"; transcript_id "Walleye_epidermal_hyperplasia_virus_type_1.1";
Viruses21	NCBI	exon	488025	490201	1000	+	.	gene_id "1q43_endogenous_virus_HERV-K"; transcript_id "1q43_endogenous_virus_HERV-K.1";
Viruses21	NCBI	exon	490202	503326	1000	+	.	gene_id "Walleye_epidermal_hyperplasia_virus_type_2"; transcript_id "Walleye_epidermal_hyperplasia_virus_type_2.1";
Viruses21	NCBI	exon	503327	506407	1000	+	.	gene_id "2q21.1_endogenous_virus_HERV-K"; transcript_id "2q21.1_endogenous_virus_HERV-K.1";
Viruses21	NCBI	exon	506408	514495	1000	+	.	gene_id "Gibbon_ape_leukemia_virus"; transcript_id "Gibbon_ape_leukemia_virus.1";
Viruses21	NCBI	exon	514496	523181	1000	+	.	gene_id "3p12.3_endogenous_virus_HERV-K"; transcript_id "3p12.3_endogenous_virus_HERV-K.1";
Viruses21	NCBI	exon	523182	530434	1000	+	.	gene_id "Citrus_blight-associated_pararetrovirus_isolate_CBaPRV-LC"; transcript_id "Citrus_blight-associated_pararetrovirus_isolate_CBaPRV-LC.1";
Viruses21	NCBI	exon	530435	539995	1000	+	.	gene_id "4p16.1a_endogenous_virus_HERV-K"; transcript_id "4p16.1a_endogenous_virus_HERV-K";
Viruses21	NCBI	exon	539996	542286	1000	+	.	gene_id "Megaderma_lyra_retrovirus_isolate_MlRV_Pol"; transcript_id "Megaderma_lyra_retrovirus_isolate_MlRV_Pol.1";
Viruses21	NCBI	exon	542287	551349	1000	+	.	gene_id "4p16.1b_endogenous_virus_HERV-K"; transcript_id "4p16.1b_endogenous_virus_HERV-K.1";
Viruses21	NCBI	exon	551350	559738	1000	+	.	gene_id "Rhinolophus_ferrumequinum_retrovirus_isolate_RfRV"; transcript_id "Rhinolophus_ferrumequinum_retrovirus_isolate_RfRV.1";
Viruses21	NCBI	exon	559739	564041	1000	+	.	gene_id "4p16.3a_endogenous_virus_HERV-K"; transcript_id "4p16.3a_endogenous_virus_HERV-K.1";
Viruses21	NCBI	exon	564042	566621	1000	+	.	gene_id "Chimpanzee_type_C_endogenous_retrovirus"; transcript_id "Chimpanzee_type_C_endogenous_retrovirus.1";
Viruses21	NCBI	exon	566622	576202	1000	+	.	gene_id "4p16.3b_endogenous_virus_HERV-K"; transcript_id "4p16.3b_endogenous_virus_HERV-K.1";
Viruses21	NCBI	exon	576203	581690	1000	+	.	gene_id "Melomys_woolly_monkey_virus_isolate_WD279"; transcript_id "Melomys_woolly_monkey_virus_isolate_WD279.1";
Viruses21	NCBI	exon	581691	587195	1000	+	.	gene_id "4q13.2_endogenous_virus_HERV-K"; transcript_id "4q13.2_endogenous_virus_HERV-K.1";
Viruses21	NCBI	exon	587196	593028	1000	+	.	gene_id "Moloney_murine_sarcoma_virus"; transcript_id "Moloney_murine_sarcoma_virus.1";
Viruses21	NCBI	exon	593029	595262	1000	+	.	gene_id "4q32.1_endogenous_virus_HERV-K"; transcript_id "4q32.1_endogenous_virus_HERV-K.1";
Viruses21	NCBI	exon	595263	603636	1000	+	.	gene_id "AKV_murine_leukemia_virus"; transcript_id "AKV_murine_leukemia_virus.1";
Viruses21	NCBI	exon	603637	610555	1000	+	.	gene_id "4q35.2_endogenous_virus_HERV-K"; transcript_id "4q35.2_endogenous_virus_HERV-K.1";
Viruses21	NCBI	exon	610556	613574	1000	+	.	gene_id "Friend_mink_cell_focus-forming_virus"; transcript_id "Friend_mink_cell_focus-forming_virus.1";
Viruses21	NCBI	exon	613575	622707	1000	+	.	gene_id "5p12_endogenous_virus_HERV-K"; transcript_id "5p12_endogenous_virus_HERV-K.1";
Viruses21	NCBI	exon	622708	631066	1000	+	.	gene_id "Friend_murine_leukemia_virus"; transcript_id "Friend_murine_leukemia_virus.1";
Viruses21	NCBI	exon	631067	640511	1000	+	.	gene_id "5p13.3_endogenous_virus_HERV-K"; transcript_id "5p13.3_endogenous_virus_HERV-K.1";
Viruses21	NCBI	exon	640512	648843	1000	+	.	gene_id "Moloney_murine_leukemia_virus"; transcript_id "Moloney_murine_leukemia_virus.1";
Viruses21	NCBI	exon	648844	657545	1000	+	.	gene_id "5q33.2_endogenous_virus_HERV-K"; transcript_id "5q33.2_endogenous_virus_HERV-K.1";
Viruses21	NCBI	exon	657546	665762	1000	+	.	gene_id "Amphotropic_murine_leukemia_virus_strain_1313"; transcript_id "Amphotropic_murine_leukemia_virus_strain_1313.1";
Viruses21	NCBI	exon	665763	671398	1000	+	.	gene_id "6p11.2_endogenous_virus_HERV-K"; transcript_id "6p11.2_endogenous_virus_HERV-K.1";
Viruses21	NCBI	exon	671399	679673	1000	+	.	gene_id "Ecotropic_murine_leukemia_virus"; transcript_id "Ecotropic_murine_leukemia_virus.1";
Viruses21	NCBI	exon	679674	689228	1000	+	.	gene_id "6p21.1_endogenous_virus_HERV-K"; transcript_id "6p21.1_endogenous_virus_HERV-K.1";
Viruses21	NCBI	exon	689229	691636	1000	+	.	gene_id "Mink_cell_focus-forming_virus_MCF-MuLV_env"; transcript_id "Mink_cell_focus-forming_virus_MCF-MuLV_env.1";
Viruses21	NCBI	exon	691637	700973	1000	+	.	gene_id "6p22.1_endogenous_virus_HERV-K"; transcript_id "6p22.1_endogenous_virus_HERV-K.1";
Viruses21	NCBI	exon	700974	702366	1000	+	.	gene_id "Mouse_endogenous_murine_leukemia_virus_clone_MMX-CZ3"; transcript_id "Mouse_endogenous_murine_leukemia_virus_clone_MMX-CZ3.1";
Viruses21	NCBI	exon	702367	705191	1000	+	.	gene_id "6q25.1_endogenous_virus_HERV-K"; transcript_id "6q25.1_endogenous_virus_HERV-K.1";
Viruses21	NCBI	exon	705192	713394	1000	+	.	gene_id "Murine_leukemia_virus_CasE1"; transcript_id "Murine_leukemia_virus_CasE1.1";
Viruses21	NCBI	exon	713395	716090	1000	+	.	gene_id "7q11.21_endogenous_virus_HERV-K"; transcript_id "7q11.21_endogenous_virus_HERV-K.1";
Viruses21	NCBI	exon	716091	724225	1000	+	.	gene_id "Murine_type_C_retrovirus"; transcript_id "Murine_type_C_retrovirus.1";
Viruses21	NCBI	exon	724226	731644	1000	+	.	gene_id "8p22_endogenous_virus_HERV-K"; transcript_id "8p22_endogenous_virus_HERV-K.1";
Viruses21	NCBI	exon	731645	740299	1000	+	.	gene_id "Mus_dunni_endogenous_virus"; transcript_id "Mus_dunni_endogenous_virus.1";
Viruses21	NCBI	exon	740300	749821	1000	+	.	gene_id "8p23.1b_endogenous_virus_HERV-K"; transcript_id "8p23.1b_endogenous_virus_HERV-K.1";
Viruses21	NCBI	exon	749822	750940	1000	+	.	gene_id "N-tropic_ecotropic_endogenous_retrovirus_env_&_gag"; transcript_id "N-tropic_ecotropic_endogenous_retrovirus_env_&_gag.1";
Viruses21	NCBI	exon	750941	760468	1000	+	.	gene_id "8p23.1c_endogenous_virus_HERV-K"; transcript_id "8p23.1c_endogenous_virus_HERV-K.1";
Viruses21	NCBI	exon	760469	768671	1000	+	.	gene_id "Polytropic_murine_leukemia_virus"; transcript_id "Polytropic_murine_leukemia_virus.1";
Viruses21	NCBI	exon	768672	778187	1000	+	.	gene_id "8p23.1d_endogenous_virus_HERV-K"; transcript_id "8p23.1d_endogenous_virus_HERV-K.1";
Viruses21	NCBI	exon	778188	786469	1000	+	.	gene_id "Rauscher_murine_leukemia_virus"; transcript_id "Rauscher_murine_leukemia_virus.1";
Viruses21	NCBI	exon	786470	794407	1000	+	.	gene_id "8q11.1_endogenous_virus_HERV-K"; transcript_id "8q11.1_endogenous_virus_HERV-K.1";
Viruses21	NCBI	exon	794408	802610	1000	+	.	gene_id "Xenotropic_murine_leukemia_virus_isolate_AKR6"; transcript_id "Xenotropic_murine_leukemia_virus_isolate_AKR6.1";
Viruses21	NCBI	exon	802611	805664	1000	+	.	gene_id "8q24.3a_endogenous_virus_HERV-K"; transcript_id "8q24.3a_endogenous_virus_HERV-K.1";
Viruses21	NCBI	exon	805665	814337	1000	+	.	gene_id "Porcine_endogenous_retrovirus_A"; transcript_id "Porcine_endogenous_retrovirus_A.1";
Viruses21	NCBI	exon	814338	821901	1000	+	.	gene_id "8q24.3b_endogenous_virus_HERV-K"; transcript_id "8q24.3b_endogenous_virus_HERV-K.1";
Viruses21	NCBI	exon	821902	830605	1000	+	.	gene_id "Porcine_endogenous_retrovirus_B"; transcript_id "Porcine_endogenous_retrovirus_B.1";
Viruses21	NCBI	exon	830606	840068	1000	+	.	gene_id "9q34.3_endogenous_virus_HERV-K"; transcript_id "9q34.3_endogenous_virus_HERV-K.1";
Viruses21	NCBI	exon	840069	848363	1000	+	.	gene_id "Reticuloendotheliosis_virus_strain_HA9901"; transcript_id "Reticuloendotheliosis_virus_strain_HA9901.1";
Viruses21	NCBI	exon	848364	855452	1000	+	.	gene_id "9q34.11_endogenous_virus_HERV-K"; transcript_id "9q34.11_endogenous_virus_HERV-K.1";
Viruses21	NCBI	exon	855453	863899	1000	+	.	gene_id "Duck_infectious_anemia_virus_strain_ATCC-VR775"; transcript_id "Duck_infectious_anemia_virus_strain_ATCC-VR775.1";
Viruses21	NCBI	exon	863900	873080	1000	+	.	gene_id "10p12.1_endogenous_virus_HERV-K"; transcript_id "10p12.1_endogenous_virus_HERV-K.1";
Viruses21	NCBI	exon	873081	879517	1000	+	.	gene_id "Echidna_ERV_strain_PZ-33382"; transcript_id "Echidna_ERV_strain_PZ-33382.1";
Viruses21	NCBI	exon	879518	889071	1000	+	.	gene_id "11p15.4_endogenous_virus_HERV-K"; transcript_id "11p15.4_endogenous_virus_HERV-K.1";
Viruses21	NCBI	exon	889072	897610	1000	+	.	gene_id "Galidia_ERV_strain_AMNH-110064_KF313135"; transcript_id "Galidia_ERV_strain_AMNH-110064_KF313135.1";
Viruses21	NCBI	exon	897611	903224	1000	+	.	gene_id "11q12.1_endogenous_virus_HERV-K"; transcript_id "11q12.1_endogenous_virus_HERV-K.1";
Viruses21	NCBI	exon	903225	908125	1000	+	.	gene_id "Snyder-Theilen_feline_sarcoma_virus"; transcript_id "Snyder-Theilen_feline_sarcoma_virus.1";
Viruses21	NCBI	exon	908126	917629	1000	+	.	gene_id "11q12.3_endogenous_virus_HERV-K"; transcript_id "11q12.3_endogenous_virus_HERV-K.1";
Viruses21	NCBI	exon	917630	927838	1000	+	.	gene_id "Rhinella_marina_endogenous_retrovirus"; transcript_id "Rhinella_marina_endogenous_retrovirus.1";
Viruses21	NCBI	exon	927839	936995	1000	+	.	gene_id "12p11.1_endogenous_virus_HERV-K"; transcript_id "12p11.1_endogenous_virus_HERV-K.1";
Viruses21	NCBI	exon	936996	945502	1000	+	.	gene_id "Baboon_endogenous_virus_strain_M7"; transcript_id "Baboon_endogenous_virus_strain_M7.1";
Viruses21	NCBI	exon	945503	954682	1000	+	.	gene_id "12q13.2_endogenous_virus_HERV-K"; transcript_id "12q13.2_endogenous_virus_HERV-K.1";
Viruses21	NCBI	exon	954683	962594	1000	+	.	gene_id "Flying-fox_retrovirus_isolate_FFRV1"; transcript_id "Flying-fox_retrovirus_isolate_FFRV1.1";
Viruses21	NCBI	exon	962595	964079	1000	+	.	gene_id "12q24.11_endogenous_virus_HERV-K"; transcript_id "12q24.11_endogenous_virus_HERV-K.1";
Viruses21	NCBI	exon	964080	972272	1000	+	.	gene_id "XMRV-like_mouse_endogenous_retrovirus_mERV-XL"; transcript_id "XMRV-like_mouse_endogenous_retrovirus_mERV-XL.1";
Viruses21	NCBI	exon	972273	977890	1000	+	.	gene_id "12q24.33_endogenous_virus_HERV-K"; transcript_id "12q24.33_endogenous_virus_HERV-K.1";
Viruses21	NCBI	exon	977891	986073	1000	+	.	gene_id "Mus_musculus_mobilized_endogenous_polytropic_provirus"; transcript_id "Mus_musculus_mobilized_endogenous_polytropic_provirus.1";
Viruses21	NCBI	exon	986074	991668	1000	+	.	gene_id "14q11.2_endogenous_virus_HERV-K"; transcript_id "14q11.2_endogenous_virus_HERV-K.1";
Viruses21	NCBI	exon	991669	999775	1000	+	.	gene_id "Rat_leukemia_virus"; transcript_id "Rat_leukemia_virus.1";
Viruses21	NCBI	exon	999776	1002660	1000	+	.	gene_id "14q32.33_endogenous_virus_HERV-K"; transcript_id "14q32.33_endogenous_virus_HERV-K.1";
Viruses21	NCBI	exon	1002661	1011066	1000	+	.	gene_id "RD114_retrovirus"; transcript_id "RD114_retrovirus.1";
Viruses21	NCBI	exon	1011067	1014411	1000	+	.	gene_id "15q25.2_endogenous_virus_HERV-K"; transcript_id "15q25.2_endogenous_virus_HERV-K.1";
Viruses21	NCBI	exon	1014412	1020707	1000	+	.	gene_id "Friend_spleen_focus-forming_virus"; transcript_id "Friend_spleen_focus-forming_virus.1";
Viruses21	NCBI	exon	1020708	1023454	1000	+	.	gene_id "16p11.2_endogenous_virus_HERV-K"; transcript_id "16p11.2_endogenous_virus_HERV-K.1";
Viruses21	NCBI	exon	1023455	1031936	1000	+	.	gene_id "Bovine_immunodeficiency-like_virus"; transcript_id "Bovine_immunodeficiency-like_virus.1";
Viruses21	NCBI	exon	1031937	1033438	1000	+	.	gene_id "16p13.3_endogenous_virus_HERV-K"; transcript_id "16p13.3_endogenous_virus_HERV-K.1";
Viruses21	NCBI	exon	1033439	1042627	1000	+	.	gene_id "Caprine_arthritis-encephalitis_virus"; transcript_id "Caprine_arthritis-encephalitis_virus.1";
Viruses21	NCBI	exon	1042628	1048564	1000	+	.	gene_id "17p13.1_endogenous_virus_HERV-K"; transcript_id "17p13.1_endogenous_virus_HERV-K.1";
Viruses21	NCBI	exon	1048565	1056923	1000	+	.	gene_id "Equine_infectious_anemia_virus"; transcript_id "Equine_infectious_anemia_virus.1";
Viruses21	NCBI	exon	1056924	1066305	1000	+	.	gene_id "19p12a_endogenous_virus_HERV-K"; transcript_id "19p12a_endogenous_virus_HERV-K.1";
Viruses21	NCBI	exon	1066306	1075779	1000	+	.	gene_id "Feline_immunodeficiency_virus"; transcript_id "Feline_immunodeficiency_virus.1";
Viruses21	NCBI	exon	1075780	1082623	1000	+	.	gene_id "19p12c_endogenous_virus_HERV-K"; transcript_id "19p12c_endogenous_virus_HERV-K.1";
Viruses21	NCBI	exon	1082624	1090355	1000	+	.	gene_id "Jembrana_disease_virus_Tabanan-87_strain"; transcript_id "Jembrana_disease_virus_Tabanan-87_strain.1";
Viruses21	NCBI	exon	1090356	1094250	1000	+	.	gene_id "19q13.12a_endogenous_virus_HERV-K"; transcript_id "19q13.12a_endogenous_virus_HERV-K.1";
Viruses21	NCBI	exon	1094251	1102395	1000	+	.	gene_id "Simian_retrovirus_Y_-_strain_Y001"; transcript_id "Simian_retrovirus_Y_-_strain_Y001.1";
Viruses21	NCBI	exon	1102396	1111911	1000	+	.	gene_id "19q13.12b_endogenous_virus_HERV-K"; transcript_id "19q13.12b_endogenous_virus_HERV-K.1";
Viruses21	NCBI	exon	1111912	1121534	1000	+	.	gene_id "Simian_immunodeficiency_virus"; transcript_id "Simian_immunodeficiency_virus.1";
Viruses21	NCBI	exon	1121535	1127903	1000	+	.	gene_id "19q13.41_endogenous_virus_HERV-K"; transcript_id "19q13.41_endogenous_virus_HERV-K.1";
Viruses21	NCBI	exon	1127904	1136696	1000	+	.	gene_id "Simian_T-cell_lymphotropic_virus_4_isolate"; transcript_id "Simian_T-cell_lymphotropic_virus_4_isolate.1";
Viruses21	NCBI	exon	1136697	1141387	1000	+	.	gene_id "19q13.42_endogenous_virus_HERV-K"; transcript_id "19q13.42_endogenous_virus_HERV-K.1";
Viruses21	NCBI	exon	1141388	1150589	1000	+	.	gene_id "Visna-Maedi_virus_strain_kv1772"; transcript_id "Visna-Maedi_virus_strain_kv1772.1";
Viruses21	NCBI	exon	1150590	1157122	1000	+	.	gene_id "20q11.22_endogenous_virus_HERV-K"; transcript_id "20q11.22_endogenous_virus_HERV-K.1";
Viruses21	NCBI	exon	1157123	1166378	1000	+	.	gene_id "Ovine_lentivirus"; transcript_id "Ovine_lentivirus.1";
Viruses21	NCBI	exon	1166379	1175237	1000	+	.	gene_id "22q11.23_endogenous_virus_HERV-K"; transcript_id "22q11.23_endogenous_virus_HERV-K.1";
Viruses21	NCBI	exon	1175238	1183736	1000	+	.	gene_id "Rabbit_endogenous_lentivirus_type_K_isolate"; transcript_id "Rabbit_endogenous_lentivirus_type_K_isolate_.1";
Viruses21	NCBI	exon	1183737	1186242	1000	+	.	gene_id "Xq11.1_endogenous_virus_HERV-K"; transcript_id "Xq11.1_endogenous_virus_HERV-K.1";
Viruses21	NCBI	exon	1186243	1196930	1000	+	.	gene_id "Snakehead_retrovirus"; transcript_id "Snakehead_retrovirus.1";
Viruses21	NCBI	exon	1196931	1198983	1000	+	.	gene_id "Xq12_endogenous_virus_HERV-K"; transcript_id "Xq12_endogenous_virus_HERV-K.1";
Viruses21	NCBI	exon	1198984	1210985	1000	+	.	gene_id "Bovine_foamy_virus"; transcript_id "Bovine_foamy_virus.1";
Viruses21	NCBI	exon	1210986	1213528	1000	+	.	gene_id "Xq28a_endogenous_virus_HERV-K"; transcript_id "Xq28a_endogenous_virus_HERV-K.1";
Viruses21	NCBI	exon	1213529	1225212	1000	+	.	gene_id "Squirrel_monkey_foamy_virus_isolate_1224"; transcript_id "Squirrel_monkey_foamy_virus_isolate_1224.1";
Viruses21	NCBI	exon	1225213	1232555	1000	+	.	gene_id "Xq28b_endogenous_virus_HERV-K"; transcript_id "Xq28b_endogenous_virus_HERV-K.1";
Viruses21	NCBI	exon	1232556	1245538	1000	+	.	gene_id "Rhesus_macaque_simian_foamy_virus"; transcript_id "Rhesus_macaque_simian_foamy_virus.1";
Viruses21	NCBI	exon	1245539	1252485	1000	+	.	gene_id "Yp11.2_endogenous_virus_HERV-K"; transcript_id "Yp11.2_endogenous_virus_HERV-K.1";
Viruses21	NCBI	exon	1252486	1258734	1000	+	.	gene_id "Ly6a_lymphocyte_antigen_6_complex_locus_A_Mus musculus"; transcript_id "Ly6a_lymphocyte_antigen_6_complex_locus_A_Mus musculus.1";
Viruses21	NCBI	exon	1258735	1261933	1000	+	.	gene_id "Yq11.23a_endogenous_virus_HERV-K"; transcript_id "Yq11.23a_endogenous_virus_HERV-K.1";
Viruses21	NCBI	exon	1261934	1271828	1000	+	.	gene_id "Exogenous_mouse_mammary_tumor_virus_HeJ"; transcript_id "Exogenous_mouse_mammary_tumor_virus_HeJ.1";
Viruses21	NCBI	exon	1271829	1275028	1000	+	.	gene_id "Yq11.23b_endogenous_virus_HERV-K"; transcript_id "Yq11.23b_endogenous_virus_HERV-K.1";
Viruses21	NCBI	exon	1275029	1284653	1000	+	.	gene_id "Rous_sarcoma_virus_Prague_C"; transcript_id "Rous_sarcoma_virus_Prague_C.1";
Viruses21	NCBI	exon	1284654	1294862	1000	+	.	gene_id "HERVK-111"; transcript_id "HERVK-111.1";
Viruses21	NCBI	exon	1294863	1307834	1000	+	.	gene_id "Simian_foamy_virus_type_1"; transcript_id "Simian_foamy_virus_type_1.1";
Viruses21	NCBI	exon	1307835	1317306	1000	+	.	gene_id "HERV-K113"; transcript_id "HERV-K113.1";
Viruses21	NCBI	exon	1317307	1330014	1000	+	.	gene_id "Walleye_dermal_sarcoma_virus"; transcript_id "Walleye_dermal_sarcoma_virus.1";
Viruses21	NCBI	exon	1330015	1336383	1000	+	.	gene_id "HERV-KC4"; transcript_id "HERV-KC4.1";
Viruses21	NCBI	exon	1336384	1344115	1000	+	.	gene_id "Jembrana_disease_virus_Tabanan/87_strain"; transcript_id "Jembrana_disease_virus_Tabanan/87_strain.1";
Viruses21	NCBI	exon	1344116	1354399	1000	+	.	gene_id "ERVK3-1"; transcript_id "ERVK3-1.1";
Viruses21	NCBI	exon	1354400	1362818	1000	+	.	gene_id "Bovine_leukemia_virus"; transcript_id "Bovine_leukemia_virus.1";
Viruses21	NCBI	exon	1362819	1372055	1000	+	.	gene_id "ERVFRD1"; transcript_id "ERVFRD1.1";
Viruses21	NCBI	exon	1372056	1381950	1000	+	.	gene_id "Exogenous_mouse_mammary_tumor_virus_C3H"; transcript_id "Exogenous_mouse_mammary_tumor_virus_C3H.1";
Viruses21	NCBI	exon	1381951	1386924	1000	+	.	gene_id "ERVFRD2"; transcript_id "ERVFRD2.1";
Viruses21	NCBI	exon	1386925	1395391	1000	+	.	gene_id "Woolly_monkey_sarcoma_virus_strain_WMV_SSAV"; transcript_id "Woolly_monkey_sarcoma_virus_strain_WMV_SSAV.1";
Viruses21	NCBI	exon	1395392	1397408	1000	+	.	gene_id "ERVFRD3_9p21.3"; transcript_id "ERVFRD3.1";
Viruses21	NCBI	exon	1397409	1405534	1000	+	.	gene_id "Simian_retrovirus_4_strain_SRV4/TEX/2009/V1"; transcript_id "Simian_retrovirus_4_strain_SRV4/TEX/2009/V1.1";
Viruses21	NCBI	exon	1405535	1421866	1000	+	.	gene_id "ERV3-1"; transcript_id "ERV3-1.1";
Viruses21	NCBI	exon	1421867	1451769	1000	+	.	gene_id "Severe_acute_respiratory_syndrome_coronavirus_2 isolate Wuhan-Hu-1"; transcript_id "Severe_acute_respiratory_syndrome_coronavirus_2 isolate Wuhan-Hu-1.1";
Viruses21	NCBI	exon	1451770	1461336	1000	+	.	gene_id "ERVW-1"; transcript_id "ERVW-1.1";
Viruses21	NCBI	exon	1461337	1470249	1000	+	.	gene_id "Simian_T-cell_lymphotropic_virus_6_strain"; transcript_id "Simian_T-cell_lymphotropic_virus_6_strain.1";
Viruses21	NCBI	exon	1470250	1470793	1000	+	.	gene_id "ERVW-3"; transcript_id "ERVW-3.1";
Viruses21	NCBI	exon	1470794	1478272	1000	+	.	gene_id "Enzootic_nasal_tumour_virus_2_isolate_GDQY2017"; transcript_id "Enzootic_nasal_tumour_virus_2_isolate_GDQY2017.1";
Viruses21	NCBI	exon	1478273	1479774	1000	+	.	gene_id "ERVW-5"; transcript_id "ERVW-5.1";
Viruses21	NCBI	exon	1479775	1485471	1000	+	.	gene_id "Avian_leukosis_and_sarcoam_virus_Fu-J1"; transcript_id "Avian_leukosis_and_sarcoam_virus_Fu-J1.1";
Viruses21	NCBI	exon	1485472	1496827	1000	+	.	gene_id "ERVE-1"; transcript_id "ERVE-1.1";
Viruses21	NCBI	exon	1496828	1500599	1000	+	.	gene_id "Avian_leukosis_and_sarcoam_virus_SJ-1_strain"; transcript_id "Avian_leukosis_and_sarcoam_virus_SJ-1_strain.1";
Viruses21	NCBI	exon	1500600	1508617	1000	+	.	gene_id "ERVH-3"; transcript_id "ERVH-3.1";
Viruses21	NCBI	exon	1508618	1509997	1000	+	.	gene_id "Mouse_retrovirus_VN11_proviral_DNA"; transcript_id "Mouse_retrovirus_VN11_proviral_DNA.1";
Viruses21	NCBI	exon	1509998	1512294	1000	+	.	gene_id "ERVH-5"; transcript_id "ERVH-5.1";
Viruses21	NCBI	exon	1512295	1519520	1000	+	.	gene_id "Avian_myeloblastosis_virus_p27-CA_gene"; transcript_id "Avian_myeloblastosis_virus_p27-CA_gene.1";
Viruses21	NCBI	exon	1519521	1528317	1000	+	.	gene_id "ERVH-8"; transcript_id "ERVH-8.1";
Viruses21	NCBI	exon	1528318	1537713	1000	+	.	gene_id "Rous_sarcoma_virus_strain_Schmidt-Ruppin_B"; transcript_id "Rous_sarcoma_virus_strain_Schmidt-Ruppin_B.1";
Viruses21	NCBI	exon	1537714	1545597	1000	+	.	gene_id "ERVH-9"; transcript_id "ERVH-9.1";
Viruses21	NCBI	exon	1545598	1554914	1000	+	.	gene_id "Rous_sarcoma_virus_strain_Schmidt-Ruppin_D"; transcript_id "Rous_sarcoma_virus_strain_Schmidt-Ruppin_D.1";
Viruses21	NCBI	exon	1554915	1562635	1000	+	.	gene_id "ERVH-10"; transcript_id "ERVH-10.1";
Viruses21	NCBI	exon	1562636	1565801	1000	+	.	gene_id "UR2_sarcoma_virus"; transcript_id "UR2_sarcoma_virus.1";
Viruses21	NCBI	exon	1565802	1575022	1000	+	.	gene_id "ERV-like_sequence-isoleucine_a_(RTVL-Ia)_gene"; transcript_id "ERV-like_sequence-isoleucine_a_(RTVL-Ia)_gene";
Viruses21	NCBI	exon	1575023	1580210	1000	+	.	gene_id "Y73_sarcoma_virus"; transcript_id "Y73_sarcoma_virus.1";
Viruses21	NCBI	exon	1580211	1629256	1000	+	.	gene_id "ERVPABLB-1"; transcript_id "ERVPABLB-1.1";
Viruses21	NCBI	exon	1629257	1636542	1000	+	.	gene_id "Avian_leukosis_virus_-_RSA"; transcript_id "Avian_leukosis_virus_-_RSA.1";
Viruses21	NCBI	exon	1636543	1644175	1000	+	.	gene_id "ERVFc-1"; transcript_id "ERVFc-1.1";
Viruses21	NCBI	exon	1644176	1651883	1000	+	.	gene_id "Avian_myeloblastosis-associated_virus_type_1"; transcript_id "Avian_myeloblastosis-associated_virus_type_1.1";
Viruses21	NCBI	exon	1651884	1654613	1000	+	.	gene_id "ERVFc-2"; transcript_id "ERVFc-2.1";
Viruses21	NCBI	exon	1654614	1657841	1000	+	.	gene_id "Tasmanian_devil_retrovirus_strain_DRV2010"; transcript_id "Tasmanian_devil_retrovirus_strain_DRV2010.1";
Viruses21	NCBI	exon	1657842	1671478	1000	+	.	gene_id "ERVS71-1 member 1_ERVT"; transcript_id "ERVS71-1 member 1_ERVT.1";
Viruses21	NCBI	exon	1671479	1679871	1000	+	.	gene_id "Simian_endogenous_retrovirus"; transcript_id "Simian_endogenous_retrovirus.1";
Viruses21	NCBI	exon	1679872	1688219	1000	+	.	gene_id "ERVH48-1_ERVF"; transcript_id "ERVH48-1_ERVF.1";
Viruses21	NCBI	exon	1688220	1696324	1000	+	.	gene_id "Simian_retrovirus_2_isolate_IFB9578"; transcript_id "Simian_retrovirus_2_isolate_IFB9578.1";
Viruses21	NCBI	exon	1696325	1698814	1000	+	.	gene_id "ERVV-1"; transcript_id "ERVV-1.1";
Viruses21	NCBI	exon	1698815	1707371	1000	+	.	gene_id "Mason-Pfizer_monkey_virus"; transcript_id "Mason-Pfizer_monkey_virus.1";
Viruses21	NCBI	exon	1707372	1714314	1000	+	.	gene_id "ERVV-2"; transcript_id "ERVV-2.1";
Viruses21	NCBI	exon	1714315	1721364	1000	+	.	gene_id "Python_molurus_endogenous_retrovirus"; transcript_id "Python_molurus_endogenous_retrovirus.1";
Viruses21	NCBI	exon	1721365	1724002	1000	+	.	gene_id "ERVMER61-1"; transcript_id "ERVMER61-1.1";
Viruses21	NCBI	exon	1724003	1726430	1000	+	.	gene_id "Avian_sarcoma_virus_CT10"; transcript_id "Avian_sarcoma_virus_CT10.1";
Viruses21	NCBI	exon	1726431	1735518	1000	+	.	gene_id "ERVMER34-1"; transcript_id "ERVMER34-1.1";
Viruses21	NCBI	exon	1735519	1745369	1000	+	.	gene_id "Endogenous_mouse_mammary_tumor_virus_Mtv1"; transcript_id "Endogenous_mouse_mammary_tumor_virus_Mtv1.1";
Viruses21	NCBI	exon	1745370	1749287	1000	+	.	gene_id "ERV9"; transcript_id "ERV9.1";
Viruses21	NCBI	exon	1749288	1751213	1000	+	.	gene_id "Epstein-Barr-Virus_EBNA-1"; transcript_id "Epstein-Barr-Virus_EBNA-1.1";
Viruses21	NCBI	exon	1751214	1753686	1000	+	.	gene_id "Hardy-Zuckermann_4_feline_sarcoma_virus_H24-FeSV"; transcript_id "Hardy-Zuckermann_4_feline_sarcoma_virus_H24-FeSV.1";
Viruses21	NCBI	exon	1753687	1754856	1000	+	.	gene_id "EBLN1_endogenous_Bornavirus_like_nucleoprotein_1"; transcript_id "EBLN1_endogenous_Bornavirus_like_nucleoprotein_1.1";
Viruses21	NCBI	exon	1754857	1756185	1000	+	.	gene_id "Kirsten_murine_sarcoma_virus_KiMSV_p15_env_u_LTR"; transcript_id "Kirsten_murine_sarcoma_virus_KiMSV_p15_env_u_LTR.1";
Viruses21	NCBI	exon	1756186	1757864	1000	+	.	gene_id "EBLN2_endogenous_Bornavirus_like_nucleoprotein_1"; transcript_id "EBLN2_endogenous_Bornavirus_like_nucleoprotein_1.1";
Viruses21	NCBI	exon	1757865	1761675	1000	+	.	gene_id "FBR_murine_osteosarcoma_virus"; transcript_id "FBR_murine_osteosarcoma_virus.1";
Viruses21	NCBI	exon	1761676	1772181	1000	+	.	gene_id "EBLN3P_endogenous_Bornavirus_like_nucleoprotein_1"; transcript_id "EBLN3P_endogenous_Bornavirus_like_nucleoprotein_1.1";
Viruses21	NCBI	exon	1772182	1775573	1000	+	.	gene_id "Avian_myelocytomatosis_virus_29"; transcript_id "Avian_myelocytomatosis_virus_29.1";
Viruses21	NCBI	exon	1775574	1775945	1000	+	.	gene_id "H4_clustered_histone_1"; transcript_id "H4_clustered_histone_1.1";
Viruses21	NCBI	exon	1775946	1779034	1000	+	.	gene_id "Human_mammary_tumor_virus_gag-pro-pol"; transcript_id "Human_mammary_tumor_virus_gag-pro-pol.1";
Viruses21	NCBI	exon	1779035	1780429	1000	+	.	gene_id "HPRT1"; transcript_id "HPRT1.1";
Viruses21	NCBI	exon	1780430	1782963	1000	+	.	gene_id "Avian_endogenous_virus_ev21"; transcript_id "Avian_endogenous_virus_ev21.1";
Viruses21	NCBI	exon	1782964	1784248	1000	+	.	gene_id "GAPDH"; transcript_id "GAPDH.1";
Viruses21	NCBI	exon	1784249	1788550	1000	+	.	gene_id "Avian_endogenous_retrovirus_EAV-HP"; transcript_id "Avian_endogenous_retrovirus_EAV-HP.1";
Viruses21	NCBI	exon	1788551	1789483	1000	+	.	gene_id "Ubiquitin_B"; transcript_id "Ubiquitin_B.1";
Viruses21	NCBI	exon	1789484	1808442	1000	+	.	gene_id "Ebolavirus_isolate_Ebola_virus Zaire"; transcript_id "Ebolavirus_isolate_Ebola_virus Zaire.1";
